# Supplementary material for: The Human Nose Organoid Respiratory Virus Model: an Ex Vivo Human Challenge Model To Study Respiratory Syncytial Virus (RSV) and Severe Acute Respiratory Syndrome Coronavirus 2 (SARS-CoV-2) Pathogenesis and Evaluate Therapeutics
Source: mBio. 2022 Feb 15;13(1):e03511-21. doi: 10.1128/mbio.03511-21 (PMC8844923; doi:10.1128/mbio.03511-21)
Supplement: DATA SET S1 [file mbio.03511-21-sd001.xlsx]

## Sheet: RNAseq.GEO.PO.2020.07.featureCo
GeneID	GeneSymbol	GeneBiotype	trim.SRR5877760.geneAbundanceSTAR	trim.ERR315353.geneAbundanceSTAR	trim.SRR5877761.geneAbundanceSTAR	trim.SRR5877759.geneAbundanceSTAR	trim.SRR5877754.geneAbundanceSTAR	trim.SRR5877757.geneAbundanceSTAR	trim.ERR315326.geneAbundanceSTAR	trim.SRR5877755.geneAbundanceSTAR	trim.ERR315341.geneAbundanceSTAR	trim.IDUDI0050.geneAbundanceSTAR	trim.ERR315346.geneAbundanceSTAR	trim.IDUDI0048.geneAbundanceSTAR	trim.SRR5877758.geneAbundanceSTAR	trim.IDUDI0049.geneAbundanceSTAR	trim.ERR315439.geneAbundanceSTAR	trim.SRR5877756.geneAbundanceSTAR
ENSG00000223972.5	DDX11L1	transcribed_unprocessed_pseudogene	0	0	0	0	0	0	0	0	0	0	0	0	0	0	0	0
ENSG00000227232.5	WASH7P	unprocessed_pseudogene	4	22	3	14	0	0	15	0	57	98	71	77	0	39	18	0
ENSG00000278267.1	MIR6859-1	miRNA	0	3	0	0	0	0	2	0	5	1	8	12	0	3	0	0
ENSG00000243485.5	MIR1302-2HG	lncRNA	0	0	0	0	0	0	0	0	0	0	1	6	0	2	0	0
ENSG00000284332.1	MIR1302-2	miRNA	0	0	0	0	0	0	0	0	0	0	0	0	0	0	0	0
ENSG00000237613.2	FAM138A	lncRNA	0	0	0	0	0	0	0	0	0	0	0	0	0	0	0	0
ENSG00000268020.3	OR4G4P	unprocessed_pseudogene	0	0	0	0	0	0	0	0	0	0	0	0	0	0	0	0
ENSG00000240361.2	OR4G11P	transcribed_unprocessed_pseudogene	0	0	0	0	0	0	0	0	0	0	0	0	0	0	0	0
ENSG00000186092.6	OR4F5	protein_coding	0	0	0	0	0	0	0	0	0	0	0	2	0	0	0	0
ENSG00000238009.6	AL627309.1	lncRNA	0	0	0	3	0	0	0	0	2	11	3	4	0	0	0	0
ENSG00000239945.1	AL627309.3	lncRNA	0	0	0	0	0	0	0	0	0	0	0	0	0	0	0	0
ENSG00000233750.3	CICP27	processed_pseudogene	2	0	0	0	0	0	0	0	3	0	2	6	0	1	0	0
ENSG00000268903.1	AL627309.6	processed_pseudogene	31	1	50	79	0	0	8	0	10	3	8	2	40	2	5	0
ENSG00000269981.1	AL627309.7	processed_pseudogene	59	6	52	97	0	0	8	0	37	0	18	0	54	0	9	0
ENSG00000239906.1	AL627309.2	lncRNA	0	0	0	0	0	0	0	0	1	0	0	1	0	0	0	0
ENSG00000241860.7	AL627309.5	lncRNA	29	1	25	36	0	0	3	0	23	9	22	7	6	4	3	0
ENSG00000222623.1	RNU6-1100P	snRNA	0	0	0	0	0	0	0	0	1	0	0	0	0	0	0	0
ENSG00000241599.1	AL627309.4	lncRNA	0	0	0	0	0	0	0	0	0	0	0	0	0	0	0	0
ENSG00000279928.2	FO538757.1	unprocessed_pseudogene	5	0	0	0	0	0	0	0	3	0	0	2	1	0	0	0
ENSG00000279457.4	WASH9P	unprocessed_pseudogene	27	26	25	7	2	0	23	0	115	114	156	137	21	51	29	0
ENSG00000273874.1	MIR6859-2	miRNA	0	0	0	0	0	0	0	0	1	0	0	0	0	0	0	0
ENSG00000228463.10	AP006222.1	transcribed_processed_pseudogene	33	5	5	2	0	0	1	0	25	8	28	12	3	6	2	0
ENSG00000286448.1	AP006222.2	lncRNA	1	0	0	0	0	0	0	0	0	0	1	0	0	1	0	0
ENSG00000236679.2	RPL23AP24	processed_pseudogene	0	0	0	0	0	0	0	0	1	0	0	0	0	0	0	0
ENSG00000236601.2	AL732372.1	lncRNA	0	0	0	0	0	0	0	0	0	0	0	0	0	0	0	0
ENSG00000237094.12	AL732372.2	transcribed_unprocessed_pseudogene	40	1	54	66	0	0	6	0	37	108	40	28	46	38	9	0
ENSG00000269732.1	WBP1LP7	processed_pseudogene	0	0	0	0	0	0	0	0	0	0	0	0	0	0	0	0
ENSG00000284733.1	OR4F29	protein_coding	0	0	0	0	0	0	0	0	0	0	0	0	0	0	0	0
ENSG00000233653.3	CICP7	processed_pseudogene	0	0	0	0	0	0	0	0	0	0	0	0	0	0	0	0
ENSG00000250575.1	AL732372.3	unprocessed_pseudogene	0	0	0	0	0	0	0	0	0	0	0	0	0	0	0	0
ENSG00000278757.1	FO681485.1	snRNA	0	0	0	0	0	0	0	0	0	0	0	0	0	0	0	0
ENSG00000230021.10	AL669831.3	transcribed_processed_pseudogene	2	4	3	0	0	0	1	0	9	7	13	1	2	3	0	0
ENSG00000235146.2	AC114498.1	lncRNA	0	0	0	0	0	0	0	0	0	0	0	0	0	0	0	0
ENSG00000225972.1	MTND1P23	unprocessed_pseudogene	13	1	18	7580	5	2	3	0	8	0	1	1	112	0	2	0
ENSG00000225630.1	MTND2P28	unprocessed_pseudogene	3885	15	4453	3686	1	0	362	0	1908	8	1340	1	4695	9	297	1
ENSG00000237973.1	MTCO1P12	unprocessed_pseudogene	863	363	906	7708	50	52	234	10	1235	146	790	170	545	143	157	11
ENSG00000278791.1	AC114498.2	miRNA	0	0	0	0	0	0	0	0	0	0	0	0	0	0	0	0
ENSG00000229344.1	MTCO2P12	unprocessed_pseudogene	10	276	12	31	12	0	6	1	15	6	14	1	20	0	4	6
ENSG00000240409.1	MTATP8P1	unprocessed_pseudogene	1	2	0	1	0	0	0	0	1	0	2	0	0	0	0	0
ENSG00000248527.1	MTATP6P1	unprocessed_pseudogene	8830	2660	9030	11641	11	10	1626	12	6798	134	4323	190	8627	129	214	7
ENSG00000198744.5	MTCO3P12	unprocessed_pseudogene	26	17	26	29	6	3	9	1	16	0	11	0	20	1	1	10
ENSG00000268663.1	WBP1LP6	processed_pseudogene	0	0	0	0	0	0	0	0	0	0	0	0	0	0	0	0
ENSG00000284662.1	OR4F16	protein_coding	0	0	0	0	0	0	0	0	0	0	0	0	0	0	0	0
ENSG00000229376.3	CICP3	processed_pseudogene	0	0	1	0	0	0	0	0	1	1	1	8	0	1	1	0
ENSG00000228327.3	AL669831.1	transcribed_unprocessed_pseudogene	66	7	46	54	0	0	26	0	98	43	123	101	76	40	22	0
ENSG00000223181.1	RNU6-1199P	snRNA	0	0	0	1	0	0	0	0	0	0	0	0	0	0	0	0
ENSG00000229905.1	AL669831.2	lncRNA	0	0	0	2	0	0	0	0	0	0	0	0	0	0	0	0
ENSG00000237491.10	LINC01409	lncRNA	22	9	23	15	0	0	9	0	41	18	31	97	33	14	6	0
ENSG00000285268.1	AL669831.6	transcribed_processed_pseudogene	0	0	0	0	0	0	0	0	0	0	0	0	0	0	0	0
ENSG00000230092.7	AL669831.4	transcribed_unprocessed_pseudogene	6	1	15	7	0	0	1	0	4	39	11	22	7	49	0	0
ENSG00000177757.2	FAM87B	lncRNA	0	1	11	9	0	0	1	0	10	10	3	17	10	10	1	0
ENSG00000228794.10	LINC01128	lncRNA	542	182	366	236	0	0	104	0	396	214	442	274	417	192	83	0
ENSG00000225880.5	LINC00115	lncRNA	16	3	9	10	0	0	7	4	29	1	16	7	20	0	1	0
ENSG00000288531.1	AL669831.7	lncRNA	0	0	0	0	0	0	0	0	0	1	0	0	1	0	0	0
ENSG00000230368.2	FAM41C	lncRNA	0	0	0	0	0	0	0	0	10	0	1	0	0	2	0	0
ENSG00000234711.1	TUBB8P11	unprocessed_pseudogene	1	0	1	0	0	0	0	0	6	0	0	1	0	0	0	0
ENSG00000283040.1	AL669831.5	transcribed_unprocessed_pseudogene	0	0	0	0	0	0	0	0	0	0	0	0	0	0	0	0
ENSG00000272438.1	AL645608.6	lncRNA	5	0	3	1	0	0	0	0	0	1	0	2	3	0	0	0
ENSG00000230699.2	AL645608.2	lncRNA	26	0	19	12	0	0	2	0	5	0	1	1	21	0	0	0
ENSG00000241180.1	AL645608.4	lncRNA	0	0	0	0	0	0	0	0	0	0	0	0	0	0	0	0
ENSG00000223764.2	LINC02593	lncRNA	131	26	328	590	0	0	14	0	64	10	83	22	460	9	12	0
ENSG00000187634.12	SAMD11	protein_coding	15	63	48	88	0	0	22	0	42	9	41	13	36	9	13	0
ENSG00000188976.11	NOC2L	protein_coding	5417	547	2996	2476	0	2	336	6	939	335	1017	539	3104	234	170	0
ENSG00000187961.14	KLHL17	protein_coding	1085	53	586	761	0	0	98	0	191	83	164	190	783	71	19	0
ENSG00000187583.11	PLEKHN1	protein_coding	2292	3	1007	2498	1	0	23	0	13	36	20	41	1597	24	1	0
ENSG00000187642.9	PERM1	protein_coding	67	1	21	21	0	0	1	0	0	10	2	4	29	9	0	0
ENSG00000272512.1	AL645608.7	lncRNA	75	23	60	33	0	0	6	0	61	3	198	15	61	1	4	0
ENSG00000188290.10	HES4	protein_coding	506	44	362	586	0	0	79	0	101	429	126	419	665	273	2	0
ENSG00000187608.10	ISG15	protein_coding	331	273	308	204	0	0	149	0	240	4122	350	267	235	1997	28	0
ENSG00000231702.2	AL645608.3	processed_pseudogene	0	0	0	0	0	0	0	0	1	0	2	0	1	0	0	1
ENSG00000224969.1	AL645608.1	lncRNA	2	1	2	1	0	0	0	0	3	1	8	1	1	0	0	0
ENSG00000188157.15	AGRN	protein_coding	19000	2260	18527	14578	7	1	1386	3	3222	1260	3458	4290	20125	968	414	1
ENSG00000242590.1	AL645608.5	lncRNA	0	0	0	0	0	0	0	0	0	0	0	0	0	0	0	0
ENSG00000217801.10	AL390719.1	transcribed_unprocessed_pseudogene	133	7	87	267	0	0	16	0	64	87	60	79	237	82	3	0
ENSG00000273443.1	AL645608.8	lncRNA	27	0	11	12	0	0	0	0	1	0	5	1	12	0	1	0
ENSG00000237330.3	RNF223	protein_coding	165	10	155	373	0	0	3	0	5	151	17	74	232	88	4	0
ENSG00000131591.17	C1orf159	protein_coding	1416	96	678	1105	0	0	94	0	149	217	195	305	1037	189	29	0
ENSG00000285812.1	AL390719.3	lncRNA	14	0	12	5	0	0	0	0	2	3	0	13	14	1	0	0
ENSG00000223823.1	LINC01342	lncRNA	1	0	1	1	0	0	0	0	2	3	3	9	1	7	0	0
ENSG00000207730.3	MIR200B	miRNA	18	0	8	6	0	0	2	0	1	0	1	32	8	4	0	0
ENSG00000207607.3	MIR200A	miRNA	28	0	14	17	0	0	1	0	3	5	3	24	26	0	0	0
ENSG00000198976.1	MIR429	miRNA	37	1	12	10	0	0	5	0	5	5	6	33	15	2	0	0
ENSG00000272141.1	AL390719.2	lncRNA	363	9	180	216	0	0	14	0	54	15	64	81	237	7	2	0
ENSG00000205231.1	TTLL10-AS1	lncRNA	2	12	0	1	0	0	14	0	33	44	126	24	4	80	1	0
ENSG00000162571.14	TTLL10	protein_coding	4	22	1	4	0	0	24	0	96	312	320	60	3	594	4	0
ENSG00000186891.14	TNFRSF18	protein_coding	8	6	6	14	0	0	28	0	11	106	27	54	9	155	1	0
ENSG00000186827.11	TNFRSF4	protein_coding	1	117	1	5	0	0	51	0	50	2	45	0	1	1	12	0
ENSG00000078808.17	SDF4	protein_coding	6160	1503	7008	6088	0	11	889	2	2151	506	1960	629	6075	338	319	10
ENSG00000176022.7	B3GALT6	protein_coding	517	227	460	283	6	0	158	0	286	655	246	918	456	645	49	0
ENSG00000184163.3	C1QTNF12	protein_coding	33	4	31	118	0	0	7	0	5	68	11	7	64	53	2	0
ENSG00000260179.1	AL162741.1	lncRNA	11	0	10	32	0	0	1	0	5	4	5	11	28	4	2	0
ENSG00000160087.20	UBE2J2	protein_coding	1919	358	1297	1520	1	9	248	0	491	1382	475	1435	1476	1411	52	0
ENSG00000230415.1	LINC01786	lncRNA	13	4	13	24	0	0	5	0	18	10	24	17	20	6	1	0
ENSG00000162572.21	SCNN1D	protein_coding	79	16	82	121	0	1	36	0	95	53	170	85	128	52	19	0
ENSG00000131584.19	ACAP3	protein_coding	3951	386	3151	4839	0	0	370	0	911	398	862	1413	3209	505	103	0
ENSG00000278073.1	MIR6726	miRNA	0	0	0	0	0	0	0	0	0	0	0	0	0	0	0	0
ENSG00000169972.12	PUSL1	protein_coding	1080	42	517	748	0	3	49	0	94	115	89	165	692	86	8	1
ENSG00000127054.20	INTS11	protein_coding	3966	738	3104	3860	2	0	540	0	1808	2231	1958	1868	3787	1730	279	0
ENSG00000283712.1	MIR6727	miRNA	0	0	0	0	0	0	0	0	0	0	0	0	0	0	0	0
ENSG00000240731.1	AL139287.1	lncRNA	117	25	90	126	0	0	15	0	107	21	119	44	132	20	17	0
ENSG00000224051.7	CPTP	protein_coding	1920	202	1231	1777	0	0	152	0	248	35	234	48	1519	28	36	0
ENSG00000169962.5	TAS1R3	protein_coding	88	11	39	76	0	0	14	0	9	37	26	92	47	27	2	0
ENSG00000107404.20	DVL1	protein_coding	6464	566	4050	6474	1	3	477	1	837	2818	757	2359	5798	1473	94	2
ENSG00000284372.1	MIR6808	miRNA	0	0	0	0	0	0	0	0	0	0	0	0	0	0	0	0
ENSG00000162576.16	MXRA8	protein_coding	1247	675	1163	1859	1	0	659	0	1336	32	1170	270	1089	37	267	0
ENSG00000175756.13	AURKAIP1	protein_coding	3488	388	2100	2506	0	1	260	1	466	4163	375	1641	2247	2794	32	0
ENSG00000223663.2	NDUFB4P8	processed_pseudogene	4	0	1	1	0	0	0	0	3	1	1	2	1	1	0	0
ENSG00000221978.12	CCNL2	protein_coding	8223	1677	8329	8965	2	0	1537	4	6646	2232	6292	7189	10759	2196	863	0
ENSG00000224870.7	MRPL20-AS1	lncRNA	1238	189	747	646	0	0	106	0	354	1383	314	1316	808	1280	43	0
ENSG00000242485.6	MRPL20	protein_coding	2181	410	1014	1366	0	0	301	0	737	2443	697	1797	1181	2949	88	0
ENSG00000264293.2	RN7SL657P	misc_RNA	0	0	0	0	0	0	0	0	0	0	0	0	0	0	0	0
ENSG00000272455.1	AL391244.2	lncRNA	90	1	98	42	0	0	9	0	82	65	43	106	73	57	8	0
ENSG00000235098.8	ANKRD65	protein_coding	924	193	1194	1170	2	1	126	0	396	2986	327	1771	730	3509	38	0
ENSG00000225905.1	AL391244.1	lncRNA	6	2	14	5	0	0	4	0	8	24	10	21	5	45	0	0
ENSG00000205116.3	TMEM88B	protein_coding	0	0	2	2	0	0	0	0	0	0	0	0	1	0	0	0
ENSG00000225285.1	LINC01770	lncRNA	23	13	6	15	0	0	9	0	28	74	23	64	13	101	2	0
ENSG00000179403.12	VWA1	protein_coding	3415	732	1125	1906	3	0	447	0	863	1230	767	1932	1252	1019	98	0
ENSG00000215915.10	ATAD3C	protein_coding	87	79	38	20	0	0	42	0	113	18	83	15	44	33	22	0
ENSG00000160072.20	ATAD3B	protein_coding	3127	244	834	750	0	0	179	0	474	891	629	1481	1501	713	79	0
ENSG00000284740.1	AL645728.2	transcribed_unprocessed_pseudogene	4	3	8	1	0	0	2	0	4	16	9	14	7	25	1	0
ENSG00000197785.14	ATAD3A	protein_coding	2015	131	814	799	0	1	146	0	185	1519	197	903	926	979	31	1
ENSG00000205090.9	TMEM240	protein_coding	20	6	27	27	0	0	13	0	15	2	24	18	29	2	1	0
ENSG00000160075.12	SSU72	protein_coding	4629	1221	3928	3906	2	1	657	0	1911	1170	1846	1382	3794	1209	273	0
ENSG00000215014.5	AL645728.1	lncRNA	26	2	37	24	0	0	4	0	16	43	15	53	23	91	0	0
ENSG00000274481.1	AL691432.3	processed_pseudogene	0	0	0	0	0	0	0	0	0	0	0	0	0	0	0	0
ENSG00000228594.4	FNDC10	protein_coding	671	88	382	266	0	0	31	0	96	2	55	12	242	0	10	0
ENSG00000286989.1	AL691432.4	lncRNA	98	12	39	43	0	0	8	0	26	7	22	33	32	37	2	0
ENSG00000272106.1	AL691432.2	lncRNA	164	90	230	197	0	0	51	0	232	52	165	200	221	100	32	0
ENSG00000197530.12	MIB2	protein_coding	1113	366	1069	1483	0	1	428	0	791	1392	961	1047	1316	824	114	0
ENSG00000189409.14	MMP23B	protein_coding	0	4	0	0	0	0	12	0	2	2	1	1	0	6	0	0
ENSG00000248333.8	CDK11B	protein_coding	871	340	685	638	1	0	237	0	747	904	843	578	661	448	120	0
ENSG00000272004.1	FO704657.1	lncRNA	0	1	0	0	0	0	0	0	1	0	2	1	0	0	1	0
ENSG00000189339.12	SLC35E2B	protein_coding	1718	799	1994	1787	0	2	482	0	1871	302	1792	580	1573	237	351	0
ENSG00000269737.2	AL691432.1	transcribed_processed_pseudogene	46	4	53	32	0	0	10	0	77	4	57	42	61	13	9	0
ENSG00000215914.4	MMP23A	unprocessed_pseudogene	0	0	0	0	0	0	1	0	0	3	0	1	0	0	0	0
ENSG00000008128.23	CDK11A	protein_coding	121	32	79	50	0	0	28	0	77	32	118	59	104	15	12	0
ENSG00000268575.1	AL031282.2	lncRNA	31	14	17	20	0	0	22	0	179	51	197	56	45	40	14	0
ENSG00000227775.3	AL031282.1	transcribed_processed_pseudogene	19	0	12	2	0	0	4	0	26	3	17	18	15	5	2	0
ENSG00000215790.7	SLC35E2A	protein_coding	340	118	218	151	3	0	73	0	1081	191	506	412	456	173	53	0
ENSG00000008130.15	NADK	protein_coding	2972	825	2535	2316	2	1	489	0	1347	993	1386	1102	2792	745	241	0
ENSG00000078369.18	GNB1	protein_coding	25322	5230	23307	19239	12	5	2784	3	8675	5822	7055	4590	22766	3069	1537	5
ENSG00000231050.1	AL109917.1	lncRNA	7	3	9	8	0	0	1	0	5	3	6	2	14	1	0	0
ENSG00000169885.10	CALML6	protein_coding	14	0	46	20	0	0	1	0	16	0	7	24	71	0	1	0
ENSG00000178821.13	TMEM52	protein_coding	15	4	40	33	0	0	2	0	12	7	15	4	65	8	0	0
ENSG00000142609.18	CFAP74	protein_coding	0	29	1	0	0	0	17	0	185	300	755	105	1	507	5	0
ENSG00000233542.2	AL391845.2	lncRNA	0	0	0	0	0	0	1	0	5	0	1	0	0	0	0	0
ENSG00000187730.9	GABRD	protein_coding	0	12	0	1	0	0	4	0	19	6	19	1	0	0	3	0
ENSG00000226969.1	AL391845.1	lncRNA	0	0	0	0	0	0	0	0	2	0	2	1	3	0	0	0
ENSG00000067606.17	PRKCZ	protein_coding	769	652	712	841	0	0	342	0	1380	1441	1177	898	855	1003	209	0
ENSG00000271806.1	AL590822.2	lncRNA	23	2	15	31	1	0	4	0	4	5	9	21	32	6	0	0
ENSG00000182873.5	PRKCZ-AS1	lncRNA	143	21	130	141	0	0	18	0	137	2	207	17	119	0	21	0
ENSG00000162585.17	FAAP20	protein_coding	1418	219	1118	971	0	0	160	0	414	215	482	270	1143	241	36	0
ENSG00000234396.3	AL590822.1	lncRNA	0	0	0	0	0	0	0	0	2	0	1	0	0	0	0	0
ENSG00000157933.10	SKI	protein_coding	3250	1522	3008	3331	0	1	1045	0	3079	87	2919	250	3029	70	405	0
ENSG00000287356.1	AL590822.3	lncRNA	13	8	22	34	0	0	19	0	56	126	98	39	19	104	3	0
ENSG00000116151.14	MORN1	protein_coding	243	40	165	170	0	0	30	0	143	1042	283	307	173	1254	12	0
ENSG00000272161.1	AL589739.1	lncRNA	1	0	0	1	0	0	0	0	0	2	1	2	3	0	0	0
ENSG00000269896.2	AL513477.1	transcribed_processed_pseudogene	41	9	56	39	0	0	18	0	52	210	60	67	53	215	6	0
ENSG00000272420.1	AL513477.2	lncRNA	3	0	8	3	0	0	1	0	11	2	12	5	6	3	0	0
ENSG00000157916.20	RER1	protein_coding	6105	839	5492	4782	0	0	561	0	1824	3690	1477	2041	5633	3204	233	0
ENSG00000157911.10	PEX10	protein_coding	720	123	496	453	0	0	84	0	186	494	203	576	481	613	32	0
ENSG00000149527.18	PLCH2	protein_coding	9568	37	8124	13699	1	0	61	0	127	298	235	361	12426	223	6	0
ENSG00000224387.1	AL139246.1	lncRNA	87	0	60	115	0	0	0	0	1	3	2	16	107	0	0	0
ENSG00000229393.1	AL139246.4	lncRNA	111	1	74	171	0	0	0	0	2	3	1	11	150	2	0	0
ENSG00000157881.15	PANK4	protein_coding	1647	275	1155	1445	0	1	160	0	446	1036	350	863	1571	489	50	0
ENSG00000197921.6	HES5	protein_coding	38	5	22	32	0	0	3	0	7	95	3	95	30	49	0	0
ENSG00000272449.2	AL139246.5	lncRNA	66	17	32	47	0	0	9	0	9	70	16	98	76	99	4	0
ENSG00000238164.6	TNFRSF14-AS1	lncRNA	60	56	35	23	0	0	69	0	248	127	267	44	46	84	33	0
ENSG00000157873.17	TNFRSF14	protein_coding	1412	794	959	1631	0	0	760	0	2119	1941	1948	884	1657	1155	309	0
ENSG00000225931.3	AL139246.2	TEC	3	2	2	2	0	0	2	0	6	8	12	1	1	1	2	0
ENSG00000228037.1	AL139246.3	lncRNA	5	3	3	1	0	0	3	0	6	73	16	23	0	96	4	0
ENSG00000157870.16	PRXL2B	protein_coding	1606	246	560	504	0	0	133	0	528	642	421	371	716	341	111	1
ENSG00000142606.16	MMEL1	protein_coding	3	20	0	0	0	0	10	0	23	76	32	17	1	35	11	0
ENSG00000237058.1	MMEL1-AS1	lncRNA	0	0	0	0	0	0	0	0	0	0	0	0	0	0	0	0
ENSG00000215912.12	TTC34	protein_coding	22	8	4	8	0	0	18	0	71	28	148	17	10	38	10	0
ENSG00000285945.1	AC242022.2	lncRNA	0	1	0	0	0	0	0	0	7	5	25	7	0	9	0	0
ENSG00000283259.1	AC242022.1	lncRNA	0	1	0	1	0	0	4	0	6	5	60	3	0	2	0	0
ENSG00000233234.1	AL592464.2	lncRNA	0	0	0	0	0	0	0	0	0	0	0	0	0	0	0	0
ENSG00000287396.1	AL592464.3	lncRNA	0	0	0	0	0	0	0	0	0	0	0	0	0	0	0	0
ENSG00000231630.1	AL592464.1	lncRNA	0	0	0	0	0	0	0	0	0	0	0	0	0	0	0	0
ENSG00000284745.1	AL589702.1	lncRNA	0	0	0	0	0	0	0	0	0	0	0	0	0	0	0	0
ENSG00000169717.7	ACTRT2	protein_coding	0	0	0	0	0	0	0	0	0	0	0	0	0	0	0	0
ENSG00000177133.11	PRDM16-DT	lncRNA	11	47	6	3	0	0	51	0	224	1	153	3	3	4	14	0
ENSG00000142611.17	PRDM16	protein_coding	618	214	587	596	0	0	163	0	599	14	477	50	563	15	45	0
ENSG00000283572.1	MIR4251	miRNA	0	0	0	0	0	0	1	0	0	0	0	0	0	0	0	0
ENSG00000226286.1	AL008733.1	lncRNA	0	8	1	0	0	0	1	0	12	1	7	3	1	0	0	0
ENSG00000279839.1	AL512383.1	TEC	0	1	1	0	0	0	0	0	0	0	0	5	0	0	0	0
ENSG00000272235.1	AL590438.1	lncRNA	1	0	2	0	0	0	0	0	5	0	9	7	1	0	0	0
ENSG00000287828.1	AL354743.2	lncRNA	1	0	0	0	0	0	1	0	6	0	21	5	0	6	1	0
ENSG00000286518.1	AL354743.1	lncRNA	1	0	0	1	0	0	1	0	3	0	0	4	0	0	0	0
ENSG00000130762.15	ARHGEF16	protein_coding	2451	83	1946	2400	0	1	75	0	185	1095	271	1555	1965	639	37	0
ENSG00000272088.1	AL512413.1	lncRNA	4	0	4	7	0	0	1	0	2	2	4	5	0	0	0	0
ENSG00000162591.16	MEGF6	protein_coding	123	957	601	359	0	0	865	0	1306	274	1746	1158	340	297	233	0
ENSG00000207776.1	MIR551A	miRNA	0	0	0	0	0	0	0	0	0	0	0	1	0	0	0	0
ENSG00000238260.1	AL513320.1	lncRNA	12	3	6	7	0	0	1	0	18	1	13	7	19	2	0	0
ENSG00000158109.15	TPRG1L	protein_coding	3971	821	4224	4738	0	0	483	0	1639	2494	1431	991	4425	1782	330	0
ENSG00000116213.16	WRAP73	protein_coding	987	187	952	946	0	1	174	0	466	793	441	623	888	477	79	0
ENSG00000078900.15	TP73	protein_coding	36	27	245	243	0	0	26	1	94	118	257	109	173	178	0	0
ENSG00000227589.1	AL136528.1	lncRNA	0	0	0	0	0	0	0	0	0	16	1	7	0	9	0	0
ENSG00000235131.1	AL136528.2	lncRNA	1	0	1	0	0	0	0	0	1	0	1	7	1	1	0	0
ENSG00000227372.12	TP73-AS1	transcribed_unitary_pseudogene	1166	416	780	719	0	0	325	0	1204	60	1149	272	945	40	190	4
ENSG00000276189.1	AL136528.3	misc_RNA	0	0	0	0	0	0	0	0	0	0	0	0	0	0	0	0
ENSG00000162592.10	CCDC27	protein_coding	0	4	0	5	0	0	1	0	0	0	0	0	1	1	0	0
ENSG00000235169.8	SMIM1	protein_coding	19	12	25	22	0	0	3	0	15	70	17	14	21	32	2	0
ENSG00000130764.10	LRRC47	protein_coding	2333	409	1933	1676	0	0	324	0	913	2197	905	1545	1923	1532	135	0
ENSG00000266075.2	RN7SL574P	misc_RNA	2	3	4	4	0	0	1	0	7	0	8	9	3	0	1	0
ENSG00000272153.1	AL365330.1	lncRNA	34	5	34	49	0	0	5	0	40	26	42	72	36	3	0	0
ENSG00000116198.13	CEP104	protein_coding	2005	473	2005	1816	2	0	273	0	1188	403	902	503	1953	334	139	0
ENSG00000169598.15	DFFB	protein_coding	309	66	178	226	0	0	40	0	209	280	149	285	165	139	34	0
ENSG00000198912.11	C1orf174	protein_coding	747	233	805	739	1	1	166	0	614	1557	718	1043	923	963	74	0
ENSG00000236423.6	LINC01134	lncRNA	23	5	7	23	0	0	1	0	13	31	11	32	25	20	0	0
ENSG00000233304.7	LINC01346	lncRNA	0	0	0	0	0	0	0	0	1	0	0	0	0	1	0	0
ENSG00000226374.3	LINC01345	lncRNA	0	0	0	1	0	0	0	0	0	1	0	0	0	0	0	0
ENSG00000284668.2	LINC02780	lncRNA	0	0	0	0	0	0	0	0	0	0	0	0	0	0	0	0
ENSG00000284703.1	AL805961.1	lncRNA	0	0	0	0	0	0	0	0	0	0	0	0	0	0	0	0
ENSG00000229280.1	EEF1DP6	processed_pseudogene	0	0	0	0	0	0	0	0	0	0	0	0	1	0	0	0
ENSG00000235054.4	LINC01777	lncRNA	0	0	0	0	0	0	0	0	0	0	0	0	0	0	0	0
ENSG00000284694.1	AL355602.1	lncRNA	0	0	0	0	0	0	0	0	0	0	0	0	0	0	0	0
ENSG00000227169.2	Z98747.1	lncRNA	0	0	0	0	0	0	0	0	0	0	0	0	0	0	0	0
ENSG00000232596.3	LINC01646	lncRNA	0	0	0	0	0	0	0	0	0	0	0	1	0	0	0	0
ENSG00000196581.11	AJAP1	protein_coding	36	20	60	1	0	0	8	0	39	8	24	58	124	24	11	0
ENSG00000287586.1	Z98886.1	lncRNA	1	1	1	0	0	0	0	0	1	0	1	2	1	0	0	0
ENSG00000284739.1	BX005132.1	lncRNA	0	0	0	0	0	0	0	0	0	0	0	0	0	0	0	0
ENSG00000284674.1	LINC02781	lncRNA	0	0	0	0	0	0	0	0	0	0	0	0	0	0	0	0
ENSG00000231510.1	LINC02782	lncRNA	0	0	0	0	0	0	0	0	0	0	0	0	0	0	0	0
ENSG00000284616.1	AL139823.1	lncRNA	0	0	0	0	0	0	0	0	0	0	0	0	0	0	0	0
ENSG00000284692.2	Z98259.3	lncRNA	0	0	0	1	0	0	0	0	0	1	0	0	0	0	0	0
ENSG00000284666.1	Z98259.2	lncRNA	0	0	0	0	0	0	0	0	0	0	0	0	0	0	0	0
ENSG00000260972.1	Z98259.1	lncRNA	0	0	0	0	0	0	0	0	0	1	0	0	0	0	0	0
ENSG00000283356.1	Z97988.2	unprocessed_pseudogene	0	0	0	0	0	0	0	0	0	0	0	0	0	0	0	0
ENSG00000236948.2	AL365255.1	lncRNA	0	0	0	1	0	0	0	0	0	1	1	0	0	2	0	0
ENSG00000264341.1	Z97988.1	miRNA	0	0	0	0	0	0	0	0	0	0	0	0	0	0	0	0
ENSG00000264101.1	MIR4689	miRNA	0	0	0	0	0	0	0	0	0	0	1	1	0	0	0	0
ENSG00000131697.18	NPHP4	protein_coding	888	203	759	541	0	0	149	0	433	132	568	172	821	92	53	0
ENSG00000069424.15	KCNAB2	protein_coding	107	712	454	641	0	1	615	0	1526	903	1213	89	439	297	145	0
ENSG00000116254.18	CHD5	protein_coding	34	5	50	126	0	0	7	0	9	1	22	11	156	0	5	0
ENSG00000285629.1	AL031847.2	protein_coding	0	0	0	0	0	0	0	0	0	0	0	1	0	0	0	0
ENSG00000116251.11	RPL22	protein_coding	4625	1323	3554	4046	29	3	632	1	2989	13915	1849	10349	3339	8620	464	2
ENSG00000226944.1	AL031847.1	lncRNA	18	3	35	12	0	0	2	0	4	9	3	46	7	37	1	0
ENSG00000158286.13	RNF207	protein_coding	509	59	312	89	1	0	71	0	281	127	393	648	121	95	42	0
ENSG00000116237.16	ICMT	protein_coding	10058	1228	6307	5206	4	0	531	2	1725	10227	1489	8070	5354	6758	315	0
ENSG00000225077.3	LINC00337	lncRNA	15	0	12	2	0	0	1	0	1	2	1	18	5	5	0	0
ENSG00000173673.8	HES3	protein_coding	0	0	0	0	0	0	0	0	0	1	0	0	1	0	0	0
ENSG00000158292.7	GPR153	protein_coding	4926	357	2068	2123	0	1	197	0	643	66	442	90	6492	56	117	0
ENSG00000097021.19	ACOT7	protein_coding	7911	219	4957	4313	0	0	130	0	290	162	247	151	4888	111	52	0
ENSG00000271746.1	AL031848.2	lncRNA	0	0	0	0	0	0	0	0	0	0	0	0	0	0	0	0
ENSG00000069812.11	HES2	protein_coding	15544	4	12995	15734	0	0	8	0	143	1289	107	579	15021	1145	0	0
ENSG00000187017.17	ESPN	protein_coding	1494	15	1697	2207	0	0	12	0	35	43	99	79	2211	43	0	0
ENSG00000265392.1	MIR4252	miRNA	0	0	0	0	0	0	0	0	0	1	0	0	1	0	0	0
ENSG00000231868.1	AL031848.1	lncRNA	67	0	34	77	0	0	0	0	0	6	2	6	49	2	0	0
ENSG00000215788.10	TNFRSF25	protein_coding	2836	76	1663	2529	0	0	97	0	220	86	327	154	3542	58	35	1
ENSG00000171680.22	PLEKHG5	protein_coding	10559	283	5904	9432	0	0	165	0	412	462	648	400	13479	325	83	0
ENSG00000162408.11	NOL9	protein_coding	861	159	661	575	0	0	99	0	575	371	592	905	558	395	69	1
ENSG00000253022.1	RNU6-731P	snRNA	0	0	1	0	0	0	0	0	0	1	2	2	0	0	0	0
ENSG00000229519.2	AL591866.1	processed_pseudogene	8	1	7	4	0	0	0	0	14	5	7	17	4	0	0	0
ENSG00000173662.21	TAS1R1	protein_coding	7	2	3	7	0	0	4	0	8	3	6	6	10	9	4	0
ENSG00000204859.13	ZBTB48	protein_coding	914	185	1082	841	0	1	137	0	548	443	552	504	754	416	87	0
ENSG00000162413.16	KLHL21	protein_coding	6474	348	6620	9738	0	0	300	2	1052	722	780	509	6994	367	171	0
ENSG00000116273.6	PHF13	protein_coding	1471	222	1339	1308	0	0	158	1	578	503	658	423	1428	337	84	0
ENSG00000041988.15	THAP3	protein_coding	454	125	489	437	0	0	62	0	262	1367	192	571	489	497	20	0
ENSG00000007923.16	DNAJC11	protein_coding	2635	331	1559	1321	0	1	181	0	621	403	565	721	1248	427	105	0
ENSG00000228750.7	LINC01672	lncRNA	0	0	0	0	0	0	0	0	0	0	0	2	0	0	0	0
ENSG00000284744.1	AL591163.1	lncRNA	0	0	0	0	0	0	0	0	1	0	0	0	0	0	0	0
ENSG00000237436.1	CAMTA1-DT	lncRNA	4	5	5	11	0	0	2	0	4	6	2	21	1	10	0	0
ENSG00000171735.19	CAMTA1	protein_coding	929	307	1282	937	0	0	163	0	720	1326	488	790	1022	833	105	0
ENSG00000227950.1	AL590128.1	processed_pseudogene	0	0	0	0	1	0	0	0	0	1	0	9	0	0	0	0
ENSG00000237365.1	AL512330.1	lncRNA	0	0	0	0	0	0	0	0	0	0	0	0	0	0	0	0
ENSG00000207056.1	RNU1-8P	snRNA	0	0	0	0	0	0	0	0	0	0	0	0	0	0	0	0
ENSG00000237402.1	CAMTA1-IT1	lncRNA	1	0	1	8	0	0	0	0	0	3	0	3	4	1	0	0
ENSG00000237728.2	CAMTA1-AS2	lncRNA	0	0	0	0	0	0	0	0	0	0	0	1	1	0	0	0
ENSG00000225126.1	CAMTA1-AS1	lncRNA	1	0	0	1	0	0	0	0	2	1	0	0	0	0	0	0
ENSG00000270171.1	AL359881.3	lncRNA	3	0	0	0	0	0	0	0	5	0	6	1	0	0	0	0
ENSG00000270035.1	AL359881.2	lncRNA	0	2	0	0	0	0	1	0	3	0	10	6	0	0	2	0
ENSG00000269978.1	AL359881.1	lncRNA	1	1	0	1	0	0	3	0	14	0	13	4	2	0	2	0
ENSG00000049245.13	VAMP3	protein_coding	9778	2023	6672	8424	0	0	989	1	3673	6887	2735	3442	7289	4179	624	0
ENSG00000269925.1	Z98884.2	lncRNA	34	3	40	65	0	0	8	0	40	9	26	27	48	0	2	0
ENSG00000049246.14	PER3	protein_coding	575	241	1705	1766	0	0	298	0	1772	381	580	705	1339	232	373	0
ENSG00000236266.1	Z98884.1	lncRNA	6	2	27	27	0	0	1	0	12	3	3	17	15	3	1	0
ENSG00000049247.13	UTS2	protein_coding	0	5	2	31	0	0	1	0	1	0	1	1	44	0	0	0
ENSG00000049249.8	TNFRSF9	protein_coding	20	12	26	5	0	0	9	0	37	0	55	12	59	2	8	0
ENSG00000270330.1	AL009183.1	processed_pseudogene	0	0	0	0	0	0	0	0	0	0	0	0	0	0	0	0
ENSG00000116288.13	PARK7	protein_coding	6053	1410	4551	3482	1	2	687	0	2226	11168	1612	6575	3615	9233	234	0
ENSG00000200344.1	AL034417.1	misc_RNA	3	0	0	2	0	0	0	0	1	1	0	5	2	1	0	0
ENSG00000284747.1	AL034417.5	lncRNA	40	4	27	60	0	0	3	0	35	27	20	23	63	27	2	0
ENSG00000284716.1	AL034417.4	lncRNA	1	0	2	8	0	0	2	0	2	1	2	1	1	0	0	0
ENSG00000116285.13	ERRFI1	protein_coding	8949	1095	8648	5834	1	4	572	18	2043	8555	2673	1567	7977	3678	262	0
ENSG00000238290.1	AL034417.3	lncRNA	15	2	6	1	0	0	0	0	5	8	5	2	12	5	0	0
ENSG00000232848.1	AL034417.2	processed_pseudogene	0	1	0	0	0	0	0	1	0	0	1	1	0	0	0	0
ENSG00000229305.1	AL358876.1	processed_pseudogene	0	0	0	0	0	0	0	0	0	0	0	0	1	0	0	0
ENSG00000227634.3	LINC01714	lncRNA	2	0	6	0	0	0	2	0	1	6	1	1	7	2	0	0
ENSG00000200975.1	RNU1-7P	snRNA	0	0	0	0	0	0	0	0	0	0	0	0	0	0	0	0
ENSG00000233645.1	AL358876.2	lncRNA	0	0	0	0	0	0	0	0	0	0	0	3	0	1	0	0
ENSG00000251977.1	RNU6-991P	snRNA	0	0	0	0	0	0	0	0	1	0	1	0	0	0	0	0
ENSG00000162426.14	SLC45A1	protein_coding	13	19	10	13	0	0	4	0	19	1	42	8	21	1	4	0
ENSG00000252254.1	AL356072.1	misc_RNA	0	0	0	0	0	0	0	0	0	0	0	0	0	0	0	0
ENSG00000142599.19	RERE	protein_coding	4909	1383	3894	4320	0	0	1032	1	3776	1849	3588	1201	3684	1262	517	0
ENSG00000232912.6	RERE-AS1	lncRNA	4	2	0	1	0	0	1	0	20	9	23	26	1	11	2	0
ENSG00000221083.1	AL096855.1	snoRNA	0	0	0	0	0	0	0	0	0	1	1	4	0	0	0	0
ENSG00000270282.1	AL096855.2	processed_pseudogene	0	0	0	0	0	0	0	0	0	2	0	9	0	0	0	0
ENSG00000234619.1	RPL7P11	processed_pseudogene	0	0	0	0	0	0	0	0	0	3	1	17	0	1	0	0
ENSG00000224315.2	RPL7P7	processed_pseudogene	0	0	1	1	0	0	0	1	0	1	0	18	0	6	0	0
ENSG00000222511.2	AL357552.1	misc_RNA	0	0	1	0	0	0	0	0	0	1	0	10	0	0	0	0
ENSG00000226545.1	AL357552.2	unprocessed_pseudogene	0	0	0	1	0	0	0	0	0	0	0	14	0	1	0	0
ENSG00000228423.2	AL357552.3	lncRNA	0	1	0	0	0	0	0	0	0	2	0	15	1	1	0	0
ENSG00000229716.2	RPL23AP19	processed_pseudogene	0	0	0	0	0	0	0	0	0	1	0	0	1	0	0	0
ENSG00000074800.16	ENO1	protein_coding	90322	7957	41691	41073	41	11	3836	15	9382	64172	9186	44274	36022	37765	1700	14
ENSG00000274258.1	MIR6728	miRNA	3	0	1	1	0	0	0	0	0	1	1	5	1	0	0	0
ENSG00000230679.1	ENO1-AS1	lncRNA	4	4	9	1	0	0	0	0	3	7	5	7	4	44	0	0
ENSG00000201725.1	RNU6-304P	snRNA	0	0	0	0	0	0	0	0	0	0	0	0	0	0	0	0
ENSG00000238249.2	HMGN2P17	processed_pseudogene	0	0	0	0	0	0	0	0	0	0	1	1	0	0	0	0
ENSG00000232208.2	AL139415.1	processed_pseudogene	0	0	0	1	0	0	0	0	0	0	0	1	0	0	0	0
ENSG00000232663.2	AL139415.2	processed_pseudogene	0	0	0	0	0	0	0	0	0	0	0	0	0	0	0	0
ENSG00000131686.15	CA6	protein_coding	1	0	8	1	0	0	1	0	3	19	0	0	0	38	0	0
ENSG00000265141.2	RN7SL451P	misc_RNA	0	0	0	0	0	0	0	0	0	0	0	0	0	0	0	0
ENSG00000197241.3	SLC2A7	protein_coding	0	0	0	1	0	0	0	0	0	0	0	0	0	0	0	0
ENSG00000142583.18	SLC2A5	protein_coding	16	15	17	30	0	0	14	0	15	3	18	5	25	7	3	0
ENSG00000252404.1	AL158048.1	scaRNA	0	0	0	0	0	0	0	0	0	0	0	0	0	0	0	0
ENSG00000180758.12	GPR157	protein_coding	1159	249	2030	1436	10	0	190	1	851	996	535	407	1466	549	158	1
ENSG00000228526.7	MIR34AHG	lncRNA	808	65	901	849	2	0	77	0	582	38	270	131	1031	23	53	0
ENSG00000284357.1	MIR34A	miRNA	0	0	0	0	0	0	0	0	0	0	0	0	0	0	0	0
ENSG00000234546.4	LNCTAM34A	lncRNA	103	5	131	172	0	0	2	0	38	239	23	81	152	180	8	0
ENSG00000049239.12	H6PD	protein_coding	2817	1520	5568	2108	1	1	918	8	3844	543	3803	946	3342	585	636	0
ENSG00000171621.14	SPSB1	protein_coding	1256	212	2062	2876	0	0	135	0	279	1014	813	459	1554	1193	32	0
ENSG00000284652.1	BX323043.1	lncRNA	2	8	1	1	0	0	1	0	3	5	5	8	1	12	0	0
ENSG00000284693.1	LINC02606	lncRNA	8	20	17	5	0	0	5	0	31	18	36	32	11	43	5	0
ENSG00000252956.1	RNA5SP40	rRNA_pseudogene	0	0	0	0	0	0	0	0	0	0	0	0	0	0	0	0
ENSG00000235263.1	AL928921.1	lncRNA	0	0	0	0	0	0	0	0	0	0	0	0	0	0	0	0
ENSG00000171612.7	SLC25A33	protein_coding	164	69	225	180	0	0	37	0	110	682	230	705	191	770	29	0
ENSG00000231181.1	AL954705.1	processed_pseudogene	4	2	3	9	0	0	1	0	5	3	4	9	15	1	0	0
ENSG00000188807.13	TMEM201	protein_coding	883	160	444	421	0	0	73	0	250	6	253	66	370	9	32	0
ENSG00000171608.16	PIK3CD	protein_coding	980	465	760	772	0	1	443	0	968	185	894	147	945	131	145	0
ENSG00000179840.5	PIK3CD-AS1	lncRNA	0	3	0	0	0	0	0	0	3	0	0	0	0	0	0	0
ENSG00000233268.3	AL691449.1	processed_pseudogene	0	0	0	0	0	0	0	0	0	0	0	0	0	0	0	0
ENSG00000231789.2	PIK3CD-AS2	lncRNA	4	6	6	14	0	0	9	0	10	70	11	141	10	69	4	0
ENSG00000171603.18	CLSTN1	protein_coding	20146	1802	25776	17080	6	9	996	47	3205	1420	3854	2198	18262	1120	630	0
ENSG00000271264.1	MZT1P1	processed_pseudogene	0	0	1	0	0	1	0	0	0	5	0	2	1	0	0	0
ENSG00000280113.2	AL357140.3	TEC	2	1	5	1	0	0	0	0	0	1	0	6	0	3	0	0
ENSG00000178585.15	CTNNBIP1	protein_coding	3852	580	3180	3774	2	1	325	0	946	131	906	313	3838	173	208	1
ENSG00000223989.1	AL357140.1	lncRNA	0	0	0	0	0	0	0	0	0	0	0	0	0	0	0	0
ENSG00000285701.1	AL357140.4	lncRNA	2	0	4	5	0	0	0	0	2	3	1	16	5	0	0	0
ENSG00000162441.12	LZIC	protein_coding	2092	404	2004	1239	2	0	196	0	978	2991	751	2191	1544	2654	154	0
ENSG00000228150.1	AL357140.2	lncRNA	7	6	10	6	0	0	2	0	7	23	6	13	6	35	2	0
ENSG00000173614.14	NMNAT1	protein_coding	924	109	878	632	2	0	56	0	233	1183	139	853	697	1033	31	0
ENSG00000202415.1	RN7SKP269	misc_RNA	3	0	5	6	1	0	0	0	3	10	0	7	7	3	0	0
ENSG00000283611.2	TMEM274P	unitary_pseudogene	1	0	0	3	0	0	1	0	2	4	0	6	1	1	0	0
ENSG00000265521.1	MIR5697	miRNA	0	0	0	0	0	0	0	0	0	1	0	1	0	0	0	0
ENSG00000241326.1	AL603962.1	lncRNA	0	0	0	0	0	0	0	0	0	0	0	0	0	0	0	0
ENSG00000162444.12	RBP7	protein_coding	42	45	8	24	0	0	23	0	93	63	121	45	9	49	7	0
ENSG00000130939.20	UBE4B	protein_coding	2250	632	3167	2682	1	15	362	3	1682	514	1233	769	2447	297	182	3
ENSG00000224340.1	AL590639.1	processed_pseudogene	0	0	0	1	0	0	0	0	1	4	1	7	1	2	0	0
ENSG00000233623.2	PGAM1P11	processed_pseudogene	0	0	2	8	0	0	0	0	0	2	0	11	3	1	0	0
ENSG00000201746.1	RNU6-828P	snRNA	0	0	0	3	0	0	0	0	1	0	2	0	1	0	0	0
ENSG00000054523.17	KIF1B	protein_coding	5261	748	6121	5647	1	0	537	1	2170	1593	2057	1957	5619	1073	270	9
ENSG00000264881.1	AL358013.1	miRNA	0	0	0	0	0	0	0	0	0	0	0	1	0	0	0	0
ENSG00000199562.1	RNU6-37P	snRNA	0	0	0	0	0	0	0	0	0	0	0	4	0	1	0	0
ENSG00000264501.2	RN7SL731P	misc_RNA	0	0	0	0	0	0	0	0	0	0	0	0	0	0	0	0
ENSG00000284735.1	AL139424.3	lncRNA	41	0	28	60	0	0	0	0	11	6	12	24	60	4	0	0
ENSG00000284642.1	AL139424.2	lncRNA	55	6	44	113	0	0	3	0	26	14	17	20	84	2	2	0
ENSG00000142657.21	PGD	protein_coding	11304	1403	8464	6610	1	4	811	1	2587	23876	1480	12614	7738	12272	337	1
ENSG00000271989.1	AL139424.1	lncRNA	0	0	0	0	0	0	0	0	0	0	0	2	1	2	0	0
ENSG00000251503.8	CENPS-CORT	protein_coding	10	0	11	10	0	0	0	0	1	2	2	10	4	7	0	0
ENSG00000175279.22	CENPS	protein_coding	73	16	59	35	0	0	12	0	33	140	33	111	44	168	2	0
ENSG00000241563.3	CORT	protein_coding	19	0	10	13	0	0	0	0	5	6	4	10	11	4	0	0
ENSG00000160049.12	DFFA	protein_coding	3378	513	2311	1878	0	0	247	0	1232	3941	781	2867	2187	2785	134	1
ENSG00000203469.2	AL354956.1	lncRNA	0	0	0	0	0	0	0	0	0	0	0	0	0	0	0	0
ENSG00000142655.13	PEX14	protein_coding	1508	228	1289	1625	0	0	113	0	423	61	348	88	1380	102	56	0
ENSG00000287727.1	AL139423.2	lncRNA	20	0	19	39	0	0	1	0	8	5	1	14	46	1	0	0
ENSG00000243267.3	RN7SL614P	misc_RNA	1	0	4	2	0	0	0	0	0	0	0	1	2	0	0	0
ENSG00000130940.15	CASZ1	protein_coding	976	352	1568	2414	0	0	262	0	862	694	736	283	1325	613	124	0
ENSG00000272078.1	AL139423.1	lncRNA	67	12	63	175	0	0	17	0	37	39	38	22	77	47	5	0
ENSG00000225158.2	HSPE1P24	processed_pseudogene	0	0	0	0	0	0	0	0	0	0	0	0	0	0	0	0
ENSG00000175262.14	C1orf127	protein_coding	3	12	2	1	0	0	3	0	36	2	19	1	1	0	2	0
ENSG00000215785.2	CFL1P6	processed_pseudogene	1	0	3	2	0	0	0	0	1	0	0	0	2	0	0	0
ENSG00000120948.17	TARDBP	protein_coding	4703	928	2879	2703	0	0	649	0	2865	1337	2164	2357	3143	1215	345	0
ENSG00000277726.4	AL109811.3	protein_coding	0	0	0	0	0	0	1	0	2	1	2	0	0	0	2	0
ENSG00000009724.17	MASP2	protein_coding	209	19	197	235	0	0	23	0	142	15	157	115	255	10	21	0
ENSG00000271895.2	AL109811.2	lncRNA	61	15	70	79	0	0	13	0	100	10	93	50	63	22	15	0
ENSG00000116649.10	SRM	protein_coding	3759	340	1254	1256	0	0	151	1	355	91	262	190	1423	100	65	0
ENSG00000171824.14	EXOSC10	protein_coding	4096	537	2745	3611	1	0	407	0	1365	2179	1353	2344	3262	2018	222	0
ENSG00000226849.1	AL109811.1	lncRNA	14	1	3	16	0	0	0	0	3	12	10	14	17	58	2	0
ENSG00000230337.1	EXOSC10-AS1	lncRNA	4	0	5	1	0	0	2	0	2	14	1	16	2	110	0	0
ENSG00000198793.13	MTOR	protein_coding	5034	665	5141	4066	3	6	431	3	1638	1309	1376	1906	4242	1091	290	0
ENSG00000225602.5	MTOR-AS1	lncRNA	2	0	2	6	0	0	0	0	0	3	0	3	2	1	0	0
ENSG00000253086.1	RNU6-537P	snRNA	0	0	0	0	0	0	0	0	0	0	0	1	0	0	0	0
ENSG00000171819.5	ANGPTL7	protein_coding	0	57	3	1	0	0	18	0	34	8	34	12	1	6	12	0
ENSG00000207451.1	RNU6-291P	snRNA	0	0	0	0	0	0	0	0	0	0	0	3	0	0	0	0
ENSG00000238173.1	RPL39P6	processed_pseudogene	1	0	0	0	0	0	0	0	0	1	0	4	1	3	0	0
ENSG00000120942.13	UBIAD1	protein_coding	842	218	752	359	0	0	107	0	366	385	422	586	601	422	74	0
ENSG00000238199.1	UBE2V2P3	processed_pseudogene	1	0	5	1	0	0	0	0	3	0	2	4	1	0	0	0
ENSG00000284646.1	AL031291.1	lncRNA	18	0	11	41	0	0	0	0	0	0	1	10	17	8	0	0
ENSG00000224338.2	MTCYBP45	processed_pseudogene	0	0	0	0	0	0	0	0	0	0	0	0	0	0	0	0
ENSG00000204624.8	DISP3	protein_coding	46	0	0	11	0	0	2	0	1	0	7	3	65	1	0	0
ENSG00000285833.1	AL590989.1	lncRNA	0	0	0	0	0	0	0	0	0	0	0	0	0	0	0	0
ENSG00000235643.2	LINC01647	lncRNA	0	0	0	0	0	0	0	0	0	0	0	0	0	0	0	0
ENSG00000284708.1	AL031731.1	lncRNA	2	2	26	16	0	0	0	0	1	1	0	1	34	0	0	0
ENSG00000116661.11	FBXO2	protein_coding	1272	31	2297	1980	0	2	29	0	44	569	72	134	1483	103	6	0
ENSG00000132879.14	FBXO44	protein_coding	1179	176	1229	1580	0	0	149	1	531	229	546	285	1307	129	74	0
ENSG00000116663.11	FBXO6	protein_coding	867	158	625	718	0	0	91	1	288	1803	230	257	723	1101	48	2
ENSG00000116670.15	MAD2L2	protein_coding	1002	219	883	1034	0	0	80	2	264	607	196	693	980	430	41	0
ENSG00000162490.7	DRAXIN	protein_coding	1	6	2	0	0	0	11	0	16	3	10	6	1	3	0	0
ENSG00000177674.16	AGTRAP	protein_coding	2195	374	2991	2269	2	2	244	3	680	284	595	97	2598	248	126	0
ENSG00000215910.7	C1orf167	protein_coding	0	2	2	0	0	0	0	0	1	2	1	0	2	0	0	0
ENSG00000177553.6	C1orf167-AS1	lncRNA	0	0	0	0	0	0	0	0	0	0	0	0	1	0	0	0
ENSG00000177000.13	MTHFR	protein_coding	1538	712	2574	1828	0	2	488	1	1612	329	1803	504	2638	227	280	0
ENSG00000011021.23	CLCN6	protein_coding	1322	391	898	1409	1	0	287	0	1313	156	1062	410	1289	137	136	0
ENSG00000276470.1	AL021155.3	misc_RNA	0	0	0	0	0	0	0	0	0	0	0	0	0	0	0	0
ENSG00000278852.1	AL021155.4	misc_RNA	0	0	0	0	0	0	0	0	0	0	0	0	0	0	0	0
ENSG00000175206.10	NPPA	protein_coding	8	0	8	3	0	0	2	0	3	2	6	0	0	5	0	0
ENSG00000275915.1	AL021155.2	misc_RNA	0	0	0	0	0	0	0	0	0	0	0	0	0	0	0	0
ENSG00000120937.9	NPPB	protein_coding	0	0	0	0	0	0	1	0	0	1	0	0	0	0	2	0
ENSG00000224904.1	AL021155.1	processed_pseudogene	1	0	0	3	0	0	0	0	0	0	0	0	2	0	0	0
ENSG00000285646.2	AL021155.5	lncRNA	19	0	6	16	0	0	2	0	16	51	12	38	9	31	2	0
ENSG00000199347.1	RNU5E-1	snRNA	0	0	0	0	0	0	0	0	0	0	0	0	0	0	0	0
ENSG00000201801.1	RNU5E-4P	snRNA	0	0	0	0	0	0	0	0	1	8	0	5	0	10	0	0
ENSG00000116685.16	KIAA2013	protein_coding	2012	595	1665	1358	3	0	395	0	1022	2036	896	1248	1396	1334	186	0
ENSG00000083444.17	PLOD1	protein_coding	3929	1253	3275	1941	0	1	546	0	1625	2181	1328	2088	2204	1031	373	1
ENSG00000287384.1	AL096840.3	lncRNA	29	0	6	4	0	0	0	0	0	3	0	4	9	3	0	0
ENSG00000116688.17	MFN2	protein_coding	13443	1513	14391	11825	5	6	813	3	2597	5525	2581	4643	10539	4399	477	3
ENSG00000270914.1	AL096840.2	processed_pseudogene	0	0	0	1	0	0	0	0	0	0	0	0	0	0	0	0
ENSG00000116691.11	MIIP	protein_coding	1151	227	534	876	0	0	142	0	366	663	324	426	861	368	45	0
ENSG00000202461.1	AL096840.1	misc_RNA	0	0	0	3	0	0	0	0	11	0	7	2	0	0	0	0
ENSG00000276869.1	MIR6729	miRNA	0	0	0	0	0	0	0	0	0	0	0	0	0	0	0	0
ENSG00000243539.3	RN7SL649P	misc_RNA	0	0	0	0	0	0	0	0	0	0	0	1	0	0	0	0
ENSG00000120949.15	TNFRSF8	protein_coding	1	39	0	0	0	0	25	0	20	0	32	0	0	0	6	0
ENSG00000201135.1	RNU6-777P	snRNA	0	0	0	0	0	0	0	0	0	0	0	0	0	0	0	0
ENSG00000227875.2	RPL23AP89	processed_pseudogene	0	0	0	0	0	0	0	0	0	0	0	0	0	0	0	0
ENSG00000285604.1	AL357835.1	lncRNA	0	0	0	0	0	0	0	0	0	0	0	0	0	0	0	0
ENSG00000283789.1	MIR7846	miRNA	0	0	0	0	0	0	0	0	0	0	0	0	0	0	0	0
ENSG00000028137.19	TNFRSF1B	protein_coding	0	1535	4	2	0	0	875	0	1537	15	1740	3	1	6	372	0
ENSG00000263676.1	MIR4632	miRNA	0	0	0	0	0	0	0	0	0	0	0	0	0	0	0	0
ENSG00000225196.2	RPL10P17	processed_pseudogene	0	0	0	0	0	0	0	0	0	0	0	0	0	0	0	0
ENSG00000252969.1	AL031276.1	snoRNA	0	0	0	0	0	0	0	0	0	0	0	0	0	0	0	0
ENSG00000048707.15	VPS13D	protein_coding	6116	1006	13783	11257	13	9	537	7	2946	1990	2141	2891	11988	975	378	3
ENSG00000239149.1	SNORA59A	snoRNA	4	0	9	20	0	0	0	0	10	20	4	65	23	8	0	0
ENSG00000229484.1	LINC02766	lncRNA	0	3	0	3	0	0	1	0	3	0	5	0	0	1	0	0
ENSG00000162496.9	DHRS3	protein_coding	1566	572	3267	1205	5	28	384	1	1749	10276	1200	8061	1352	4756	223	1
ENSG00000221340.1	RNU6ATAC18P	snRNA	2	0	2	1	0	0	1	0	10	13	10	33	0	3	1	0
ENSG00000276830.1	MIR6730	miRNA	2	0	3	2	0	0	1	0	1	14	2	19	0	18	0	0
ENSG00000272482.1	AC254633.1	lncRNA	9	2	19	6	0	0	2	0	14	269	15	139	5	41	2	0
ENSG00000204518.2	AADACL4	protein_coding	0	0	0	0	0	0	0	0	1	0	0	0	0	1	0	0
ENSG00000226166.2	AC244670.1	processed_pseudogene	0	0	0	0	0	0	0	0	0	0	0	0	0	0	0	0
ENSG00000188984.12	AADACL3	protein_coding	1	0	0	0	0	0	0	0	0	0	4	1	0	0	0	0
ENSG00000157330.10	C1orf158	protein_coding	0	18	0	0	0	0	13	0	73	726	218	72	0	958	1	0
ENSG00000116726.4	PRAMEF12	protein_coding	0	0	1	0	0	0	0	0	0	0	0	0	3	0	0	0
ENSG00000116721.9	PRAMEF1	protein_coding	0	0	1	0	0	0	0	0	0	0	0	0	1	0	0	0
ENSG00000228338.1	LINC01784	lncRNA	0	0	0	0	0	0	0	0	0	0	0	0	0	0	0	0
ENSG00000239810.3	PRAMEF11	protein_coding	0	0	0	0	0	0	0	0	0	0	0	0	0	0	0	0
ENSG00000231103.2	PRAMEF30P	unprocessed_pseudogene	0	0	0	0	0	0	0	0	0	0	0	0	0	0	0	0
ENSG00000179172.9	HNRNPCL1	protein_coding	0	0	0	0	0	0	0	0	1	0	0	0	0	0	0	0
ENSG00000120952.4	PRAMEF2	protein_coding	0	0	1	0	0	0	0	0	0	0	0	1	1	0	0	0
ENSG00000243073.4	PRAMEF4	protein_coding	0	0	0	0	0	0	0	0	0	0	0	0	0	0	0	0
ENSG00000187545.5	PRAMEF10	protein_coding	0	0	0	0	0	0	0	0	0	0	0	0	0	0	0	0
ENSG00000204510.5	PRAMEF7	protein_coding	0	0	0	0	0	0	0	0	0	0	0	0	0	0	0	0
ENSG00000207434.1	RNU6-1072P	snRNA	0	0	0	0	0	0	0	0	0	0	0	0	0	0	0	0
ENSG00000234064.1	PRAMEF29P	unprocessed_pseudogene	0	0	0	0	0	0	0	0	0	0	0	0	0	0	0	0
ENSG00000232423.6	PRAMEF6	protein_coding	0	0	0	0	0	0	0	0	0	0	0	0	0	0	0	0
ENSG00000274178.2	PRAMEF28P	unprocessed_pseudogene	0	0	2	0	0	0	0	0	0	0	0	0	0	0	0	0
ENSG00000274764.5	PRAMEF27	protein_coding	0	0	0	0	0	0	0	0	0	0	0	0	0	0	0	0
ENSG00000277058.2	HNRNPCL3	protein_coding	0	0	0	0	0	0	0	0	0	0	0	0	0	0	0	0
ENSG00000229571.7	PRAMEF25	protein_coding	0	0	0	0	0	0	0	0	0	0	0	0	0	0	0	0
ENSG00000277862.1	PRAMEF34P	unprocessed_pseudogene	0	0	0	0	0	0	0	0	0	0	0	0	0	0	0	0
ENSG00000236179.1	PRAMEF35P	unprocessed_pseudogene	0	0	0	0	0	0	0	0	0	0	0	0	0	0	0	0
ENSG00000275774.3	HNRNPCL2	protein_coding	1	0	0	0	0	0	0	0	0	0	0	0	0	0	0	0
ENSG00000229978.1	PRAMEF36P	transcribed_unprocessed_pseudogene	0	0	0	0	0	0	0	0	0	0	0	0	0	0	0	0
ENSG00000233336.1	AC245056.1	lncRNA	0	0	0	0	0	0	0	0	0	0	0	0	0	0	0	0
ENSG00000280267.4	PRAMEF26	protein_coding	0	0	0	0	0	0	0	0	0	0	0	0	0	0	0	0
ENSG00000179412.10	HNRNPCL4	protein_coding	0	0	0	0	0	0	0	0	1	0	0	0	0	0	0	0
ENSG00000204505.4	PRAMEF9	protein_coding	0	0	0	0	0	0	0	0	0	0	0	0	0	0	0	0
ENSG00000279169.3	PRAMEF13	protein_coding	0	0	0	0	0	0	0	0	0	0	0	0	2	0	0	0
ENSG00000279804.2	PRAMEF18	protein_coding	0	0	0	0	0	0	0	0	0	0	0	1	0	0	0	0
ENSG00000250894.1	PRAMEF31P	unprocessed_pseudogene	0	0	0	0	0	0	0	0	0	0	0	1	0	0	0	0
ENSG00000270601.4	PRAMEF5	protein_coding	0	0	0	0	0	0	0	0	0	0	0	0	0	0	0	0
ENSG00000231219.1	PRAMEF32P	unprocessed_pseudogene	0	0	0	0	0	0	0	0	0	0	0	0	0	0	0	0
ENSG00000207511.1	RNU6-771P	snRNA	0	0	0	0	0	0	0	0	0	0	0	0	0	0	0	0
ENSG00000182330.10	PRAMEF8	protein_coding	0	0	0	0	0	0	0	0	0	0	0	0	0	0	0	0
ENSG00000237700.2	PRAMEF33	protein_coding	0	0	0	0	0	0	0	0	0	0	0	0	0	0	0	0
ENSG00000204501.7	PRAMEF15	protein_coding	0	0	0	0	0	0	0	0	0	0	0	0	0	0	0	0
ENSG00000228229.2	AC243961.1	lncRNA	0	0	0	0	0	0	0	0	0	0	0	0	0	0	0	0
ENSG00000204481.8	PRAMEF14	protein_coding	0	0	0	0	0	0	0	0	0	0	0	0	0	0	0	0
ENSG00000204480.8	PRAMEF19	protein_coding	0	0	0	0	0	0	0	0	0	0	1	0	0	0	1	0
ENSG00000204479.4	PRAMEF17	protein_coding	0	0	0	0	0	0	0	0	0	2	0	0	0	0	0	0
ENSG00000204478.9	PRAMEF20	protein_coding	0	0	0	0	0	0	0	0	0	0	0	0	2	0	0	0
ENSG00000162494.6	LRRC38	protein_coding	0	0	0	0	0	0	0	0	0	0	0	0	0	0	0	0
ENSG00000259961.1	AL354712.1	lncRNA	0	0	0	0	0	0	0	0	0	0	0	0	0	0	0	0
ENSG00000215909.3	BRWD1P1	processed_pseudogene	0	0	0	0	0	0	0	0	0	0	0	0	0	0	0	0
ENSG00000162493.16	PDPN	protein_coding	254	718	496	378	1	0	314	0	1525	193	1131	1282	495	488	215	0
ENSG00000222952.1	RNA5SP41	rRNA_pseudogene	0	0	0	0	0	0	0	0	0	0	0	0	0	0	0	0
ENSG00000237445.2	AL359771.1	lncRNA	0	0	0	0	0	0	0	0	0	0	0	0	0	0	0	0
ENSG00000253085.1	AL359771.2	scaRNA	0	0	0	0	0	0	0	0	0	0	0	2	0	0	0	0
ENSG00000116731.22	PRDM2	protein_coding	2143	699	2585	1856	2	1	554	0	2329	767	1900	789	2104	523	267	0
ENSG00000189337.17	KAZN	protein_coding	893	246	1896	1982	0	0	187	2	788	506	553	351	1759	348	108	0
ENSG00000252151.1	RNU6-1265P	snRNA	0	0	0	0	0	0	0	0	0	0	0	0	0	0	0	0
ENSG00000231606.2	AL357873.1	lncRNA	0	0	0	0	0	0	0	0	1	3	2	22	2	11	1	0
ENSG00000234593.3	KAZN-AS1	lncRNA	0	0	0	2	0	0	0	0	0	12	0	21	0	16	0	0
ENSG00000235829.1	TBCAP2	processed_pseudogene	0	0	0	0	0	0	0	0	0	2	0	11	0	0	0	0
ENSG00000287756.1	AL031293.1	lncRNA	0	0	0	0	0	0	0	0	0	0	0	16	1	0	0	0
ENSG00000175147.13	TMEM51-AS1	lncRNA	358	13	195	194	0	0	9	0	73	55	60	38	240	19	11	0
ENSG00000171729.14	TMEM51	protein_coding	868	185	572	508	0	0	115	0	324	357	372	260	493	190	47	8
ENSG00000204464.7	C1orf195	lncRNA	2	0	1	0	0	0	0	0	1	1	1	7	1	3	0	0
ENSG00000215720.4	AL035405.1	processed_pseudogene	0	0	0	0	0	0	0	0	0	0	0	4	0	4	0	0
ENSG00000278480.1	AL391094.1	processed_pseudogene	18	1	1	8	0	0	0	0	3	0	1	2	11	0	0	0
ENSG00000142621.19	FHAD1	protein_coding	15	53	3	8	0	0	47	0	282	6010	684	544	0	7377	6	0
ENSG00000233485.1	FHAD1-AS1	lncRNA	0	0	0	0	0	0	0	0	1	0	0	0	0	0	0	0
ENSG00000236045.1	AL031283.2	lncRNA	0	0	0	0	0	0	0	0	1	3	0	0	0	0	1	0
ENSG00000228140.2	AL031283.1	lncRNA	7	1	4	1	0	0	1	0	12	63	33	33	8	89	1	0
ENSG00000142634.13	EFHD2	protein_coding	6636	1210	2809	2548	3	2	839	0	1156	1431	1321	613	3103	1177	203	0
ENSG00000162438.12	CTRC	protein_coding	9	0	5	12	0	0	0	0	17	0	13	3	8	0	0	0
ENSG00000142615.8	CELA2A	protein_coding	1	1	1	9	0	0	0	0	7	2	10	1	0	0	0	0
ENSG00000215704.10	CELA2B	protein_coding	5	10	8	6	0	0	1	0	9	6	20	0	8	6	3	0
ENSG00000132906.18	CASP9	protein_coding	486	190	826	205	0	0	102	0	383	539	594	309	393	536	75	0
ENSG00000116138.13	DNAJC16	protein_coding	1161	257	1360	1053	6	0	151	0	683	2637	632	1745	1063	2119	84	0
ENSG00000251866.1	SCARNA21B	scaRNA	0	0	0	0	0	0	0	0	0	1	0	3	0	0	1	0
ENSG00000272510.1	AL121992.3	lncRNA	2	0	1	1	0	0	0	0	2	0	1	2	0	1	0	0
ENSG00000116771.6	AGMAT	protein_coding	75	1	21	6	0	0	6	0	10	35	9	44	19	81	1	0
ENSG00000237301.1	AL121992.1	lncRNA	4	3	13	10	0	0	1	0	0	20	7	24	3	40	0	0
ENSG00000235084.3	CHCHD2P6	processed_pseudogene	3	5	2	4	1	0	2	0	8	27	8	17	0	24	1	1
ENSG00000252417.1	RNU7-179P	snRNA	0	0	0	0	0	0	0	0	0	0	0	0	0	0	0	0
ENSG00000236500.1	CD24P1	processed_pseudogene	0	0	0	0	0	0	0	0	0	0	0	0	0	0	0	0
ENSG00000197312.12	DDI2	protein_coding	3589	487	5166	5423	2	6	315	19	1513	4950	1142	5091	4350	4033	171	2
ENSG00000215695.1	RSC1A1	protein_coding	0	0	0	0	0	0	0	0	0	0	0	0	0	0	0	0
ENSG00000271742.1	AL121992.2	lncRNA	1	0	0	1	0	0	0	0	0	0	0	0	1	0	0	0
ENSG00000116786.13	PLEKHM2	protein_coding	3461	957	5131	7464	0	40	683	1	1787	581	1813	430	5837	259	316	1
ENSG00000237938.5	AL450998.3	lncRNA	46	4	54	105	0	0	3	0	25	3	20	10	101	5	0	0
ENSG00000162461.8	SLC25A34	protein_coding	51	18	102	81	0	0	22	0	69	3	99	9	134	0	8	0
ENSG00000224459.1	SLC25A34-AS1	lncRNA	0	0	0	0	0	0	0	0	1	0	1	0	0	0	0	0
ENSG00000162460.7	TMEM82	protein_coding	1	0	1	1	0	0	0	0	0	2	0	0	0	0	0	0
ENSG00000162458.13	FBLIM1	protein_coding	5691	517	5063	5260	0	0	220	10	849	326	593	288	6832	194	150	0
ENSG00000224321.1	RPL12P14	processed_pseudogene	6	3	5	2	0	1	1	3	4	8	11	6	4	1	0	1
ENSG00000233954.6	UQCRHL	protein_coding	74	37	110	77	0	3	22	0	82	264	40	220	74	271	7	0
ENSG00000178715.8	AL450998.1	processed_pseudogene	32	18	20	29	0	0	1	0	19	0	12	2	30	0	1	0
ENSG00000179743.4	AL450998.2	lncRNA	90	53	128	74	0	0	20	0	92	99	121	290	128	140	17	0
ENSG00000065526.12	SPEN	protein_coding	8197	1113	6086	6317	3	8	707	6	3405	1474	2682	2310	6141	961	373	0
ENSG00000270620.1	AL034555.1	unprocessed_pseudogene	0	0	0	0	0	0	0	0	0	2	0	4	0	1	0	0
ENSG00000116809.11	ZBTB17	protein_coding	1329	257	880	1235	0	1	186	0	449	777	526	903	1054	477	54	3
ENSG00000234607.2	AL355994.4	processed_pseudogene	2	0	0	1	0	0	0	0	1	2	0	3	1	2	0	0
ENSG00000231353.1	AL355994.1	unprocessed_pseudogene	0	0	0	0	0	0	0	0	0	0	0	0	0	0	0	0
ENSG00000275503.1	AL355994.5	processed_pseudogene	0	0	0	0	0	0	0	0	0	0	0	0	0	0	0	0
ENSG00000224966.4	TBC1D3P6	unprocessed_pseudogene	0	0	0	0	0	0	0	0	0	0	0	0	0	0	0	0
ENSG00000183888.4	SRARP	protein_coding	0	0	0	0	0	0	0	0	0	2	1	8	0	1	0	0
ENSG00000233078.1	AL355994.3	lncRNA	0	0	0	0	0	0	0	0	0	0	0	0	0	0	0	0
ENSG00000173641.17	HSPB7	protein_coding	2	165	1	4	0	0	80	0	227	8	228	1	1	3	60	0
ENSG00000186510.12	CLCNKA	protein_coding	1	0	0	1	0	0	3	0	24	4	105	1	1	4	3	0
ENSG00000232456.1	AL355994.2	unprocessed_pseudogene	4	0	19	0	0	0	0	0	0	0	0	1	5	0	0	0
ENSG00000184908.17	CLCNKB	protein_coding	1	24	2	3	0	0	2	0	10	16	35	5	4	24	4	0
ENSG00000185519.9	FAM131C	protein_coding	48	0	75	148	0	0	0	0	1	3	3	2	72	0	0	0
ENSG00000142627.13	EPHA2	protein_coding	28020	558	15555	19658	4	3	335	3	911	1353	1325	2401	19557	637	136	4
ENSG00000227959.1	AL451042.2	lncRNA	79	0	60	82	0	0	2	0	3	65	9	98	56	27	1	0
ENSG00000224621.1	AL451042.1	lncRNA	75	0	52	65	0	0	1	0	8	5	9	2	31	6	1	0
ENSG00000234166.1	ARHGEF19-AS1	lncRNA	0	0	0	0	0	0	0	0	0	0	0	0	0	0	0	0
ENSG00000142632.17	ARHGEF19	protein_coding	323	125	358	289	0	0	79	1	370	164	245	710	301	152	36	0
ENSG00000237276.8	ANO7L1	transcribed_unprocessed_pseudogene	92	11	155	91	0	0	18	0	58	75	109	45	111	60	4	0
ENSG00000288398.1	AL109627.1	lncRNA	143	43	282	166	0	0	31	0	125	341	94	160	133	308	17	0
ENSG00000132881.12	CPLANE2	protein_coding	185	36	236	140	1	0	24	0	90	341	70	128	150	291	8	0
ENSG00000233929.1	MT1XP1	processed_pseudogene	14	0	10	9	0	0	0	0	0	1	1	0	21	0	2	0
ENSG00000037637.11	FBXO42	protein_coding	1603	387	2477	1620	2	6	209	0	817	1118	670	1342	1695	1105	125	1
ENSG00000055070.17	SZRD1	protein_coding	5116	1200	4430	3405	1	1	651	0	1710	916	1714	992	3571	551	287	0
ENSG00000226457.1	RPL22P3	processed_pseudogene	2	1	2	2	1	0	0	0	1	3	0	7	3	1	0	0
ENSG00000187144.11	SPATA21	protein_coding	1	0	6	6	0	0	0	0	2	2	3	10	10	0	1	0
ENSG00000157191.20	NECAP2	protein_coding	2632	1181	1834	1456	1	1	613	0	1987	2398	1783	1232	2008	1625	316	0
ENSG00000226029.1	LINC01772	lncRNA	63	14	61	52	0	0	5	0	72	33	50	33	88	25	5	0
ENSG00000080947.15	CROCCP3	transcribed_unprocessed_pseudogene	133	35	91	110	0	0	46	0	204	40	171	149	152	33	22	0
ENSG00000206652.1	RNU1-1	snRNA	0	0	0	0	0	0	0	0	0	10	0	15	0	16	0	0
ENSG00000261135.1	AL137802.2	lncRNA	2	1	3	5	0	0	0	0	2	1	0	4	3	10	1	0
ENSG00000285853.1	AL137802.3	lncRNA	0	0	0	0	0	0	0	0	0	0	1	0	0	1	0	0
ENSG00000224174.2	AL137802.1	lncRNA	0	0	0	0	0	0	0	0	0	0	0	0	0	0	0	0
ENSG00000233421.4	LINC01783	lncRNA	0	7	0	0	0	0	4	0	20	43	16	19	0	38	2	0
ENSG00000277344.1	RNU1-6P	snRNA	0	0	0	0	0	0	0	0	0	0	0	0	0	0	0	0
ENSG00000225710.1	AL355149.1	unprocessed_pseudogene	0	0	0	0	0	0	0	0	0	0	0	0	0	0	0	0
ENSG00000219481.10	NBPF1	protein_coding	306	251	319	268	1	1	82	0	563	287	344	616	196	234	90	3
ENSG00000271732.1	AL137798.1	lncRNA	0	0	0	0	0	0	0	0	1	10	0	4	1	12	0	0
ENSG00000215908.10	CROCCP2	transcribed_unprocessed_pseudogene	1136	357	1028	1104	1	0	199	0	868	1256	721	664	1182	1689	106	0
ENSG00000283773.1	AL137798.3	transcribed_unprocessed_pseudogene	0	0	0	0	0	0	0	0	0	0	0	0	0	0	0	0
ENSG00000186301.8	MST1P2	unprocessed_pseudogene	31	70	54	45	0	0	59	0	292	64	160	151	66	42	28	0
ENSG00000282143.1	AL137798.2	lncRNA	0	0	0	0	0	0	0	0	0	0	0	1	0	0	0	0
ENSG00000207513.1	RNU1-3	snRNA	0	0	0	0	1	0	0	0	0	1	0	0	0	0	0	0
ENSG00000280114.1	AL021920.2	unprocessed_pseudogene	0	0	0	0	0	0	0	0	0	0	4	0	0	0	0	0
ENSG00000236698.1	EIF1AXP1	processed_pseudogene	6	4	7	12	0	1	0	0	4	11	14	6	10	8	1	4
ENSG00000268869.6	ESPNP	transcribed_unprocessed_pseudogene	0	0	0	0	0	0	0	0	1	0	11	2	0	2	0	0
ENSG00000279151.1	AL021920.1	lncRNA	0	0	0	0	0	0	0	0	0	0	0	0	0	0	0	0
ENSG00000282740.1	AL021920.3	lncRNA	0	0	0	0	0	0	0	0	0	0	0	0	0	0	0	0
ENSG00000058453.17	CROCC	protein_coding	660	280	755	1985	2	0	263	0	604	2162	969	1152	886	2784	55	0
ENSG00000227684.2	CROCCP4	transcribed_unprocessed_pseudogene	0	0	0	0	0	0	0	0	0	0	0	2	0	0	0	0
ENSG00000207389.1	RNU1-4	snRNA	0	0	0	0	0	0	0	0	0	1	0	4	0	0	0	0
ENSG00000186715.11	MST1L	transcribed_unprocessed_pseudogene	2	141	4	7	0	0	72	0	494	60	381	155	6	35	50	0
ENSG00000223643.6	BX284668.1	lncRNA	0	0	0	0	0	0	0	0	0	0	0	0	0	0	0	0
ENSG00000230239.1	BX284668.3	unprocessed_pseudogene	0	0	0	0	0	0	0	0	0	0	0	0	0	0	1	0
ENSG00000263811.1	MIR3675	miRNA	0	0	0	0	0	0	0	0	0	0	0	0	0	0	0	0
ENSG00000228549.4	BX284668.2	lncRNA	1	8	0	0	0	0	4	0	24	58	15	16	1	33	7	0
ENSG00000277234.1	RNU1-5P	snRNA	0	0	0	0	0	0	0	0	0	0	0	0	0	0	0	0
ENSG00000238142.2	BX284668.5	lncRNA	29	18	7	11	0	0	9	1	31	337	34	116	24	341	5	0
ENSG00000235241.1	BX284668.4	processed_pseudogene	0	0	0	0	0	0	0	0	0	0	0	0	0	0	0	0
ENSG00000207005.1	RNU1-2	snRNA	0	0	0	0	0	0	0	0	0	30	0	16	0	30	0	1
ENSG00000272426.1	BX284668.6	lncRNA	0	0	0	0	0	0	0	0	2	6	0	14	0	6	0	0
ENSG00000117122.14	MFAP2	protein_coding	62	104	25	55	0	0	53	0	186	41	161	119	184	23	61	0
ENSG00000286898.1	AL049569.2	lncRNA	0	0	0	0	0	0	0	0	1	0	0	1	0	0	0	0
ENSG00000226526.1	AL049569.1	lncRNA	2	0	0	0	0	0	0	0	1	1	2	1	3	0	0	0
ENSG00000159363.18	ATP13A2	protein_coding	6550	493	2994	3033	1	0	329	1	693	112	594	278	2964	68	150	0
ENSG00000117118.10	SDHB	protein_coding	3130	545	2727	3293	1	2	283	3	861	4898	746	2587	2734	3759	113	0
ENSG00000117115.13	PADI2	protein_coding	239	57	140	182	0	0	69	0	303	35	107	63	336	13	37	0
ENSG00000204362.6	LINC02783	lncRNA	154	0	99	72	0	0	0	0	0	17	0	6	260	10	0	0
ENSG00000282843.1	AL590644.1	lncRNA	0	0	2	2	0	0	0	0	0	10	0	21	9	2	0	0
ENSG00000142623.11	PADI1	protein_coding	6378	1	5410	15687	2	1	0	13	1	225	3	119	11239	157	0	0
ENSG00000142619.4	PADI3	protein_coding	264	0	178	386	1	1	0	0	1	228	0	120	110	416	0	0
ENSG00000266634.1	MIR3972	miRNA	1	0	1	1	0	0	0	0	0	0	0	0	1	0	0	0
ENSG00000159339.13	PADI4	protein_coding	1	22	5	6	0	0	14	0	22	1	38	0	1	0	7	0
ENSG00000276747.1	PADI6	protein_coding	0	0	0	0	0	0	0	0	0	1	1	1	1	0	0	0
ENSG00000227751.1	RCC2-AS1	lncRNA	0	0	0	0	0	0	0	0	0	0	0	0	0	0	0	0
ENSG00000179051.14	RCC2	protein_coding	7599	926	13235	6068	6	2	441	10	2000	7593	1267	9133	9203	6852	278	0
ENSG00000074964.17	ARHGEF10L	protein_coding	2661	544	2255	3547	10	1	360	0	1134	1275	759	890	2823	892	165	0
ENSG00000236648.2	LINC02810	lncRNA	0	0	0	0	0	0	0	0	0	0	1	0	0	0	0	0
ENSG00000117148.8	ACTL8	protein_coding	0	0	0	0	0	0	0	0	0	1	0	1	0	0	0	0
ENSG00000284653.1	AL357509.1	lncRNA	0	0	0	0	0	0	0	0	0	1	0	0	0	0	0	0
ENSG00000261781.1	LINC01654	lncRNA	0	0	0	0	0	0	0	0	0	0	0	0	0	0	0	0
ENSG00000117154.12	IGSF21	protein_coding	1	36	0	1	0	0	27	0	32	0	29	1	0	0	9	0
ENSG00000280222.1	AL365209.1	TEC	0	0	0	0	0	0	0	0	1	0	0	0	0	0	1	0
ENSG00000230035.2	IGSF21-AS1	lncRNA	0	0	0	0	0	0	0	0	0	0	0	0	0	0	0	0
ENSG00000225387.1	AL591896.1	lncRNA	0	0	0	0	0	0	0	0	0	0	0	0	0	0	0	0
ENSG00000179023.8	KLHDC7A	protein_coding	265	55	504	119	0	0	16	0	192	348	75	988	106	439	13	0
ENSG00000235282.3	DYNLL1P3	processed_pseudogene	0	0	0	0	0	0	0	0	0	0	0	0	0	0	0	0
ENSG00000225478.2	AL031737.1	processed_pseudogene	0	0	0	0	0	0	0	0	0	0	0	0	0	0	0	0
ENSG00000009709.12	PAX7	protein_coding	6	0	6	1	0	0	0	0	0	1	0	1	1	2	0	0
ENSG00000179002.5	TAS1R2	protein_coding	0	0	2	12	0	0	0	0	0	0	0	0	9	0	0	0
ENSG00000159423.17	ALDH4A1	protein_coding	1761	161	3590	2287	0	0	81	0	314	194	280	1046	2576	405	54	0
ENSG00000265606.1	MIR4695	miRNA	0	0	0	0	0	0	0	0	0	0	0	0	0	0	0	0
ENSG00000221662.1	MIR1290	miRNA	0	0	2	2	0	0	0	0	0	0	0	0	5	0	0	0
ENSG00000169991.11	IFFO2	protein_coding	4862	317	4517	17051	0	0	209	2	975	3797	969	2406	6120	3292	120	0
ENSG00000272084.1	AL137127.1	lncRNA	42	1	15	19	0	0	6	0	9	7	15	31	41	7	1	0
ENSG00000127481.15	UBR4	protein_coding	14808	1116	20880	13095	16	5	784	3	3656	2011	3563	3574	17363	1495	508	5
ENSG00000230424.1	EMC1-AS1	lncRNA	3	7	5	6	0	0	2	0	17	22	13	30	19	7	3	0
ENSG00000127463.15	EMC1	protein_coding	4804	641	4890	2143	0	11	327	2	1369	175	1256	706	3612	184	213	1
ENSG00000053372.5	MRTO4	protein_coding	2446	287	1195	737	2	0	139	0	353	1742	390	1915	1215	1883	46	0
ENSG00000286064.1	AL035413.2	unprocessed_pseudogene	6	1	11	3	0	0	1	0	4	16	6	40	11	19	2	0
ENSG00000211454.14	AKR7L	polymorphic_pseudogene	34	1	19	47	0	0	1	1	9	8	3	37	23	7	2	0
ENSG00000162482.5	AKR7A3	protein_coding	24	0	10	38	0	0	1	0	5	33	4	34	25	40	1	0
ENSG00000270728.1	AL035413.1	processed_pseudogene	76	4	84	109	0	0	4	0	31	14	32	23	83	21	2	0
ENSG00000053371.12	AKR7A2	protein_coding	1563	269	1451	1380	0	1	178	1	550	3596	506	2961	1373	3397	67	0
ENSG00000200403.1	RNU6-1099P	snRNA	2	0	2	1	0	0	0	0	4	1	1	0	0	1	0	0
ENSG00000040487.13	SLC66A1	protein_coding	883	106	650	947	0	0	76	0	185	58	200	140	956	70	30	0
ENSG00000077549.18	CAPZB	protein_coding	10538	2658	8960	9034	1	0	1394	2	4093	887	3733	690	8084	726	590	6
ENSG00000240490.3	RN7SL277P	misc_RNA	0	0	0	0	0	0	0	1	0	0	0	0	1	0	0	0
ENSG00000173436.15	MICOS10	protein_coding	839	211	781	558	0	0	87	0	343	600	251	544	572	649	50	0
ENSG00000201609.1	RNU4-28P	snRNA	0	0	0	0	0	0	0	0	0	0	0	0	0	0	0	0
ENSG00000235185.1	AL031727.2	lncRNA	0	0	0	0	0	0	0	0	0	0	1	1	0	2	0	0
ENSG00000158747.14	NBL1	protein_coding	4554	2273	5962	4105	2	26	1284	1	4677	5233	4303	2760	3892	2943	661	1
ENSG00000270136.6	MICOS10-NBL1	protein_coding	0	0	0	0	0	0	0	0	0	0	0	0	0	0	0	0
ENSG00000226396.1	AL031727.1	processed_pseudogene	12	2	10	10	1	1	5	3	14	23	14	23	12	7	0	0
ENSG00000158748.4	HTR6	protein_coding	1	1	1	6	0	0	0	0	0	7	5	3	7	1	0	0
ENSG00000162542.13	TMCO4	protein_coding	739	216	633	440	2	39	124	0	414	1545	392	964	558	1466	79	0
ENSG00000178828.7	RNF186	protein_coding	0	0	0	0	0	0	0	0	0	0	0	0	0	0	0	0
ENSG00000235434.1	AL391883.1	lncRNA	0	0	0	0	0	0	0	0	0	0	0	0	0	0	0	0
ENSG00000169914.6	OTUD3	protein_coding	713	250	674	532	0	0	149	0	630	434	756	710	685	439	102	0
ENSG00000188784.4	PLA2G2E	protein_coding	0	0	0	0	0	0	0	0	0	0	0	0	0	0	0	0
ENSG00000242688.3	RN7SL304P	misc_RNA	0	0	0	0	0	0	0	0	0	0	0	0	0	0	0	0
ENSG00000188257.11	PLA2G2A	protein_coding	0	256	0	0	0	0	45	0	67	2	20	0	1	0	4	0
ENSG00000127472.11	PLA2G5	protein_coding	0	55	0	0	1	0	36	0	98	2	108	0	0	0	20	0
ENSG00000117215.15	PLA2G2D	protein_coding	0	10	0	0	0	0	26	0	28	0	352	0	1	0	3	0
ENSG00000158786.4	PLA2G2F	protein_coding	3	1	3	4	0	0	0	0	0	1	1	3	1	0	0	0
ENSG00000227066.2	Z98257.1	lncRNA	1	3	0	1	0	0	1	0	8	2	1	1	1	0	1	0
ENSG00000187980.6	PLA2G2C	protein_coding	0	1	1	0	0	0	0	0	2	0	1	0	2	3	0	0
ENSG00000225986.1	UBXN10-AS1	lncRNA	0	5	0	1	0	0	0	0	4	8	10	1	1	15	0	0
ENSG00000162543.6	UBXN10	protein_coding	14	135	31	16	0	0	98	0	649	15258	1827	1616	18	17663	28	0
ENSG00000228105.2	LINC01757	lncRNA	0	0	0	0	0	0	0	0	0	0	0	0	0	0	0	0
ENSG00000284710.1	Z98257.2	lncRNA	0	0	0	0	0	0	0	0	0	0	0	0	0	0	0	0
ENSG00000158816.15	VWA5B1	protein_coding	0	7	0	0	0	0	4	0	3	0	10	0	0	0	1	0
ENSG00000226664.1	AL020998.1	lncRNA	0	0	0	0	0	0	0	0	0	0	0	0	0	0	0	0
ENSG00000236963.7	LINC01141	lncRNA	10	1	4	9	0	0	0	0	2	0	2	0	3	0	0	0
ENSG00000226487.1	AL139254.1	lncRNA	1	0	0	0	0	0	0	0	0	0	0	0	0	0	0	0
ENSG00000284641.1	AL139254.2	lncRNA	0	0	0	1	0	0	0	0	0	0	0	0	1	0	0	0
ENSG00000284743.1	AL139254.3	lncRNA	0	0	0	0	0	0	0	0	0	0	0	0	0	0	0	0
ENSG00000162545.6	CAMK2N1	protein_coding	9876	881	2474	2733	1	0	557	1	2646	11	1391	39	2660	24	367	0
ENSG00000090432.7	MUL1	protein_coding	2462	414	1955	1795	0	0	243	7	705	1268	692	1102	1917	1103	144	0
ENSG00000215520.3	RPS4XP4	processed_pseudogene	0	0	0	0	0	0	0	0	0	0	1	0	0	0	0	0
ENSG00000183114.8	FAM43B	protein_coding	2	8	3	3	0	0	2	0	3	0	4	0	4	0	1	0
ENSG00000158825.6	CDA	protein_coding	1603	27	617	949	0	0	16	0	31	1	25	0	742	1	8	0
ENSG00000158828.8	PINK1	protein_coding	1590	274	1294	1640	0	0	179	0	478	725	430	786	1617	536	81	0
ENSG00000284005.1	MIR6084	miRNA	0	0	0	0	0	0	0	0	0	0	0	0	0	0	0	0
ENSG00000117242.7	PINK1-AS	lncRNA	338	35	616	266	0	0	34	0	127	103	85	204	276	102	24	0
ENSG00000244038.9	DDOST	protein_coding	11796	1937	16637	10385	4	1	1008	22	2942	8248	2581	8994	10721	6702	534	3
ENSG00000117245.12	KIF17	protein_coding	19	80	15	101	0	0	58	0	124	96	252	6	114	71	31	0
ENSG00000235432.1	AL663074.2	unprocessed_pseudogene	0	0	0	0	0	0	0	0	0	0	0	0	0	0	0	0
ENSG00000189410.12	SH2D5	protein_coding	1490	4	895	2451	1	0	0	0	2	8	4	6	2814	7	0	0
ENSG00000233069.1	AL663074.1	lncRNA	2	0	2	3	0	0	0	0	0	0	0	0	13	1	0	0
ENSG00000127483.19	HP1BP3	protein_coding	7040	2701	7951	6566	9	1	1625	3	7458	4468	5055	7523	7853	4595	869	3
ENSG00000075151.20	EIF4G3	protein_coding	5329	746	6639	4116	4	0	438	2	1558	1402	1386	1454	5613	1064	195	0
ENSG00000251914.1	RNU7-200P	snRNA	0	0	0	0	0	0	0	0	0	0	0	0	0	0	0	0
ENSG00000221808.1	MIR1256	miRNA	0	0	0	0	0	0	0	0	0	0	0	0	0	0	0	0
ENSG00000233072.1	RPS15AP6	processed_pseudogene	0	0	0	0	0	0	1	0	1	0	0	7	1	2	0	0
ENSG00000236073.2	AL627311.1	processed_pseudogene	0	0	0	0	0	0	0	1	0	4	1	2	1	1	0	0
ENSG00000235112.1	HSPE1P27	processed_pseudogene	1	0	0	0	0	0	0	0	0	1	0	14	0	3	1	0
ENSG00000287192.1	AL031005.2	lncRNA	2	0	2	0	0	0	0	0	1	0	1	4	0	0	0	0
ENSG00000117298.16	ECE1	protein_coding	7466	2742	9548	4258	2	0	1602	4	3165	2872	4037	3082	4479	1775	874	0
ENSG00000236936.1	AL031005.1	lncRNA	1	0	1	1	0	0	0	0	1	13	4	21	1	55	0	0
ENSG00000231105.2	ECE1-AS1	lncRNA	10	0	12	7	0	0	0	0	3	11	12	12	20	4	0	0
ENSG00000236216.5	PPP1R11P1	processed_pseudogene	0	0	0	0	0	0	0	0	0	0	0	0	13	0	0	0
ENSG00000228823.1	AL592309.1	unprocessed_pseudogene	1	0	0	0	0	0	0	0	0	0	0	0	0	0	0	0
ENSG00000236009.1	AL592309.2	lncRNA	0	0	0	0	0	0	0	0	0	0	0	0	0	0	0	0
ENSG00000227001.3	NBPF2P	unprocessed_pseudogene	26	4	36	34	0	0	0	1	15	0	6	1	8	2	3	0
ENSG00000187952.9	HS6ST1P1	processed_pseudogene	0	1	0	4	0	0	1	1	0	1	0	1	1	0	0	0
ENSG00000186543.7	CROCCP5	unprocessed_pseudogene	1	0	0	2	0	0	0	0	0	2	0	0	2	0	1	0
ENSG00000142794.18	NBPF3	protein_coding	823	60	398	615	0	0	78	0	207	1030	212	1068	430	997	27	0
ENSG00000176378.8	PFN1P10	processed_pseudogene	2	0	0	0	0	0	0	0	0	0	0	0	0	0	0	0
ENSG00000162551.14	ALPL	protein_coding	185	1270	122	19	0	0	1046	0	2060	179	2531	159	61	109	459	0
ENSG00000233431.1	LINC02596	lncRNA	0	0	0	1	0	0	0	0	0	0	3	0	0	1	0	0
ENSG00000076864.19	RAP1GAP	protein_coding	199	682	247	671	1	0	389	0	1150	82	1073	96	566	66	178	0
ENSG00000090686.16	USP48	protein_coding	2322	676	2479	2866	2	0	417	0	1835	2506	1479	2324	2419	2023	256	0
ENSG00000231978.2	AL590103.1	processed_pseudogene	1	0	0	0	0	0	0	0	0	0	0	2	0	0	0	0
ENSG00000187942.12	LDLRAD2	protein_coding	40	13	15	37	0	0	8	0	64	1	49	9	36	2	13	0
ENSG00000142798.20	HSPG2	protein_coding	17806	2729	29841	22602	3	0	1348	0	6588	604	5266	1436	17473	427	969	2
ENSG00000232037.3	AL590556.1	processed_pseudogene	1	0	4	3	7	3	0	2	0	0	0	1	4	0	0	2
ENSG00000283234.1	AL590556.2	transcribed_unitary_pseudogene	0	0	0	0	0	0	1	0	0	0	0	2	0	0	1	0
ENSG00000219073.8	CELA3B	protein_coding	0	0	0	0	0	0	0	0	1	1	4	0	0	3	0	0
ENSG00000285959.1	AL590556.3	lncRNA	0	0	0	0	0	0	0	0	0	0	0	0	0	2	0	0
ENSG00000273610.1	RN7SL386P	misc_RNA	0	0	0	0	0	0	0	0	0	0	0	0	0	0	0	0
ENSG00000201919.1	RNU6-1022P	snRNA	0	0	0	0	0	0	0	0	0	0	0	0	0	0	0	0
ENSG00000142789.20	CELA3A	protein_coding	0	0	0	0	0	0	0	0	3	0	2	0	0	0	0	0
ENSG00000278124.1	RN7SL186P	misc_RNA	0	0	0	0	0	0	0	0	0	0	2	0	0	0	0	0
ENSG00000201273.1	RNU6-776P	snRNA	0	0	0	0	0	0	0	0	0	0	0	0	0	0	0	0
ENSG00000228397.3	LINC01635	lncRNA	1	0	1	1	0	0	0	0	0	3	0	2	1	17	0	0
ENSG00000218510.8	LINC00339	lncRNA	46	12	70	75	0	0	19	0	143	11	79	34	55	18	13	0
ENSG00000070831.17	CDC42	protein_coding	10129	3700	7787	7630	4	10	1763	16	6235	30133	5759	17611	7922	28518	755	4
ENSG00000285752.1	CDC42-AS1	lncRNA	18	5	16	24	0	0	2	0	49	2	16	6	14	5	2	0
ENSG00000285794.1	AL031281.2	transcribed_processed_pseudogene	0	0	0	0	0	0	0	0	0	0	0	0	0	0	0	0
ENSG00000230068.2	CDC42-IT1	lncRNA	4	0	7	8	0	0	1	0	0	6	2	26	12	2	0	0
ENSG00000271428.1	AL031281.1	processed_pseudogene	4	0	7	17	0	0	0	0	1	3	3	15	8	2	2	0
ENSG00000162552.15	WNT4	protein_coding	117	62	1641	309	1	0	30	0	72	988	78	1057	651	1241	7	0
ENSG00000285873.1	AL445253.1	lncRNA	7	9	32	8	0	0	0	0	10	15	15	24	11	20	2	0
ENSG00000266564.1	MIR4418	miRNA	0	0	0	0	0	0	0	0	0	0	0	0	0	0	0	0
ENSG00000234397.3	PPIAP34	processed_pseudogene	3	3	1	4	1	0	0	0	0	0	0	0	3	0	0	0
ENSG00000279625.1	AL591122.1	TEC	0	0	0	0	0	0	0	0	0	0	0	1	0	0	0	0
ENSG00000184677.18	ZBTB40	protein_coding	2760	571	2136	1854	0	0	444	0	1858	733	1687	1483	2046	580	196	0
ENSG00000237200.1	ZBTB40-IT1	lncRNA	15	2	12	16	0	0	0	0	4	0	7	3	11	0	1	0
ENSG00000070886.12	EPHA8	protein_coding	3	0	4	19	0	0	1	0	1	1	0	0	28	0	0	0
ENSG00000276835.2	MIR6127	miRNA	0	0	0	0	0	0	0	0	0	0	0	0	0	0	0	0
ENSG00000173372.17	C1QA	protein_coding	0	3642	0	0	0	0	2119	0	6418	0	3362	0	0	0	679	0
ENSG00000159189.12	C1QC	protein_coding	0	3146	0	0	0	0	2129	0	5390	0	3393	0	0	0	554	0
ENSG00000173369.16	C1QB	protein_coding	0	3635	0	0	0	0	2941	0	8453	0	4353	0	0	0	844	0
ENSG00000133216.16	EPHB2	protein_coding	1276	143	1920	547	1	0	61	6	97	233	131	89	596	207	37	0
ENSG00000265422.1	MIR4684	miRNA	0	0	0	0	0	0	0	0	0	0	0	0	0	0	0	0
ENSG00000225952.1	AL512444.1	lncRNA	0	0	1	0	0	0	0	0	0	0	0	1	1	1	0	0
ENSG00000264014.1	MIR4253	miRNA	0	0	0	0	0	0	0	0	0	0	0	0	1	0	0	0
ENSG00000215906.8	LACTBL1	protein_coding	0	0	0	0	0	0	0	0	0	0	0	0	0	0	0	0
ENSG00000227868.6	TEX46	protein_coding	1	0	1	4	0	0	0	0	1	3	1	0	3	15	0	0
ENSG00000004487.16	KDM1A	protein_coding	4719	674	3465	2893	4	12	397	3	1512	8175	1181	6397	3205	6735	203	7
ENSG00000240553.1	AL031428.1	lncRNA	1	0	0	1	0	0	0	0	0	7	0	8	0	0	0	0
ENSG00000263793.1	MIR3115	miRNA	0	0	0	0	0	0	0	0	1	0	0	2	0	0	0	0
ENSG00000266802.1	AL031428.2	miRNA	0	0	0	0	0	0	0	0	0	0	0	5	0	1	0	0
ENSG00000169641.13	LUZP1	protein_coding	8611	811	6050	5580	14	3	375	3	1808	1702	1315	2374	6781	1447	262	1
ENSG00000229010.1	AL161672.1	processed_pseudogene	2	0	0	1	0	0	0	0	0	0	0	11	3	1	0	0
ENSG00000206935.1	RNU6-514P	snRNA	0	0	0	0	0	0	0	0	0	0	0	3	0	0	0	0
ENSG00000252578.1	RNU6-135P	snRNA	0	0	0	0	0	0	0	0	0	0	0	2	0	0	0	0
ENSG00000179546.4	HTR1D	protein_coding	1	2	1	4	0	0	0	0	14	10	3	0	11	5	0	0
ENSG00000215381.3	AL109936.2	processed_pseudogene	4	0	2	9	0	0	0	1	0	0	0	0	6	0	0	0
ENSG00000261326.4	LINC01355	lncRNA	318	24	321	208	0	0	14	0	228	62	118	351	421	63	14	0
ENSG00000284726.1	AL109936.8	lncRNA	2	1	2	1	0	0	3	0	11	9	4	68	7	5	0	0
ENSG00000125944.20	HNRNPR	protein_coding	9190	1786	5247	3734	17	3	911	20	3123	7545	2508	11882	4451	7421	411	5
ENSG00000125945.15	ZNF436	protein_coding	1895	322	3065	2393	2	0	130	2	687	1668	566	1798	2039	1972	99	8
ENSG00000249087.7	ZNF436-AS1	lncRNA	148	9	227	191	0	0	7	0	76	79	50	142	225	125	12	0
ENSG00000201405.1	AL109936.1	misc_RNA	0	0	0	0	0	0	0	0	0	0	0	0	0	0	0	0
ENSG00000271420.1	AL109936.3	lncRNA	1	0	4	0	0	0	4	0	7	9	10	7	1	6	1	0
ENSG00000204219.11	TCEA3	protein_coding	107	398	283	151	0	0	242	0	1039	1265	877	376	359	610	105	0
ENSG00000232482.2	AL357134.1	processed_pseudogene	1	0	0	0	0	0	0	0	1	4	0	5	0	0	0	0
ENSG00000088280.19	ASAP3	protein_coding	269	500	1323	569	0	1	276	1	1201	1413	937	1380	962	765	141	0
ENSG00000007968.7	E2F2	protein_coding	394	19	81	56	0	0	22	2	28	8	32	213	73	28	7	0
ENSG00000235052.1	AL021154.1	lncRNA	1	0	18	4	0	0	2	0	4	1	3	0	5	0	0	0
ENSG00000117318.9	ID3	protein_coding	754	1650	4442	1786	0	0	787	8	2225	431	578	252	1006	310	234	0
ENSG00000285802.1	AL450043.1	lncRNA	0	0	3	0	0	0	0	0	1	0	1	0	0	0	0	0
ENSG00000197880.8	MDS2	lncRNA	0	3	0	2	0	0	0	0	10	29	11	2	1	30	1	0
ENSG00000229239.2	AL451000.1	unprocessed_pseudogene	0	0	0	0	0	0	0	0	0	0	0	0	0	0	0	0
ENSG00000142676.14	RPL11	protein_coding	40234	6155	36047	47318	270	30	3105	94	14798	86378	8680	37332	39016	45633	951	11
ENSG00000236810.6	ELOA-AS1	lncRNA	41	10	40	53	0	0	5	0	24	66	26	98	53	120	2	0
ENSG00000011007.12	ELOA	protein_coding	4622	959	3325	2363	8	1	556	14	2283	984	1320	877	2867	578	289	0
ENSG00000057757.10	PITHD1	protein_coding	1810	495	1944	1878	2	1	307	8	906	2885	820	1966	1575	1910	123	0
ENSG00000011009.11	LYPLA2	protein_coding	4030	443	2543	3342	0	0	281	2	754	778	792	668	3408	622	127	0
ENSG00000117308.15	GALE	protein_coding	4754	335	3096	3441	2	1	189	8	593	3120	521	1678	3345	1975	70	0
ENSG00000117305.15	HMGCL	protein_coding	1516	359	2170	1680	3	0	208	0	753	3388	651	1652	1889	2462	107	0
ENSG00000179163.11	FUCA1	protein_coding	5731	663	3636	3727	6	3	426	2	2009	4329	1349	4006	3937	3074	170	2
ENSG00000188822.8	CNR2	protein_coding	0	4	0	0	0	0	6	1	14	0	33	0	0	1	3	0
ENSG00000229106.1	BTBD6P1	processed_pseudogene	0	0	0	0	0	0	0	0	0	0	3	0	0	0	0	0
ENSG00000232557.3	AL590609.2	lncRNA	0	0	0	0	0	0	0	0	0	0	0	0	0	0	0	0
ENSG00000264926.1	MIR378F	miRNA	0	0	0	0	0	0	0	0	0	0	0	0	0	0	0	0
ENSG00000230228.2	H3P1	processed_pseudogene	2	0	3	3	0	0	0	0	0	0	0	0	2	0	0	0
ENSG00000189266.13	PNRC2	protein_coding	1793	1356	1631	1025	3	1	780	4	3742	7771	2724	7979	1357	6337	361	0
ENSG00000188529.15	SRSF10	protein_coding	5287	1252	2952	2599	3	1	880	3	3559	5626	4402	7526	2852	4577	474	1
ENSG00000215905.4	AL590609.1	processed_pseudogene	0	0	0	0	0	0	0	0	0	0	0	0	0	0	0	0
ENSG00000225315.2	AL591178.1	lncRNA	0	2	0	0	0	0	2	0	8	0	2	4	0	9	2	0
ENSG00000142661.19	MYOM3	protein_coding	7	1	4	18	0	0	2	0	21	5	4	27	15	2	0	0
ENSG00000230703.1	MYOM3-AS1	lncRNA	0	0	0	0	0	0	0	0	0	0	0	0	0	0	0	0
ENSG00000142677.4	IL22RA1	protein_coding	162	5	180	390	0	0	10	0	31	4	50	34	266	7	14	0
ENSG00000185436.12	IFNLR1	protein_coding	584	122	454	541	0	0	83	0	315	361	195	469	450	257	32	2
ENSG00000230023.2	LINC02800	lncRNA	0	0	4	2	0	0	1	0	0	1	0	2	4	1	0	0
ENSG00000232298.2	GRHL3-AS1	lncRNA	18	0	11	15	0	0	0	0	1	12	3	10	24	2	0	0
ENSG00000158055.15	GRHL3	protein_coding	3808	0	3785	5393	1	0	2	1	7	218	13	176	3383	82	0	0
ENSG00000001460.18	STPG1	protein_coding	1216	127	942	822	0	0	79	0	233	544	389	234	849	611	53	0
ENSG00000001461.17	NIPAL3	protein_coding	7023	719	5487	6887	2	4	423	6	1758	4464	1343	4970	5793	3230	205	2
ENSG00000286061.1	RCAN3AS	lncRNA	10	1	17	9	0	0	1	0	8	191	15	13	10	345	0	0
ENSG00000117602.12	RCAN3	protein_coding	2355	250	1699	1234	2	1	173	0	708	939	1003	679	1332	1032	74	2
ENSG00000264443.1	NCMAP-DT	lncRNA	0	0	0	0	0	0	0	0	4	12	1	9	1	6	0	0
ENSG00000184454.7	NCMAP	protein_coding	56	157	12	1	0	0	93	0	392	366	270	383	23	160	39	0
ENSG00000227312.2	AL445686.1	processed_pseudogene	0	0	0	0	0	0	0	0	1	0	0	1	0	0	0	0
ENSG00000239106.1	AL445686.2	misc_RNA	0	0	0	0	0	0	0	0	0	0	0	0	0	0	0	0
ENSG00000133226.17	SRRM1	protein_coding	3981	1079	3153	3123	6	0	697	0	3860	731	3603	1196	3541	399	389	0
ENSG00000284699.1	AL445648.1	lncRNA	0	0	0	0	0	0	0	0	0	0	0	6	0	4	0	0
ENSG00000169504.15	CLIC4	protein_coding	6243	4994	10799	3695	35	1	2924	0	9734	7205	6468	6091	9999	3806	1744	17
ENSG00000238482.1	RNU6-1208P	snRNA	0	0	0	0	0	0	0	0	0	2	0	6	0	1	0	0
ENSG00000020633.18	RUNX3	protein_coding	82	409	147	61	0	0	250	0	529	15	826	145	130	8	100	0
ENSG00000278034.1	MIR6731	miRNA	0	0	0	0	0	0	0	0	0	0	0	6	0	0	0	0
ENSG00000229162.1	AL445471.1	lncRNA	0	0	1	0	0	0	0	0	2	0	1	3	0	0	1	0
ENSG00000261025.1	AL445471.2	lncRNA	0	0	0	3	0	0	0	0	0	0	0	0	2	0	0	0
ENSG00000264371.1	MIR4425	miRNA	0	0	0	0	0	0	0	0	0	0	0	0	0	0	0	0
ENSG00000285823.1	LINC02793	lncRNA	0	0	0	0	0	0	0	0	0	0	0	0	0	0	0	0
ENSG00000233755.1	AL050344.1	lncRNA	0	0	0	0	0	0	0	0	0	0	0	0	0	0	0	0
ENSG00000233419.3	AL121994.1	processed_pseudogene	0	0	0	0	0	0	0	0	0	0	0	2	0	0	0	0
ENSG00000231953.2	AL031432.1	lncRNA	0	0	0	0	0	0	0	0	0	0	0	0	1	1	0	0
ENSG00000117614.10	SYF2	protein_coding	2066	561	2519	2956	1	3	299	0	1379	6474	924	3244	2843	3904	156	0
ENSG00000284602.1	AL031432.4	lncRNA	22	1	15	11	0	0	1	0	45	17	26	61	23	33	1	0
ENSG00000284657.1	AL031432.5	lncRNA	4	0	2	8	0	0	2	0	11	13	10	22	11	12	0	0
ENSG00000117616.18	RSRP1	protein_coding	2708	672	3006	2890	1	0	720	2	4035	2902	2328	5894	3356	1703	243	0
ENSG00000272432.1	AL031432.3	lncRNA	11	2	12	13	0	0	0	0	0	3	3	4	13	8	0	0
ENSG00000261349.1	AL031432.2	unprocessed_pseudogene	5	0	3	9	0	0	3	0	9	5	8	15	0	3	0	0
ENSG00000187010.21	RHD	protein_coding	11	0	10	6	0	0	4	0	38	10	16	15	1	10	0	0
ENSG00000224183.1	SDHDP6	processed_pseudogene	0	2	0	0	1	0	0	0	3	8	3	6	0	9	1	0
ENSG00000259984.1	AL928711.1	unprocessed_pseudogene	0	0	1	1	0	0	1	0	7	2	8	3	2	1	0	0
ENSG00000183726.11	TMEM50A	protein_coding	4817	1483	4291	3777	7	2	837	2	2587	5722	2070	3960	4376	4542	392	1
ENSG00000188672.18	RHCE	protein_coding	42	6	57	91	0	0	0	0	5	251	11	14	72	157	0	0
ENSG00000238084.4	AL031284.1	processed_pseudogene	0	2	0	0	88	0	1	2	2	8	1	3	0	6	0	0
ENSG00000204178.11	MACO1	protein_coding	1850	463	1719	1922	4	0	260	7	971	717	776	1183	1784	688	150	1
ENSG00000157978.12	LDLRAP1	protein_coding	3864	515	4009	3618	2	12	332	5	1135	349	785	546	3400	281	212	0
ENSG00000225643.1	AL606491.1	lncRNA	31	2	18	66	0	0	1	0	8	32	4	4	47	23	0	0
ENSG00000117643.14	MAN1C1	protein_coding	366	305	652	498	0	4	149	0	541	105	544	169	180	127	119	0
ENSG00000233478.1	AL031280.1	lncRNA	2	0	4	22	0	0	0	0	3	0	0	6	4	1	0	0
ENSG00000162430.17	SELENON	protein_coding	5461	1481	4843	3840	1	1	833	3	3451	53	2915	234	3420	54	680	9
ENSG00000255054.3	AL020996.2	protein_coding	0	0	0	0	0	0	0	0	0	0	0	0	0	0	0	0
ENSG00000228172.5	AL020996.1	lncRNA	38	0	53	47	0	0	1	0	9	7	13	16	37	14	5	0
ENSG00000117640.18	MTFR1L	protein_coding	1349	397	1658	2022	0	0	220	1	1033	1294	832	1370	1334	1205	159	0
ENSG00000272478.1	AL020996.3	lncRNA	0	0	0	0	0	0	0	0	0	0	0	0	0	0	0	0
ENSG00000127423.10	AUNIP	protein_coding	315	4	128	75	0	0	0	0	18	19	8	123	97	34	6	0
ENSG00000236528.1	AL033528.3	lncRNA	1	0	1	1	0	0	0	0	0	3	1	1	0	1	0	0
ENSG00000182749.5	PAQR7	protein_coding	3149	119	8344	9188	0	1	77	2	333	1437	316	355	3668	1003	33	0
ENSG00000207302.1	AL033528.1	misc_RNA	0	0	0	0	0	0	0	0	0	0	0	0	0	0	0	0
ENSG00000117632.23	STMN1	protein_coding	2350	832	2703	2233	1	4	267	2	1500	1311	861	12818	1910	3700	166	0
ENSG00000229786.1	SNRPFP2	processed_pseudogene	0	0	1	0	0	0	0	0	0	0	0	1	1	0	0	0
ENSG00000223624.1	AL033528.2	processed_pseudogene	1	0	0	0	0	0	0	0	0	0	1	1	0	0	0	0
ENSG00000283938.1	MIR3917	miRNA	0	0	0	0	0	0	0	0	0	0	0	0	0	0	0	0
ENSG00000158006.14	PAFAH2	protein_coding	1777	325	1911	1336	0	1	182	0	732	1433	445	748	1670	1212	73	12
ENSG00000207237.1	RNU6-110P	snRNA	0	0	1	0	0	0	0	0	0	0	0	0	0	0	0	0
ENSG00000252190.1	AL592064.1	scaRNA	0	0	0	0	0	0	0	0	0	0	0	0	0	0	0	0
ENSG00000252691.1	AL592064.2	scaRNA	0	0	0	0	0	0	0	0	0	0	0	0	0	0	0	0
ENSG00000158008.10	EXTL1	protein_coding	7	4	6	9	0	0	7	0	6	1	14	3	6	2	2	0
ENSG00000158014.15	SLC30A2	protein_coding	33	5	71	130	0	0	0	0	4	8	5	11	74	10	0	0
ENSG00000284309.1	AL391650.2	lncRNA	1	0	0	4	0	0	0	0	0	0	0	0	2	1	0	0
ENSG00000158022.6	TRIM63	protein_coding	1	7	1	27	0	0	2	0	23	0	5	0	1	0	2	0
ENSG00000175087.10	PDIK1L	protein_coding	561	212	845	644	2	0	126	0	623	1599	320	1555	697	1654	50	1
ENSG00000197245.6	FAM110D	protein_coding	0	110	2	1	0	0	57	0	78	0	175	3	0	0	15	0
ENSG00000282872.1	C1orf232	protein_coding	0	0	0	0	0	0	0	0	0	1	0	0	0	4	0	0
ENSG00000236782.7	AL391650.1	protein_coding	6	0	6	9	0	0	2	0	3	2	6	9	10	3	2	0
ENSG00000142684.9	ZNF593	protein_coding	0	0	0	0	0	0	0	0	0	0	0	0	0	0	0	0
ENSG00000142675.18	CNKSR1	protein_coding	2235	215	1698	3277	0	0	158	0	651	95	674	200	1967	87	58	0
ENSG00000188782.8	CATSPER4	protein_coding	7	1	6	14	0	0	0	0	0	3	2	0	25	0	0	0
ENSG00000236155.6	ZPLD2P	transcribed_unprocessed_pseudogene	9	1	3	5	0	0	3	0	12	71	14	25	2	77	1	0
ENSG00000278572.1	AL355877.2	unprocessed_pseudogene	0	0	0	0	0	0	0	0	0	0	0	0	0	0	0	0
ENSG00000130695.15	CEP85	protein_coding	1193	168	804	705	2	0	106	0	352	1263	200	1393	707	916	32	0
ENSG00000270733.1	AL355877.1	processed_pseudogene	2	0	5	0	0	0	0	0	1	1	0	13	3	0	0	0
ENSG00000142669.15	SH3BGRL3	protein_coding	15864	1689	12662	11849	14	0	864	3	2495	84	1739	43	10749	41	359	15
ENSG00000158062.20	UBXN11	protein_coding	595	448	347	470	0	0	311	0	1342	266	1717	231	506	310	103	0
ENSG00000169442.9	CD52	protein_coding	5	653	10	7	0	0	422	0	1350	7	965	2	7	6	130	0
ENSG00000176092.15	CRYBG2	protein_coding	6150	62	4140	5026	13	0	52	7	49	453	41	75	5297	183	17	0
ENSG00000225854.2	AL451139.1	processed_pseudogene	20	0	16	21	0	0	1	0	1	2	1	3	25	1	0	0
ENSG00000176083.17	ZNF683	protein_coding	0	22	0	0	0	0	116	0	41	0	108	0	1	0	9	0
ENSG00000131914.11	LIN28A	protein_coding	0	0	2	0	1	0	0	0	3	0	1	8	2	1	9	0
ENSG00000117682.17	DHDDS	protein_coding	2334	335	2427	2428	0	0	169	2	643	502	581	413	2152	397	105	0
ENSG00000223583.1	AL513365.1	processed_pseudogene	3	0	6	5	0	1	1	0	3	2	2	6	4	2	1	0
ENSG00000225891.2	DHDDS-AS1	lncRNA	11	1	6	10	0	0	3	0	18	24	20	27	10	20	2	0
ENSG00000198830.11	HMGN2	protein_coding	781	1587	824	566	11	2	1151	10	4272	7722	3191	10913	653	11686	476	2
ENSG00000224129.1	DPPA2P2	processed_pseudogene	0	0	0	0	0	0	0	0	0	0	0	0	0	0	0	0
ENSG00000117676.14	RPS6KA1	protein_coding	4112	1399	4943	3250	2	1	711	0	2374	2586	1556	1876	3162	1868	352	4
ENSG00000238705.1	MIR1976	miRNA	0	0	0	0	0	0	0	0	0	0	0	0	0	0	0	0
ENSG00000243905.3	RN7SL679P	misc_RNA	0	0	0	0	0	0	0	0	0	0	0	0	0	0	0	0
ENSG00000252802.1	AL627313.2	misc_RNA	0	0	0	0	0	0	0	0	0	0	0	0	0	0	0	0
ENSG00000252429.2	RNU7-29P	snRNA	0	0	0	0	0	0	0	0	0	0	0	0	0	0	0	0
ENSG00000229247.2	AL627313.1	processed_pseudogene	0	0	0	0	0	0	0	0	0	0	0	0	0	0	0	0
ENSG00000238316.1	AL627082.2	snoRNA	0	0	0	0	0	0	0	0	0	0	0	0	0	0	0	0
ENSG00000235069.2	AL627082.1	processed_pseudogene	0	0	0	0	0	0	0	0	0	0	0	0	0	0	0	0
ENSG00000260063.1	AL512408.1	lncRNA	17	9	19	7	0	0	2	0	14	8	16	36	12	30	3	0
ENSG00000117713.20	ARID1A	protein_coding	7233	1008	5338	4434	1	1	688	0	3080	177	2301	671	4943	216	402	0
ENSG00000060642.10	PIGV	protein_coding	830	169	1327	633	3	1	88	0	431	1264	337	960	1071	1301	48	0
ENSG00000241188.3	RN7SL165P	misc_RNA	2	0	2	0	0	0	0	0	1	0	0	0	1	0	0	0
ENSG00000287810.1	AL034380.2	unprocessed_pseudogene	0	0	0	0	0	0	0	0	0	0	0	0	0	0	0	0
ENSG00000204160.12	ZDHHC18	protein_coding	2102	416	1757	2504	1	1	291	0	733	619	600	579	1946	244	114	0
ENSG00000175793.12	SFN	protein_coding	50489	744	43080	47182	18	4	222	25	587	371	743	215	45400	249	41	6
ENSG00000142751.15	GPN2	protein_coding	1974	283	1561	1248	0	2	180	4	669	866	536	830	1523	628	94	0
ENSG00000226698.1	AL034380.1	lncRNA	0	0	0	0	0	0	0	0	0	0	0	0	0	0	0	0
ENSG00000198746.13	GPATCH3	protein_coding	596	113	395	520	0	0	105	0	237	138	220	207	536	138	34	0
ENSG00000090273.14	NUDC	protein_coding	4613	755	1986	2109	0	0	458	3	1291	14073	1475	3043	2458	10853	187	0
ENSG00000131910.5	NR0B2	protein_coding	10	45	4	4	0	0	10	1	48	3	25	13	3	5	8	0
ENSG00000175707.9	KDF1	protein_coding	1171	123	971	1159	0	4	45	0	157	113	171	105	1057	127	22	0
ENSG00000172746.6	RPL12P13	unprocessed_pseudogene	7	1	5	4	0	0	0	1	1	0	1	5	8	0	0	0
ENSG00000224064.1	AL356390.1	processed_pseudogene	1	0	1	0	0	0	0	0	1	3	1	1	2	1	0	0
ENSG00000225294.1	OSTCP2	processed_pseudogene	1	0	3	2	0	0	0	0	1	5	0	2	3	12	0	0
ENSG00000253368.4	TRNP1	protein_coding	1231	146	1361	847	3	0	95	5	193	743	235	480	1006	948	44	0
ENSG00000158246.8	TENT5B	protein_coding	1563	176	4556	7444	0	0	131	4	252	311	514	155	3122	193	46	0
ENSG00000090020.11	SLC9A1	protein_coding	7185	689	7955	5243	8	0	374	0	1522	124	886	199	6381	92	265	0
ENSG00000229985.2	AL590640.2	processed_pseudogene	0	0	1	0	0	0	0	0	0	0	0	0	1	0	0	0
ENSG00000214973.3	CHCHD3P3	processed_pseudogene	1	0	0	0	0	0	0	0	0	0	1	0	0	0	0	0
ENSG00000225159.1	NPM1P39	processed_pseudogene	2	6	3	1	3	4	1	1	6	14	4	6	1	19	0	2
ENSG00000225990.2	SNRPEP7	processed_pseudogene	0	0	0	0	0	0	0	0	0	0	0	0	0	0	0	0
ENSG00000224311.1	AL590640.1	lncRNA	0	0	0	0	0	0	0	0	0	4	0	0	0	1	0	0
ENSG00000142784.16	WDTC1	protein_coding	3456	1123	5012	3969	4	0	570	1	2290	974	2140	777	3702	752	404	0
ENSG00000252098.1	AL590640.3	misc_RNA	0	0	0	0	0	0	0	0	0	0	0	3	0	1	0	0
ENSG00000243659.1	FO393419.3	processed_pseudogene	1	0	0	1	0	0	0	0	3	4	6	11	3	14	3	0
ENSG00000186501.14	TMEM222	protein_coding	1945	449	1942	1433	0	0	256	0	785	494	780	546	1809	392	127	0
ENSG00000206888.1	RNU6-48P	snRNA	0	0	1	0	0	0	1	0	1	0	1	3	3	0	0	0
ENSG00000241547.1	ACTG1P20	processed_pseudogene	14	9	10	12	0	0	5	1	13	4	14	20	9	3	1	0
ENSG00000142765.18	SYTL1	protein_coding	3177	215	6531	5490	3	0	251	1	430	6411	515	5249	5617	8259	51	0
ENSG00000142733.17	MAP3K6	protein_coding	3756	512	3119	2825	1	1	587	0	1208	993	1096	1200	3602	802	230	2
ENSG00000142748.12	FCN3	protein_coding	5	1202	16	24	0	0	2119	0	951	170	1539	12	17	100	683	0
ENSG00000174950.11	CD164L2	protein_coding	231	32	795	809	0	0	19	0	116	771	310	216	743	1541	1	0
ENSG00000231207.1	FO393419.1	processed_pseudogene	0	0	0	0	0	0	0	0	0	1	0	0	0	0	0	0
ENSG00000181773.7	GPR3	protein_coding	126	18	21	46	0	0	3	0	5	2	25	8	28	1	6	0
ENSG00000158195.11	WASF2	protein_coding	15975	2124	21038	28326	3	0	1225	11	5078	991	4121	1106	24176	579	825	4
ENSG00000241169.1	FO393419.2	lncRNA	0	0	1	2	0	0	0	0	0	2	0	16	0	1	0	0
ENSG00000237429.1	BX293535.1	lncRNA	6	2	16	10	0	0	4	0	27	90	15	40	8	132	1	0
ENSG00000126705.15	AHDC1	protein_coding	4168	289	6614	10812	1	0	218	0	607	105	358	286	8583	72	74	0
ENSG00000000938.13	FGR	protein_coding	6	935	21	21	0	0	664	0	1596	10	1028	2	24	10	202	0
ENSG00000235912.1	AL031729.1	processed_pseudogene	22	2	26	14	1	6	2	2	6	3	1	0	14	8	0	0
ENSG00000233975.1	LINC02574	lncRNA	0	0	0	0	0	0	0	0	0	1	2	0	1	0	0	0
ENSG00000126709.15	IFI6	protein_coding	53	779	88	31	0	0	600	2	1428	5613	2127	602	79	7655	64	0
ENSG00000225886.3	AL445490.1	lncRNA	0	2	0	0	0	0	6	0	18	3	40	4	6	8	6	0
ENSG00000206767.1	RNU6-949P	snRNA	0	0	0	0	0	0	0	0	0	0	0	0	0	0	0	0
ENSG00000226662.2	CHMP1AP1	processed_pseudogene	0	0	0	0	0	0	0	0	0	0	0	0	0	0	0	0
ENSG00000207095.1	RNU6-424P	snRNA	0	0	0	0	0	0	0	0	0	0	0	1	0	0	0	0
ENSG00000287244.1	AL020997.5	lncRNA	0	0	1	1	0	0	0	0	0	12	0	10	0	15	0	0
ENSG00000009780.15	FAM76A	protein_coding	457	150	495	617	2	0	103	0	526	1105	653	906	580	1090	81	0
ENSG00000231344.1	AL020997.1	processed_pseudogene	5	2	1	3	0	1	0	0	3	1	4	4	2	4	0	0
ENSG00000230833.1	RPEP3	processed_pseudogene	0	0	0	1	0	0	0	0	1	3	1	7	2	1	0	0
ENSG00000117758.14	STX12	protein_coding	4106	1576	3426	4424	1	0	976	4	2649	7590	2035	2637	4060	4074	403	1
ENSG00000269971.1	AL020997.2	lncRNA	1	3	1	2	0	0	1	0	3	3	0	7	0	2	0	0
ENSG00000270031.1	AL020997.3	lncRNA	6	1	2	10	0	0	1	0	9	1	7	6	7	0	1	0
ENSG00000223062.1	RNU6-1245P	snRNA	0	0	0	0	0	0	0	0	0	1	0	0	0	1	0	0
ENSG00000286433.1	AL020997.4	lncRNA	0	0	1	2	0	0	0	0	0	0	0	7	3	1	0	0
ENSG00000117751.18	PPP1R8	protein_coding	2549	439	1772	1658	4	0	214	3	784	3206	756	2981	1712	2949	116	0
ENSG00000252947.1	SCARNA1	scaRNA	0	0	1	2	0	0	0	0	0	11	0	23	0	23	0	0
ENSG00000130775.16	THEMIS2	protein_coding	424	956	184	797	0	0	603	0	1417	539	1337	83	776	132	211	0
ENSG00000117748.10	RPA2	protein_coding	2098	472	1047	769	3	0	216	1	843	3724	786	1822	847	2201	107	0
ENSG00000130768.15	SMPDL3B	protein_coding	100	117	70	16	0	0	22	1	77	147	101	315	40	100	22	0
ENSG00000227050.1	AL512288.1	lncRNA	1	0	0	0	0	0	0	0	1	2	1	1	0	6	0	0
ENSG00000158156.8	XKR8	protein_coding	450	143	285	248	0	0	73	0	274	19	175	27	260	7	51	0
ENSG00000158161.16	EYA3	protein_coding	2010	263	1243	1273	3	3	179	0	883	1642	665	1658	1179	985	71	0
ENSG00000238231.2	AL512288.2	processed_pseudogene	2	0	4	6	0	0	0	0	4	1	2	5	1	0	0	0
ENSG00000240750.3	RN7SL559P	misc_RNA	3	0	3	5	0	0	0	0	0	0	0	13	3	0	1	0
ENSG00000228589.3	SPCS2P4	processed_pseudogene	1	19	4	1	0	0	2	0	6	7	13	12	0	7	2	0
ENSG00000228943.1	AL137792.2	processed_pseudogene	0	0	0	0	0	0	0	0	0	0	0	0	0	0	0	0
ENSG00000214812.3	AL137792.1	processed_pseudogene	0	0	0	0	0	0	0	0	0	1	0	0	2	0	0	0
ENSG00000253005.1	RNU6-176P	snRNA	0	0	1	0	0	0	0	0	0	0	0	0	0	1	0	0
ENSG00000169403.12	PTAFR	protein_coding	4362	593	2461	1786	6	2	356	0	1301	4022	898	327	1556	1483	146	1
ENSG00000126698.11	DNAJC8	protein_coding	2845	1139	2232	2164	2	0	508	13	1814	4529	1346	3891	2163	3756	236	1
ENSG00000130770.18	ATP5IF1	protein_coding	4053	530	4783	4423	5	1	333	2	1181	10460	818	3277	4392	12464	63	1
ENSG00000270605.1	AL353622.1	lncRNA	110	11	193	104	0	0	13	0	154	80	107	148	184	99	4	0
ENSG00000271398.1	AL353622.2	lncRNA	2	0	2	1	0	0	0	0	3	5	7	12	1	11	0	0
ENSG00000130766.5	SESN2	protein_coding	1809	183	3964	2158	0	0	95	0	476	162	205	273	2897	117	57	0
ENSG00000130772.14	MED18	protein_coding	935	105	830	606	3	0	63	0	273	1680	175	882	693	1462	34	0
ENSG00000204138.13	PHACTR4	protein_coding	3640	671	3986	4304	2	1	310	56	1835	492	1255	811	3211	450	267	1
ENSG00000206779.1	CR589951.1	misc_RNA	0	0	0	0	0	0	0	0	0	0	0	4	0	2	0	0
ENSG00000229820.2	CR391992.1	processed_pseudogene	0	0	2	2	0	0	0	0	1	3	0	5	1	1	0	0
ENSG00000221216.1	RNU6ATAC27P	snRNA	0	0	1	1	0	0	0	0	1	0	1	1	0	0	0	0
ENSG00000180198.16	RCC1	protein_coding	4600	229	2270	2247	2	0	84	0	418	3455	244	2799	2500	1509	39	0
ENSG00000242125.3	SNHG3	lncRNA	1727	148	922	962	0	1	117	1	562	863	442	1096	1485	395	71	0
ENSG00000274266.1	SNORA73A	snoRNA	0	0	0	0	0	0	0	0	0	0	0	0	0	0	0	0
ENSG00000200087.1	SNORA73B	snoRNA	67	0	21	37	16	11	5	10	25	7376	10	1949	33	9450	1	9
ENSG00000231468.2	PRDX3P2	processed_pseudogene	1	1	1	7	0	0	0	0	4	1	2	17	1	2	0	0
ENSG00000279443.1	AL513497.1	TEC	140	1	66	49	0	0	1	0	5	82	9	85	59	45	0	0
ENSG00000180098.9	TRNAU1AP	protein_coding	957	212	802	1009	1	1	123	0	481	2300	434	979	803	2236	52	0
ENSG00000197989.14	SNHG12	lncRNA	1441	106	805	498	0	0	139	0	481	936	393	890	931	240	35	0
ENSG00000221539.1	SNORD99	snoRNA	45	0	12	14	0	0	0	0	7	24	3	28	9	9	0	0
ENSG00000278274.1	SNORA61	snoRNA	0	0	0	0	0	0	0	0	0	0	0	0	0	0	0	0
ENSG00000273544.1	SNORA44	snoRNA	0	0	0	0	0	0	0	0	0	0	0	0	0	0	0	0
ENSG00000280498.1	SNORA16A	snoRNA	0	0	0	0	0	0	0	0	0	0	0	0	0	0	0	0
ENSG00000274582.1	SNORA16A	snoRNA	0	0	0	0	0	0	0	0	0	0	0	0	0	0	0	0
ENSG00000120656.11	TAF12	protein_coding	1087	207	903	812	0	1	90	3	388	1324	206	539	890	713	50	0
ENSG00000188060.7	RAB42	protein_coding	16	57	11	5	0	0	31	1	116	62	43	55	7	52	7	1
ENSG00000229388.1	LINC01715	lncRNA	4	3	8	6	0	0	1	0	9	9	1	24	3	8	0	0
ENSG00000270103.3	AL360012.1	lncRNA	0	0	0	0	0	0	0	0	0	0	0	0	0	0	0	0
ENSG00000274978.1	RNU11	snRNA	0	0	0	0	0	0	0	0	0	0	0	3	0	1	0	0
ENSG00000162419.12	GMEB1	protein_coding	663	187	715	651	0	0	68	0	369	571	326	766	677	628	37	0
ENSG00000252777.1	AL645729.1	scaRNA	0	0	0	0	0	0	0	0	0	0	0	0	0	1	0	0
ENSG00000198492.16	YTHDF2	protein_coding	3395	815	3339	3029	0	4	499	0	1727	5587	1845	5022	2701	4878	299	2
ENSG00000116329.11	OPRD1	protein_coding	14	2	9	21	0	0	2	0	10	0	0	3	12	0	0	0
ENSG00000233427.1	AL009181.2	lncRNA	0	0	2	1	0	0	0	0	3	1	0	1	0	0	0	0
ENSG00000199756.1	AL009181.1	misc_RNA	0	0	0	0	0	0	0	0	0	0	0	0	0	0	0	0
ENSG00000159023.21	EPB41	protein_coding	2249	680	3029	2524	0	0	422	1	1509	2814	1478	2454	2572	1413	212	2
ENSG00000225616.2	AL138785.2	processed_pseudogene	0	1	1	2	0	1	2	3	3	1	2	0	0	0	0	0
ENSG00000206704.1	AL138785.1	misc_RNA	0	0	0	0	0	0	0	0	0	0	0	0	0	0	0	0
ENSG00000277958.1	AL138785.3	misc_RNA	0	0	0	1	0	0	0	0	0	0	0	0	0	0	0	0
ENSG00000253304.2	TMEM200B	protein_coding	60	90	28	37	0	0	54	0	212	47	147	18	38	36	33	0
ENSG00000225750.1	AL357500.1	lncRNA	2	0	0	1	0	0	0	0	0	0	0	11	0	0	0	0
ENSG00000116350.17	SRSF4	protein_coding	5229	1060	4661	4313	1	4	699	4	2415	4275	2451	3040	4492	1937	344	0
ENSG00000277916.1	AL357500.2	misc_RNA	0	0	0	0	0	0	0	0	0	0	0	0	0	0	0	0
ENSG00000116353.16	MECR	protein_coding	1378	158	1452	1259	0	0	70	0	288	565	212	350	1385	444	35	0
ENSG00000237934.1	AL590729.1	lncRNA	7	0	3	4	0	0	1	0	1	1	5	5	6	3	0	0
ENSG00000060656.20	PTPRU	protein_coding	6527	724	7785	6835	1	4	384	10	1561	7413	1322	4698	6721	5321	183	1
ENSG00000230523.1	LINC01756	lncRNA	11	0	2	15	0	0	0	0	0	0	0	7	7	1	0	0
ENSG00000225011.4	AL671862.1	unprocessed_pseudogene	0	0	0	0	0	0	0	0	0	0	0	0	0	0	0	0
ENSG00000228176.1	AC092265.1	lncRNA	0	0	0	0	0	0	0	0	0	0	0	1	1	0	0	0
ENSG00000284676.1	AL645944.2	lncRNA	0	0	0	0	0	0	0	0	0	1	0	0	0	0	0	0
ENSG00000270927.1	AL645944.1	processed_pseudogene	0	0	0	0	0	0	0	0	0	0	0	1	0	0	0	0
ENSG00000233399.2	LINC01648	lncRNA	0	0	0	0	0	0	0	0	0	0	0	0	0	0	0	0
ENSG00000233372.1	AL137076.1	lncRNA	0	0	0	0	0	0	0	0	1	0	1	0	0	0	0	0
ENSG00000231251.1	AL021921.1	processed_pseudogene	0	0	0	0	0	0	0	0	0	0	0	0	0	0	0	0
ENSG00000236335.1	AL161638.2	lncRNA	0	0	0	0	0	0	0	0	0	0	0	0	0	0	0	0
ENSG00000231949.1	AL161638.1	lncRNA	0	0	0	0	0	0	0	0	0	0	0	0	0	0	0	0
ENSG00000162510.6	MATN1	protein_coding	2	1	7	3	0	0	2	0	3	9	6	0	9	4	1	0
ENSG00000186056.10	MATN1-AS1	lncRNA	46	10	70	49	0	0	10	0	24	11	44	3	67	8	3	0
ENSG00000287510.1	AL137857.1	lncRNA	1	0	0	0	0	0	0	0	1	0	0	0	1	0	0	0
ENSG00000162511.8	LAPTM5	protein_coding	9	3994	0	6	0	0	2039	0	6406	57	4370	1	8	66	864	0
ENSG00000264773.1	MIR4420	miRNA	0	0	0	0	0	0	0	0	1	0	0	0	0	0	0	0
ENSG00000229607.1	AL137027.1	lncRNA	0	0	0	0	0	0	0	0	0	0	0	0	0	0	0	0
ENSG00000223382.5	LINC01778	lncRNA	0	4	0	0	0	0	1	0	0	0	1	5	1	3	0	0
ENSG00000222784.1	RN7SKP91	misc_RNA	0	0	0	0	0	0	0	0	0	0	0	0	0	0	0	0
ENSG00000235143.1	AL445235.1	lncRNA	0	0	0	0	0	0	0	0	0	0	0	0	0	0	0	0
ENSG00000162512.16	SDC3	protein_coding	1711	1685	1403	743	0	0	699	0	1886	9	1947	48	914	15	513	0
ENSG00000266210.2	RN7SL371P	misc_RNA	0	0	0	0	0	0	0	0	0	0	0	0	0	0	0	0
ENSG00000134644.15	PUM1	protein_coding	7059	1086	6620	7082	5	3	686	0	2891	2727	2316	2694	6405	1476	414	1
ENSG00000237329.2	AL356320.2	processed_pseudogene	4	0	0	3	0	0	0	0	0	2	0	15	0	0	0	0
ENSG00000232768.1	AL356320.1	processed_pseudogene	0	0	0	0	0	0	0	0	0	5	1	11	1	0	0	0
ENSG00000215900.4	SELENOWP1	processed_pseudogene	0	0	0	1	0	0	0	0	0	0	0	0	0	0	0	0
ENSG00000225142.2	AC114495.1	processed_pseudogene	0	0	0	0	0	0	0	0	0	0	1	0	0	0	0	0
ENSG00000084628.10	NKAIN1	protein_coding	4	0	2	20	0	0	0	0	0	0	0	0	6	0	0	0
ENSG00000060688.13	SNRNP40	protein_coding	1830	283	1348	850	4	0	154	3	446	3097	516	2553	1012	2538	70	0
ENSG00000229447.2	AC114495.2	processed_pseudogene	8	1	13	28	0	0	1	0	15	7	21	9	11	2	2	0
ENSG00000121766.15	ZCCHC17	protein_coding	1789	226	1471	1398	0	1	127	1	421	2585	343	1292	1813	1549	62	0
ENSG00000229044.1	AL451070.1	lncRNA	0	0	1	1	0	0	0	0	0	1	1	5	2	2	0	0
ENSG00000121769.8	FABP3	protein_coding	184	54	153	177	1	0	27	0	155	118	113	66	214	67	13	0
ENSG00000168528.12	SERINC2	protein_coding	34237	423	35450	28068	3	2	188	2	428	367	470	276	36220	207	84	0
ENSG00000215899.3	AC209007.1	processed_pseudogene	2	0	0	1	0	1	0	1	2	0	0	0	3	2	0	0
ENSG00000206981.1	RNU6-40P	snRNA	0	0	0	0	0	0	0	0	0	0	0	0	0	0	0	0
ENSG00000260386.6	LDC1P	transcribed_unitary_pseudogene	1	0	1	11	0	0	0	0	0	8	1	3	16	14	0	0
ENSG00000265961.1	AC209007.2	misc_RNA	0	0	0	0	0	0	0	0	0	0	0	0	0	0	0	0
ENSG00000284543.1	LINC01226	lncRNA	25	2	7	27	0	0	2	0	10	12	6	8	53	37	3	0
ENSG00000229167.2	AC114488.1	lncRNA	90	4	29	25	0	0	1	0	16	7	26	8	38	2	1	0
ENSG00000142910.16	TINAGL1	protein_coding	14501	827	6941	5090	0	10	532	0	1482	2077	1590	954	6684	637	208	1
ENSG00000121764.11	HCRTR1	protein_coding	12	0	2	15	0	0	1	0	3	2	7	15	22	4	1	0
ENSG00000162517.13	PEF1	protein_coding	2631	791	3582	2468	1	1	403	0	1391	2627	1228	1781	2890	1938	239	0
ENSG00000235790.7	PEF1-AS1	lncRNA	34	8	74	176	0	0	4	0	26	12	26	7	132	16	6	0
ENSG00000264078.1	AC114488.2	lncRNA	4	0	0	2	0	0	0	0	1	0	3	0	2	2	0	0
ENSG00000084636.18	COL16A1	protein_coding	2092	684	5472	4954	0	0	409	2	1540	1100	1578	379	4620	794	277	4
ENSG00000121753.12	ADGRB2	protein_coding	32	22	35	74	0	0	14	0	40	34	79	42	34	31	5	0
ENSG00000266580.1	MIR4254	miRNA	0	0	0	0	0	0	0	0	0	0	0	0	0	1	0	0
ENSG00000254545.1	AL354919.2	lncRNA	6	0	1	0	0	0	0	0	3	0	0	0	2	2	2	0
ENSG00000134668.12	SPOCD1	protein_coding	446	84	40	87	0	1	64	0	83	44	135	8	102	27	34	0
ENSG00000203620.2	AL354919.1	lncRNA	3	0	0	2	0	0	0	0	0	0	0	0	3	5	0	0
ENSG00000269967.1	AL136115.2	lncRNA	3	0	4	2	0	0	1	0	2	21	1	16	6	0	0	0
ENSG00000184007.21	PTP4A2	protein_coding	5644	2536	5711	2949	0	1	1402	0	4682	15047	3831	6757	4514	8389	499	0
ENSG00000228634.1	AL136115.1	lncRNA	2	0	1	4	0	0	1	0	1	35	0	22	5	5	0	0
ENSG00000284702.1	AL136115.3	lncRNA	1	0	0	0	0	0	0	0	0	0	0	0	0	0	0	0
ENSG00000121774.18	KHDRBS1	protein_coding	7243	1610	5736	5466	4	0	1000	1	3098	2117	2634	2320	6115	1753	419	0
ENSG00000203325.3	AL445248.1	lncRNA	1	0	3	4	1	0	0	0	5	3	1	16	3	0	0	0
ENSG00000121775.18	TMEM39B	protein_coding	454	168	319	249	4	0	83	0	292	70	217	148	274	67	53	0
ENSG00000266203.1	MIR5585	miRNA	0	0	0	0	0	0	0	0	0	0	1	1	0	0	0	0
ENSG00000276493.1	AL445248.2	misc_RNA	0	0	0	0	0	0	0	0	0	0	0	1	0	0	0	0
ENSG00000025800.14	KPNA6	protein_coding	6184	578	7170	5814	12	3	386	4	1947	1969	1976	1957	6082	1270	251	1
ENSG00000250135.1	AL049795.2	lncRNA	0	0	0	0	0	0	0	0	0	0	0	0	0	0	0	0
ENSG00000084652.16	TXLNA	protein_coding	4218	994	3667	2140	3	2	556	8	2021	1612	2150	2327	2966	1509	304	0
ENSG00000160050.14	CCDC28B	protein_coding	154	35	93	108	0	0	25	0	115	123	120	222	119	96	9	0
ENSG00000224066.1	AL049795.1	lncRNA	11	1	7	4	0	0	1	0	7	0	7	3	3	0	1	0
ENSG00000160051.11	IQCC	protein_coding	319	29	152	193	0	0	24	0	92	490	105	263	176	582	8	0
ENSG00000222046.2	DCDC2B	protein_coding	22	5	21	16	0	0	10	0	76	143	205	50	30	232	4	0
ENSG00000160055.19	TMEM234	protein_coding	706	83	361	352	0	0	64	10	277	196	376	219	462	321	29	0
ENSG00000084623.11	EIF3I	protein_coding	9830	1195	7424	6591	4	5	566	24	2097	15212	1667	8578	7841	9124	264	3
ENSG00000220785.7	MTMR9LP	transcribed_unprocessed_pseudogene	45	212	12	9	0	0	202	0	677	214	757	200	15	86	103	0
ENSG00000183615.6	FAM167B	protein_coding	10	78	3	2	0	0	57	0	125	8	107	4	7	6	11	0
ENSG00000182866.17	LCK	protein_coding	5	136	2	0	0	0	200	0	357	499	387	481	1	834	55	0
ENSG00000277617.1	AL121991.1	misc_RNA	0	0	0	0	0	0	0	0	1	0	0	0	0	0	0	0
ENSG00000252450.1	AL109945.2	misc_RNA	0	0	0	0	0	0	0	0	0	0	0	0	0	0	0	0
ENSG00000116478.12	HDAC1	protein_coding	5408	1040	3622	4687	10	2	601	14	2150	5388	1608	7448	3815	5600	299	2
ENSG00000175130.7	MARCKSL1	protein_coding	1387	906	125	198	0	0	216	0	1047	142	687	552	405	96	232	1
ENSG00000233775.1	AL109945.1	lncRNA	2	0	0	0	0	0	0	0	1	0	0	0	0	0	0	0
ENSG00000162526.7	TSSK3	protein_coding	8	1	12	18	0	0	1	0	28	8	18	5	16	1	2	0
ENSG00000225828.1	FAM229A	protein_coding	107	24	137	193	0	0	33	0	146	4	106	26	184	10	23	0
ENSG00000160058.18	BSDC1	protein_coding	3972	903	4057	4294	0	0	594	2	2207	4064	2038	4365	4594	2865	334	1
ENSG00000224333.1	GAPDHP20	processed_pseudogene	1	0	0	0	0	0	0	1	0	0	0	2	1	0	0	0
ENSG00000270850.1	AL356986.1	processed_pseudogene	0	0	0	0	0	0	0	0	0	0	0	0	0	1	0	0
ENSG00000229259.1	LRRC37A12P	unprocessed_pseudogene	0	0	0	1	0	0	0	0	0	0	0	1	0	0	0	0
ENSG00000263529.2	RN7SL122P	misc_RNA	0	0	0	0	0	0	0	0	0	0	0	0	0	0	0	0
ENSG00000254553.1	AL033529.1	protein_coding	0	0	0	1	0	0	0	0	1	0	0	0	0	0	0	0
ENSG00000273274.2	ZBTB8B	protein_coding	2	1	0	3	0	0	0	0	0	3	3	145	2	7	1	0
ENSG00000160062.15	ZBTB8A	protein_coding	449	75	363	209	0	0	57	0	272	348	189	606	372	443	54	0
ENSG00000176261.15	ZBTB8OS	protein_coding	759	206	794	498	0	0	122	0	363	1480	348	1042	632	1343	41	0
ENSG00000200591.1	AC114489.1	misc_RNA	1	0	0	1	0	0	1	0	2	3	0	2	6	0	0	0
ENSG00000162521.19	RBBP4	protein_coding	3624	983	2854	1913	0	2	558	0	2358	1939	1777	3592	2465	1856	345	0
ENSG00000162520.15	SYNC	protein_coding	163	121	308	239	0	0	67	0	155	30	118	23	217	57	24	0
ENSG00000224409.1	AC114489.2	lncRNA	2	0	2	0	0	0	0	0	0	6	0	0	1	5	0	0
ENSG00000162522.11	KIAA1522	protein_coding	19276	960	25900	30601	10	15	604	8	2595	1728	2255	1764	24105	1015	259	4
ENSG00000134684.10	YARS1	protein_coding	4747	885	11045	5247	9	6	472	2	1240	3972	1118	2220	9446	2971	200	1
ENSG00000116497.18	S100PBP	protein_coding	1159	353	1089	978	5	0	188	0	877	1528	641	1553	1041	1012	88	0
ENSG00000160097.18	FNDC5	protein_coding	6	50	6	8	0	0	8	0	100	4	54	10	9	3	20	0
ENSG00000121905.10	HPCA	protein_coding	4	0	7	16	0	0	0	0	6	4	2	17	15	1	0	0
ENSG00000121900.19	TMEM54	protein_coding	2032	224	2007	2223	0	0	127	0	378	1778	348	768	2160	1079	58	0
ENSG00000287691.1	AL031602.2	lncRNA	12	9	15	15	0	0	4	0	5	2	23	7	23	2	2	1
ENSG00000116514.16	RNF19B	protein_coding	1826	647	1771	2500	0	2	274	0	703	369	900	124	1786	216	154	0
ENSG00000278966.2	AL031602.1	TEC	1	0	4	1	0	0	0	0	2	0	2	1	5	0	0	0
ENSG00000217644.5	AL355864.1	processed_pseudogene	1	0	11	4	0	0	0	0	0	0	2	1	8	2	0	0
ENSG00000239670.1	AL355864.2	unprocessed_pseudogene	3	0	12	1	0	0	0	0	0	0	0	0	10	1	0	0
ENSG00000236065.2	AL020995.1	lncRNA	3	0	2	1	0	0	0	0	2	6	0	20	0	3	0	0
ENSG00000004455.17	AK2	protein_coding	6324	1369	3882	3184	4	5	703	2	2614	9729	2132	6017	4033	7244	346	0
ENSG00000276645.1	AL020995.2	misc_RNA	0	0	0	0	0	0	0	0	0	1	0	5	0	0	0	0
ENSG00000142920.17	AZIN2	protein_coding	274	32	251	272	0	0	46	0	164	252	247	279	246	197	19	0
ENSG00000278997.1	AL662907.1	TEC	19	3	42	15	0	0	2	0	13	2	12	15	35	0	6	0
ENSG00000116525.14	TRIM62	protein_coding	591	79	645	418	0	0	58	0	151	15	148	80	381	12	18	0
ENSG00000279179.1	AL662907.2	TEC	33	2	28	23	0	0	4	0	10	0	6	12	27	1	2	0
ENSG00000284721.1	AL662907.3	lncRNA	0	0	0	0	0	0	0	0	0	0	0	1	0	0	0	0
ENSG00000160094.15	ZNF362	protein_coding	537	425	763	747	0	0	280	0	767	95	637	305	543	108	155	1
ENSG00000270115.1	AL513327.3	lncRNA	10	0	10	9	0	0	0	0	6	4	5	15	10	2	1	0
ENSG00000184389.9	A3GALT2	protein_coding	9	1	13	2	0	0	0	0	1	0	1	3	12	2	0	0
ENSG00000225313.5	AL513327.1	lncRNA	237	10	118	80	0	0	12	0	80	8	71	67	150	17	8	0
ENSG00000134686.18	PHC2	protein_coding	4988	1286	2544	1822	1	0	743	0	2089	578	2203	747	2334	400	421	0
ENSG00000284154.1	MIR3605	miRNA	7	0	7	0	0	0	0	0	1	3	1	14	2	3	0	0
ENSG00000222112.1	RN7SKP16	misc_RNA	27	0	8	4	0	0	1	0	4	2	4	13	15	0	1	0
ENSG00000233246.1	AL513327.2	lncRNA	4	0	2	0	0	0	0	0	2	5	0	10	1	3	0	0
ENSG00000234512.1	TLR12P	unitary_pseudogene	0	1	0	0	0	0	0	0	1	0	0	0	0	0	0	0
ENSG00000121903.14	ZSCAN20	protein_coding	239	30	242	145	0	0	28	0	107	395	61	467	175	264	7	0
ENSG00000235907.2	AC115285.1	processed_pseudogene	1	0	0	2	0	0	0	0	1	1	1	0	1	2	0	0
ENSG00000121904.17	CSMD2	protein_coding	3	8	7	12	0	0	5	0	20	3	15	3	6	2	3	0
ENSG00000227000.2	HSPD1P14	processed_pseudogene	0	0	0	1	0	0	0	0	0	0	0	0	0	0	0	0
ENSG00000176256.10	HMGB4	protein_coding	0	0	0	0	0	0	0	0	0	0	0	0	0	0	0	0
ENSG00000231163.6	CSMD2-AS1	lncRNA	0	0	0	0	0	0	0	0	0	0	0	0	0	0	0	0
ENSG00000201148.1	RNA5SP42	rRNA_pseudogene	0	0	0	0	0	0	0	0	0	0	0	0	0	0	0	0
ENSG00000142698.15	C1orf94	protein_coding	0	0	0	0	0	0	0	0	0	0	0	0	2	0	0	0
ENSG00000270241.1	AC115286.1	processed_pseudogene	0	0	0	0	0	0	0	0	0	0	0	0	0	0	0	0
ENSG00000287703.1	AC099565.1	lncRNA	0	1	0	0	0	0	1	0	0	0	1	1	0	0	0	0
ENSG00000207941.1	MIR552	miRNA	0	0	0	0	0	0	0	0	0	0	0	0	0	0	0	0
ENSG00000163866.9	SMIM12	protein_coding	2288	349	1404	1292	3	1	175	0	594	1180	704	1661	1411	1399	85	0
ENSG00000189280.3	GJB5	protein_coding	3249	3	2034	1750	3	0	1	1	11	1523	17	950	3284	1577	3	0
ENSG00000189433.7	GJB4	protein_coding	1034	0	346	181	0	0	0	0	1	841	3	236	782	530	0	0
ENSG00000255811.1	AL121988.1	lncRNA	0	0	0	0	0	0	0	0	1	0	0	0	0	0	0	0
ENSG00000188910.8	GJB3	protein_coding	7748	14	4717	4737	2	0	3	2	17	2289	27	606	6272	1459	1	0
ENSG00000187513.9	GJA4	protein_coding	6	289	1	3	0	0	160	0	504	2	403	1	0	9	94	0
ENSG00000230163.1	AL122010.1	lncRNA	0	0	0	0	0	0	0	0	0	0	0	0	0	0	0	0
ENSG00000116544.12	DLGAP3	protein_coding	4	9	9	8	0	0	6	0	5	2	6	2	6	1	0	0
ENSG00000284773.1	AC114490.3	protein_coding	44	19	48	57	0	0	12	0	59	2	52	8	61	5	8	0
ENSG00000241014.2	AC114490.1	transcribed_unitary_pseudogene	21	5	19	15	0	0	3	0	15	9	16	20	13	2	4	0
ENSG00000271741.1	AC114490.2	protein_coding	0	0	0	0	0	0	0	0	2	1	0	0	0	0	0	0
ENSG00000243749.1	TMEM35B	protein_coding	1	6	0	1	0	0	19	0	29	0	46	0	0	0	17	0
ENSG00000163867.17	ZMYM6	protein_coding	658	159	749	985	2	0	97	4	546	382	404	421	836	293	65	2
ENSG00000197056.11	ZMYM1	protein_coding	1258	126	1254	1176	3	0	89	5	394	2093	218	1672	949	1393	45	0
ENSG00000233940.1	RPL12P45	processed_pseudogene	0	0	0	0	0	0	0	0	0	0	0	0	0	0	0	0
ENSG00000228348.1	EFCAB14P1	processed_pseudogene	3	0	1	1	0	0	2	0	1	0	0	0	2	0	0	0
ENSG00000284640.1	AL590434.2	lncRNA	13	3	30	25	0	0	0	0	3	54	5	49	27	123	0	0
ENSG00000116560.11	SFPQ	protein_coding	14099	1917	10320	8762	24	8	1682	1	6206	5227	7467	14170	9120	6830	807	2
ENSG00000201868.1	AL590434.1	misc_RNA	0	0	1	0	0	0	0	0	0	0	0	0	0	0	0	0
ENSG00000146463.12	ZMYM4	protein_coding	2291	558	2731	1836	4	1	414	7	1748	2909	1205	3589	1949	2445	210	1
ENSG00000240374.3	RN7SL503P	misc_RNA	0	0	0	0	0	0	0	0	0	0	0	6	0	0	0	0
ENSG00000201542.1	AL160000.1	snoRNA	0	0	0	0	0	0	0	0	0	0	0	3	0	0	0	0
ENSG00000229994.1	RPL5P4	processed_pseudogene	3	6	5	5	3	1	0	1	5	7	2	20	2	3	0	0
ENSG00000227409.1	ZMYM4-AS1	lncRNA	1	0	2	2	0	0	0	0	4	2	0	15	0	1	1	0
ENSG00000278702.1	AL356362.1	misc_RNA	4	5	0	3	0	0	0	0	5	0	1	2	0	0	0	0
ENSG00000142687.18	KIAA0319L	protein_coding	3474	1214	4697	4150	16	10	696	0	3071	280	2809	914	3630	225	409	0
ENSG00000236274.1	AC004865.1	processed_pseudogene	0	0	1	1	0	0	0	0	0	0	0	15	0	0	0	0
ENSG00000020129.16	NCDN	protein_coding	2086	233	1629	768	0	0	184	0	439	87	401	305	1084	81	57	0
ENSG00000239636.1	AC004865.2	lncRNA	20	12	12	30	0	0	8	0	21	4	16	6	16	4	1	0
ENSG00000116819.8	TFAP2E	protein_coding	18	14	45	75	0	0	13	0	57	23	44	36	73	20	7	0
ENSG00000126067.12	PSMB2	protein_coding	9464	844	6422	7010	1	1	425	2	1337	3799	1229	2238	6365	2873	251	0
ENSG00000142686.8	C1orf216	protein_coding	632	214	302	276	0	0	111	0	426	133	324	392	359	134	48	0
ENSG00000092853.14	CLSPN	protein_coding	1155	25	50	35	0	1	10	0	34	106	29	1467	23	132	9	0
ENSG00000232335.1	AL354864.1	lncRNA	1	0	0	0	0	0	0	0	0	1	1	1	0	0	0	0
ENSG00000134698.11	AGO4	protein_coding	1110	726	1404	1120	2	1	459	0	2037	3087	1592	3002	1053	2396	245	0
ENSG00000092847.12	AGO1	protein_coding	2871	525	2389	2313	1	5	289	1	1564	1006	1170	1967	1977	779	188	0
ENSG00000271164.1	AL139286.1	processed_pseudogene	0	0	1	0	0	0	0	0	0	0	0	0	0	0	0	0
ENSG00000286899.1	AL139286.3	lncRNA	1	0	2	2	0	0	0	0	1	0	1	8	3	0	0	0
ENSG00000271914.1	AL139286.2	lncRNA	0	0	0	0	0	0	0	0	0	0	0	0	0	0	0	0
ENSG00000126070.20	AGO3	protein_coding	958	252	1185	957	1	1	180	0	1005	888	789	1377	1044	483	83	0
ENSG00000271554.1	AL138787.2	lncRNA	0	0	0	2	0	0	0	0	0	2	3	8	3	1	0	0
ENSG00000232862.5	AL138787.1	transcribed_processed_pseudogene	4	0	1	3	0	0	1	0	12	140	22	22	3	344	0	0
ENSG00000092850.12	TEKT2	protein_coding	10	48	6	11	0	0	39	0	255	6752	881	591	9	5568	3	0
ENSG00000116863.11	ADPRHL2	protein_coding	1732	352	1311	1290	0	2	218	0	544	2154	873	1501	1349	1406	107	0
ENSG00000171812.13	COL8A2	protein_coding	141	152	49	37	0	0	132	0	374	14	191	17	149	7	50	0
ENSG00000054116.12	TRAPPC3	protein_coding	3396	533	2680	2580	1	0	275	0	899	3752	723	2728	2746	3394	114	0
ENSG00000116871.15	MAP7D1	protein_coding	15881	1644	7297	7785	11	1	1209	0	2569	153	2027	204	7953	99	364	0
ENSG00000264592.2	RN7SL131P	misc_RNA	0	0	0	0	0	0	0	0	0	0	0	0	0	0	0	0
ENSG00000054118.15	THRAP3	protein_coding	7300	1604	8489	6954	13	16	962	3	3804	10465	3826	8722	6958	10253	466	0
ENSG00000231849.1	UBE2V2P4	processed_pseudogene	0	0	1	0	0	0	0	0	0	3	0	0	0	0	0	0
ENSG00000214193.11	SH3D21	protein_coding	4682	102	3382	4144	1	1	107	1	424	289	419	340	6380	197	82	0
ENSG00000142694.6	EVA1B	protein_coding	0	0	0	0	0	0	0	0	0	0	0	0	0	0	0	0
ENSG00000286379.1	AL591845.1	lncRNA	40	7	69	53	0	0	4	0	34	1	26	0	59	2	9	0
ENSG00000196182.10	STK40	protein_coding	1792	1031	1623	1691	1	1	632	2	1489	247	1645	146	1983	189	280	0
ENSG00000181817.6	LSM10	protein_coding	976	163	662	530	0	1	100	0	325	273	204	156	573	170	34	0
ENSG00000222821.1	RNU4-27P	snRNA	0	0	0	0	0	0	0	0	0	0	0	0	0	0	0	0
ENSG00000116885.18	OSCP1	protein_coding	305	110	429	546	0	0	49	0	246	7039	529	850	378	6983	22	0
ENSG00000201448.1	SNORA63C	snoRNA	0	0	0	0	0	0	0	0	1	40	1	6	0	63	0	0
ENSG00000116898.12	MRPS15	protein_coding	3614	333	2410	2755	1	2	197	1	821	2796	457	1679	2440	2009	65	3
ENSG00000119535.17	CSF3R	protein_coding	0	1260	4	6	0	0	1576	0	4690	10	3249	6	3	0	639	0
ENSG00000230214.1	FTLP18	processed_pseudogene	0	0	0	0	0	0	0	0	0	0	0	0	0	0	0	0
ENSG00000284705.1	AL596257.1	lncRNA	0	0	0	0	0	0	0	0	0	0	0	1	0	0	0	0
ENSG00000284720.1	AC117945.2	lncRNA	0	0	0	0	0	0	0	0	0	0	0	0	0	0	0	0
ENSG00000234481.2	AC117945.1	lncRNA	1	0	0	0	0	0	0	0	0	0	0	0	0	0	0	0
ENSG00000163873.10	GRIK3	protein_coding	1	3	1	2	0	0	5	0	12	0	3	1	4	0	8	0
ENSG00000284650.1	AL031430.1	lncRNA	0	0	0	0	0	0	0	0	0	0	0	0	0	0	0	0
ENSG00000223944.2	AL353604.1	lncRNA	0	0	0	1	0	0	0	0	0	2	1	2	0	0	0	0
ENSG00000264698.1	MIR4255	miRNA	0	0	0	0	0	0	0	0	0	0	0	0	0	0	0	0
ENSG00000207328.1	RNU6-636P	snRNA	0	0	0	0	0	0	0	0	0	0	0	0	0	0	0	0
ENSG00000252368.1	RNA5SP43	rRNA_pseudogene	0	0	0	0	0	0	0	0	0	0	0	0	0	0	0	0
ENSG00000230451.2	RPS29P6	processed_pseudogene	0	0	0	5	0	0	0	0	0	0	0	0	0	0	0	0
ENSG00000233621.2	LINC01137	lncRNA	75	54	213	194	0	0	19	0	72	264	49	109	126	199	8	0
ENSG00000163874.11	ZC3H12A	protein_coding	1746	218	2467	3822	7	0	172	1	337	981	729	282	2665	788	74	2
ENSG00000283724.1	MIR6732	miRNA	0	0	0	0	0	0	0	0	0	0	0	0	0	0	0	0
ENSG00000163875.15	MEAF6	protein_coding	1947	697	2034	2426	2	0	415	1	1295	5164	1177	2101	2480	3917	174	1
ENSG00000263675.1	MIR5581	miRNA	4	0	4	9	0	0	1	0	19	2	12	10	5	10	2	0
ENSG00000163877.11	SNIP1	protein_coding	980	218	1026	1025	0	0	145	0	411	1696	392	1537	997	1272	57	2
ENSG00000232273.1	FTH1P1	processed_pseudogene	4	1	3	14	1	0	0	0	2	0	0	3	9	2	0	0
ENSG00000237749.4	AL034379.1	processed_pseudogene	2	1	2	9	9	8	1	1	0	3	2	0	4	4	0	4
ENSG00000163879.11	DNALI1	protein_coding	50	308	18	19	0	0	246	0	678	8290	1554	1094	21	9038	84	0
ENSG00000134697.13	GNL2	protein_coding	4999	504	1929	2622	1	0	246	0	817	4841	978	2275	2454	2734	127	0
ENSG00000284748.1	AL513220.1	lncRNA	1	0	1	0	0	0	0	0	4	1	3	2	2	5	0	0
ENSG00000169218.14	RSPO1	protein_coding	0	109	0	0	0	0	62	0	200	0	134	0	0	1	51	0
ENSG00000116922.14	C1orf109	protein_coding	1079	126	922	1017	0	0	87	0	354	1110	237	773	984	650	52	0
ENSG00000134690.11	CDCA8	protein_coding	690	37	378	221	0	0	18	0	42	46	40	185	215	46	15	0
ENSG00000183317.17	EPHA10	protein_coding	4	8	5	11	0	0	5	0	13	4	17	25	7	3	2	0
ENSG00000200421.1	AC104336.1	misc_RNA	0	0	0	0	0	0	0	0	0	0	0	0	0	0	0	0
ENSG00000214141.4	ACTN4P2	processed_pseudogene	0	0	0	1	0	0	0	0	0	0	0	0	0	0	0	0
ENSG00000227416.2	AL929472.1	processed_pseudogene	0	0	0	0	0	0	0	0	0	0	0	0	1	0	0	0
ENSG00000185090.14	MANEAL	protein_coding	128	50	14	18	1	0	25	0	38	89	55	94	21	43	15	0
ENSG00000233728.1	AL929472.3	lncRNA	0	0	0	0	0	0	0	0	0	0	0	0	0	0	0	0
ENSG00000196449.4	YRDC	protein_coding	1540	158	1109	1134	0	0	63	0	217	1572	176	514	1163	760	25	0
ENSG00000197982.14	C1orf122	protein_coding	1724	162	1267	1070	0	1	85	0	161	1620	125	867	1209	1116	15	0
ENSG00000188786.10	MTF1	protein_coding	2298	291	2649	2565	4	0	194	1	738	872	931	702	2300	812	97	0
ENSG00000235673.1	AL929472.4	processed_pseudogene	1	0	0	0	0	0	0	0	0	0	0	3	0	0	0	0
ENSG00000230955.1	AL929472.2	lncRNA	0	0	0	0	0	0	0	0	0	0	0	0	0	0	0	0
ENSG00000204084.13	INPP5B	protein_coding	368	419	424	491	0	0	360	0	1677	1805	1117	1305	377	1235	198	0
ENSG00000252448.1	AL929472.5	snoRNA	0	0	1	0	0	0	0	0	12	0	3	7	0	0	0	0
ENSG00000222282.1	RNU6-584P	snRNA	0	0	1	0	0	0	0	0	8	0	2	2	0	1	2	0
ENSG00000277168.1	AL603790.1	misc_RNA	0	0	0	0	0	0	0	0	1	0	0	0	0	0	0	0
ENSG00000183431.12	SF3A3	protein_coding	3378	753	2410	2000	1	0	411	0	1302	5317	1026	3929	2180	4003	190	0
ENSG00000212541.1	RNU6-510P	snRNA	2	1	6	2	0	0	2	0	7	0	2	12	5	3	0	0
ENSG00000183386.10	FHL3	protein_coding	737	166	606	670	0	0	107	0	288	71	171	113	731	55	45	0
ENSG00000183520.12	UTP11	protein_coding	1962	307	944	936	0	4	152	0	535	2825	435	1971	859	2195	59	0
ENSG00000185668.8	POU3F1	protein_coding	20	0	18	59	0	0	0	0	1	28	3	98	34	40	0	0
ENSG00000224592.5	MIR3659HG	lncRNA	5	0	4	24	0	0	0	0	3	2	0	17	6	2	0	0
ENSG00000223589.2	AL139158.1	processed_pseudogene	0	0	0	0	0	0	0	0	0	0	0	0	1	0	0	0
ENSG00000265596.1	MIR3659	miRNA	0	0	0	1	0	0	0	0	0	0	0	1	1	0	0	0
ENSG00000284623.1	LINC02786	lncRNA	0	0	0	1	0	0	0	0	0	1	0	2	0	0	0	0
ENSG00000286552.1	AL390839.1	lncRNA	0	0	0	0	0	0	0	0	0	1	0	0	0	0	0	0
ENSG00000287987.1	AL390839.2	lncRNA	0	0	0	3	0	0	0	0	0	0	0	0	1	0	0	0
ENSG00000237290.2	LINC01343	lncRNA	0	0	2	7	0	0	0	0	0	0	0	4	5	3	0	0
ENSG00000275350.1	AL513479.1	processed_pseudogene	0	0	0	0	0	0	0	0	0	0	0	0	0	0	0	0
ENSG00000200796.1	RNU6-753P	snRNA	0	0	0	0	0	0	0	0	0	0	0	2	0	0	0	0
ENSG00000238063.3	LINC01685	lncRNA	0	0	0	0	0	0	0	0	0	0	0	0	0	0	0	0
ENSG00000215895.4	AL354702.1	processed_pseudogene	2	1	8	1	0	0	0	1	0	4	1	19	6	17	0	11
ENSG00000284632.1	AL354702.2	lncRNA	0	0	0	0	0	0	0	0	0	0	0	0	0	0	0	0
ENSG00000116954.8	RRAGC	protein_coding	1121	237	1335	2093	0	0	129	0	449	481	461	410	1517	335	99	0
ENSG00000273637.1	AL139260.2	lncRNA	0	0	0	0	0	0	0	0	0	0	0	0	0	0	0	0
ENSG00000228436.3	AL139260.1	lncRNA	17	3	20	59	0	0	2	0	17	2	10	16	27	4	1	0
ENSG00000214114.9	MYCBP	protein_coding	2134	192	1129	1093	0	1	87	0	396	5448	409	1709	1199	6247	45	0
ENSG00000274944.4	AL139260.3	protein_coding	6	0	6	3	0	0	0	0	1	8	1	4	6	8	0	0
ENSG00000131233.10	GJA9	protein_coding	1	0	1	6	0	0	0	0	0	0	0	7	2	0	0	0
ENSG00000158315.11	RHBDL2	protein_coding	977	20	1190	841	0	0	6	0	34	2109	33	605	966	1397	1	0
ENSG00000199963.1	RNU6-605P	snRNA	0	0	0	0	0	0	0	0	0	1	0	0	0	1	0	0
ENSG00000207466.1	AL714019.1	misc_RNA	0	0	0	0	0	0	0	0	0	0	0	0	0	0	0	0
ENSG00000235549.1	EIF1P2	processed_pseudogene	0	0	0	0	0	0	0	0	0	0	0	0	0	0	0	0
ENSG00000174574.16	AKIRIN1	protein_coding	4215	770	3136	2809	0	4	462	1	1394	6190	1778	3883	3342	4864	219	1
ENSG00000168653.11	NDUFS5	protein_coding	3908	716	3614	3576	0	5	295	1	954	12452	785	5949	3383	9037	94	0
ENSG00000127603.28	MACF1	protein_coding	19648	5586	26602	33753	13	4	3736	9	20698	4570	17454	9419	30559	3636	3161	3
ENSG00000206654.1	RNU6-608P	snRNA	0	0	0	0	0	0	0	0	0	0	0	1	0	0	0	0
ENSG00000222378.1	RNA5SP44	rRNA_pseudogene	3	0	0	0	0	0	0	0	0	1	0	3	1	0	0	0
ENSG00000287422.1	AL442071.2	lncRNA	0	0	0	3	0	0	0	0	0	0	0	3	1	2	0	0
ENSG00000226438.1	AL442071.1	lncRNA	0	0	0	0	0	0	0	0	0	2	0	2	0	0	0	0
ENSG00000217897.2	HSPE1P8	processed_pseudogene	1	0	0	2	0	0	0	0	0	2	0	1	0	0	0	0
ENSG00000183682.8	BMP8A	protein_coding	273	16	225	273	0	0	20	0	54	9	114	80	278	2	14	0
ENSG00000237624.1	OXCT2P1	unprocessed_pseudogene	2	4	1	0	0	0	0	0	11	0	5	0	2	0	0	0
ENSG00000243970.3	PPIEL	transcribed_unprocessed_pseudogene	455	40	432	666	0	0	69	0	294	86	337	430	612	99	33	0
ENSG00000090621.14	PABPC4	protein_coding	7531	961	8407	6802	16	0	807	3	2615	2827	2409	2449	6989	1628	265	2
ENSG00000228060.3	PABPC4-AS1	lncRNA	31	3	38	42	0	0	4	0	21	21	20	110	39	11	2	0
ENSG00000201457.1	SNORA55	snoRNA	6	4	10	7	0	0	1	0	11	0	13	17	6	4	1	0
ENSG00000163909.8	HEYL	protein_coding	2	476	2	0	0	0	370	0	980	1	1494	15	2	1	213	0
ENSG00000225903.1	AL035404.2	lncRNA	0	0	0	0	0	0	0	0	0	0	0	1	0	0	0	0
ENSG00000116981.3	NT5C1A	protein_coding	0	0	0	0	0	0	0	0	0	0	1	0	0	0	1	0
ENSG00000116983.13	HPCAL4	protein_coding	3	13	0	1	0	0	48	0	13	0	30	2	0	0	17	0
ENSG00000084072.17	PPIE	protein_coding	2284	457	1730	1641	0	0	228	0	1056	3720	771	1499	1915	2159	118	0
ENSG00000225333.6	AL035404.1	processed_pseudogene	0	0	0	0	0	0	0	0	0	0	0	0	0	0	0	0
ENSG00000252413.1	RNU7-121P	snRNA	0	0	0	0	0	0	0	0	0	0	0	0	0	0	0	0
ENSG00000116985.12	BMP8B	protein_coding	70	41	48	42	0	0	37	0	91	55	111	57	59	30	6	0
ENSG00000198754.5	OXCT2	protein_coding	11	1	0	0	0	0	1	0	2	4	9	5	4	6	1	0
ENSG00000285905.1	BMP8B-AS1	lncRNA	0	0	0	0	0	0	0	0	1	0	1	0	0	1	0	0
ENSG00000261798.1	AL033527.3	lncRNA	7	2	0	1	0	0	1	0	3	6	1	3	0	4	0	0
ENSG00000229213.1	AL033527.2	unprocessed_pseudogene	0	0	0	0	0	0	0	0	0	0	0	0	0	0	0	0
ENSG00000284719.1	AL033527.4	lncRNA	8	1	5	7	0	0	1	0	6	15	6	2	10	15	0	0
ENSG00000284678.1	LINC02811	lncRNA	0	0	0	0	0	0	0	0	2	10	1	1	1	8	0	0
ENSG00000043514.17	TRIT1	protein_coding	1111	170	1009	1238	1	0	75	0	379	3322	377	1536	1001	2672	58	0
ENSG00000202222.1	AL033527.1	misc_RNA	0	0	1	4	0	0	0	0	0	4	0	9	0	6	0	0
ENSG00000116990.11	MYCL	protein_coding	364	114	1130	1175	0	0	81	0	274	1116	127	734	672	1018	21	1
ENSG00000236546.1	MYCL-AS1	lncRNA	0	0	1	2	0	0	0	0	3	1	2	2	4	2	0	0
ENSG00000207356.1	AL663070.1	misc_RNA	0	0	0	0	0	0	0	0	0	0	0	0	0	0	0	0
ENSG00000168389.17	MFSD2A	protein_coding	1755	1085	1989	2782	0	0	662	0	1817	2538	1597	1302	1676	2020	306	0
ENSG00000228477.1	AL663070.2	processed_pseudogene	57	9	59	63	2	9	23	4	86	6	74	12	59	4	9	2
ENSG00000131236.17	CAP1	protein_coding	21236	2957	8859	11159	0	2	1536	6	4199	1246	3029	1046	10583	937	639	9
ENSG00000131238.17	PPT1	protein_coding	3104	3025	3035	2436	1	0	1446	0	4806	2759	3336	3031	1831	2675	768	0
ENSG00000226745.2	AL512599.1	processed_pseudogene	1	0	0	0	0	0	0	0	0	0	0	0	0	0	0	0
ENSG00000117000.9	RLF	protein_coding	2127	300	2190	2570	0	0	166	5	743	4654	872	3382	2166	2955	83	0
ENSG00000207508.1	RNU6-1237P	snRNA	0	0	0	0	0	0	0	0	0	2	0	2	0	0	0	0
ENSG00000188800.6	TMCO2	protein_coding	0	3	0	1	0	0	1	0	0	1	0	2	1	0	0	0
ENSG00000259943.1	AL050341.2	lncRNA	292	47	324	334	0	0	44	0	185	256	133	533	422	572	20	0
ENSG00000084073.9	ZMPSTE24	protein_coding	6489	917	4524	3815	0	0	411	1	1572	5139	1109	4170	3846	4740	216	0
ENSG00000231296.1	AL050341.1	processed_pseudogene	8	0	2	2	0	0	0	0	1	1	3	8	2	4	0	0
ENSG00000049089.15	COL9A2	protein_coding	56	52	17	26	0	0	97	1	168	175	250	202	16	103	27	0
ENSG00000227311.3	AL031985.2	processed_pseudogene	0	0	1	2	11	0	0	0	1	1	0	0	0	0	0	0
ENSG00000084070.12	SMAP2	protein_coding	2117	566	2894	2025	0	0	561	1	1121	473	1614	155	2624	390	173	0
ENSG00000213172.3	AL031985.1	processed_pseudogene	0	0	0	0	0	0	0	0	0	0	0	0	0	0	0	0
ENSG00000284677.1	AL031985.4	lncRNA	0	0	1	0	0	0	0	0	0	2	0	1	1	0	0	0
ENSG00000187801.15	ZFP69B	protein_coding	109	13	60	40	0	0	7	0	26	40	34	57	63	32	1	0
ENSG00000260920.2	AL031985.3	lncRNA	105	19	65	19	0	0	4	0	18	9	20	11	65	8	0	0
ENSG00000279667.1	AL603839.4	TEC	2	1	4	1	0	0	0	0	1	0	1	1	11	0	0	0
ENSG00000187815.10	ZFP69	protein_coding	218	61	78	154	0	0	34	0	116	388	102	197	104	295	18	0
ENSG00000238287.1	AL603839.3	lncRNA	9	0	4	8	0	0	4	0	9	9	11	26	6	20	0	0
ENSG00000164002.11	EXO5	protein_coding	186	43	119	94	0	0	40	0	91	191	122	287	118	198	22	0
ENSG00000227278.1	AL603839.1	lncRNA	0	0	0	0	0	0	0	0	0	0	0	2	0	1	0	0
ENSG00000238186.1	AL603839.2	lncRNA	5	0	6	2	0	0	1	0	4	10	7	22	4	27	0	0
ENSG00000117010.17	ZNF684	protein_coding	120	55	88	79	0	0	35	0	130	343	70	197	60	229	22	0
ENSG00000286838.1	AL356379.2	lncRNA	0	0	0	1	0	0	0	0	0	4	0	2	1	3	0	0
ENSG00000236505.1	AL356379.1	unprocessed_pseudogene	0	0	0	0	0	0	0	0	0	3	0	0	0	1	0	0
ENSG00000233910.1	GTF2F2P2	processed_pseudogene	0	0	0	0	0	0	0	0	0	0	0	0	0	0	0	0
ENSG00000117016.10	RIMS3	protein_coding	361	138	232	387	0	0	122	0	387	28	420	19	278	15	74	0
ENSG00000287743.1	AL031289.2	lncRNA	0	0	0	1	0	0	1	0	0	0	0	0	0	0	0	0
ENSG00000237899.1	AL031289.1	lncRNA	0	0	1	0	0	0	2	0	7	1	3	9	3	4	0	0
ENSG00000272145.1	NFYC-AS1	lncRNA	35	14	43	18	0	0	6	0	54	17	34	140	37	19	1	0
ENSG00000066136.20	NFYC	protein_coding	1323	492	2011	1895	0	0	333	1	1036	344	983	597	1668	338	135	0
ENSG00000198974.3	MIR30E	miRNA	0	0	0	0	0	0	0	0	0	0	2	17	0	2	0	0
ENSG00000207962.1	MIR30C1	miRNA	0	0	0	0	0	0	0	0	0	3	0	11	0	1	0	0
ENSG00000117013.17	KCNQ4	protein_coding	25	24	16	36	0	0	31	0	63	4	71	1	28	4	10	0
ENSG00000264582.2	RN7SL326P	misc_RNA	0	0	1	0	0	0	0	0	0	0	0	0	0	0	0	0
ENSG00000179862.7	CITED4	protein_coding	964	75	255	560	0	0	54	0	116	24	91	10	510	24	12	0
ENSG00000229528.1	AC119677.1	lncRNA	0	0	0	0	0	0	0	0	1	2	0	0	0	7	0	0
ENSG00000228940.1	AL391730.1	unprocessed_pseudogene	0	0	0	0	0	0	0	0	0	0	0	0	0	0	0	0
ENSG00000286668.1	AL391730.2	lncRNA	0	0	0	0	0	0	0	0	0	2	0	0	0	0	0	0
ENSG00000233118.2	UBE2V1P8	processed_pseudogene	0	0	0	0	0	0	0	0	0	0	0	0	0	0	0	0
ENSG00000171793.16	CTPS1	protein_coding	4727	308	1440	827	0	0	152	0	473	363	375	1226	1298	479	72	0
ENSG00000281207.1	SLFNL1-AS1	lncRNA	134	4	47	22	0	0	6	0	43	4	35	31	41	4	5	0
ENSG00000171790.15	SLFNL1	protein_coding	142	11	42	29	0	0	14	0	43	2	28	26	57	4	5	0
ENSG00000010803.16	SCMH1	protein_coding	819	464	1016	831	0	0	239	0	1104	490	851	398	903	403	155	0
ENSG00000215893.3	RPL23AP17	processed_pseudogene	3	0	0	1	0	0	0	0	0	1	0	0	2	0	0	0
ENSG00000287400.1	AC093151.7	lncRNA	0	0	2	0	0	0	0	0	0	1	0	1	4	0	0	0
ENSG00000235358.2	AC093151.2	lncRNA	0	0	1	0	0	0	0	0	0	0	1	1	6	0	0	0
ENSG00000213987.4	AC093151.1	processed_pseudogene	0	0	0	0	0	0	0	0	0	0	0	0	1	0	0	0
ENSG00000286640.1	AC093151.5	transcribed_unprocessed_pseudogene	0	2	0	0	0	0	1	0	3	0	2	1	0	4	1	0
ENSG00000204060.7	FOXO6	protein_coding	13	24	33	58	0	0	7	0	20	4	19	6	38	5	2	0
ENSG00000229901.1	FOXO6-AS1	lncRNA	3	1	2	1	0	0	1	0	6	0	6	5	5	0	0	0
ENSG00000252563.1	RNA5SP45	rRNA_pseudogene	0	0	0	0	0	0	0	0	0	0	0	0	0	0	0	0
ENSG00000127129.10	EDN2	protein_coding	56	5	33	378	0	0	0	0	1	1220	14	32	151	1526	0	0
ENSG00000127124.16	HIVEP3	protein_coding	104	264	191	93	0	0	137	0	459	20	420	84	124	31	56	1
ENSG00000230881.1	AL445933.2	lncRNA	1	0	0	0	0	0	0	0	0	0	0	0	1	0	0	0
ENSG00000230638.4	AL445933.1	processed_pseudogene	61	11	34	20	0	0	4	0	32	1	42	11	29	1	9	0
ENSG00000284895.1	AC119676.1	protein_coding	0	0	0	0	0	0	0	0	0	0	0	0	0	0	0	0
ENSG00000287587.1	AL158216.1	lncRNA	1	0	0	0	0	0	0	0	0	1	0	0	1	0	0	0
ENSG00000227538.1	HNRNPFP1	processed_pseudogene	0	0	0	0	0	0	0	0	0	0	0	0	0	1	0	0
ENSG00000228776.2	AC114492.1	processed_pseudogene	0	0	0	0	0	0	0	0	0	0	0	0	0	0	0	0
ENSG00000044012.4	GUCA2B	protein_coding	0	0	0	0	0	0	0	0	0	0	1	0	0	0	0	0
ENSG00000197273.4	GUCA2A	protein_coding	0	18	0	0	0	0	2	0	6	0	3	0	0	0	0	0
ENSG00000198815.9	FOXJ3	protein_coding	3337	776	3581	4215	5	2	460	1	1773	1498	1466	1352	3998	676	252	4
ENSG00000227527.2	AC096540.1	lncRNA	4	2	8	1	0	0	1	0	10	4	4	15	3	9	0	0
ENSG00000177181.15	RIMKLA	protein_coding	9	242	2	1	0	0	115	0	474	184	392	629	0	96	49	0
ENSG00000235002.1	AL513331.1	processed_pseudogene	0	0	0	0	0	0	1	0	0	0	0	1	0	0	0	0
ENSG00000066185.13	ZMYND12	protein_coding	12	52	15	6	0	0	15	0	86	2504	143	262	5	3080	3	0
ENSG00000127125.9	PPCS	protein_coding	2004	564	1909	1737	0	3	300	4	889	3019	625	1693	1710	2180	114	0
ENSG00000186409.17	CCDC30	protein_coding	49	82	76	68	0	0	53	0	277	2194	455	544	75	2471	19	0
ENSG00000230116.1	AL445669.1	processed_pseudogene	1	0	0	0	0	0	0	0	0	7	0	0	0	0	0	0
ENSG00000236876.3	TMSB4XP1	processed_pseudogene	0	0	0	0	1	0	2	0	1	0	5	1	0	4	0	3
ENSG00000200254.1	RNU6-536P	snRNA	0	0	0	0	0	0	0	0	0	1	0	0	0	1	0	0
ENSG00000236180.2	AL445669.2	processed_pseudogene	1	0	0	0	0	0	0	0	1	3	0	1	1	4	0	0
ENSG00000171960.11	PPIH	protein_coding	706	123	485	542	0	2	52	0	194	1252	190	732	455	957	28	0
ENSG00000285728.2	AC098484.4	lncRNA	116	13	78	72	0	0	12	0	132	43	105	95	101	37	8	0
ENSG00000234917.2	AC098484.2	lncRNA	0	0	8	3	0	0	0	0	5	3	2	8	3	3	0	0
ENSG00000065978.19	YBX1	protein_coding	7861	4709	7202	5908	9	8	2510	7	8370	16520	5558	12252	6168	11469	955	12
ENSG00000164007.11	CLDN19	protein_coding	0	0	3	8	0	0	2	0	3	1	1	6	8	1	0	0
ENSG00000117385.16	P3H1	protein_coding	1063	306	991	1046	0	1	200	0	658	307	479	1164	1012	217	77	1
ENSG00000164008.16	C1orf50	protein_coding	278	33	208	134	0	0	13	0	109	49	81	129	189	71	11	0
ENSG00000283580.3	AC098484.3	protein_coding	0	0	1	0	0	0	1	0	0	1	0	0	0	0	0	0
ENSG00000228452.1	AC098484.1	lncRNA	0	0	0	0	0	0	0	0	0	0	0	0	0	0	0	0
ENSG00000274386.5	TMEM269	protein_coding	22	1	42	28	0	0	2	0	10	20	9	30	35	12	2	0
ENSG00000177868.12	SVBP	protein_coding	190	89	260	218	0	0	41	0	198	592	162	643	240	618	32	0
ENSG00000164010.15	ERMAP	protein_coding	668	183	816	778	0	0	140	1	536	455	434	959	633	557	95	0
ENSG00000228192.8	AL512353.1	lncRNA	71	12	49	51	0	0	9	0	37	52	20	82	57	37	7	0
ENSG00000164011.18	ZNF691	protein_coding	256	70	253	182	0	0	65	0	275	286	123	357	251	261	25	0
ENSG00000233708.1	AL512353.2	processed_pseudogene	2	0	0	1	0	0	0	0	0	0	0	0	3	0	0	0
ENSG00000237090.1	AL512353.3	processed_pseudogene	6	0	1	4	1	0	0	1	0	0	0	0	0	0	0	0
ENSG00000225099.1	ATP6V1E1P1	processed_pseudogene	16	1	18	17	0	0	2	0	1	0	0	0	15	0	0	4
ENSG00000117394.23	SLC2A1	protein_coding	31625	82	63784	92148	17	5	68	34	246	48772	333	4973	63460	16246	49	7
ENSG00000284138.1	ATP6V0CP4	processed_pseudogene	10	0	10	7	0	0	0	0	0	11	0	7	9	1	0	0
ENSG00000227533.6	SLC2A1-AS1	lncRNA	85	2	104	81	0	0	2	0	5	115	6	26	286	61	0	0
ENSG00000283973.2	AC099795.1	lncRNA	2	0	14	8	0	0	0	0	0	7	1	1	10	5	0	0
ENSG00000207256.1	RNU6-880P	snRNA	0	0	1	2	0	0	0	0	0	2	1	0	4	0	0	0
ENSG00000283136.1	AL161637.2	snRNA	0	0	0	0	0	0	0	0	0	0	0	0	0	0	0	0
ENSG00000277513.1	AL161637.1	processed_pseudogene	0	0	0	0	0	0	0	0	0	0	0	0	0	0	0	0
ENSG00000186973.11	FAM183A	protein_coding	48	25	50	55	0	0	16	0	140	7376	364	824	58	10353	0	0
ENSG00000117395.12	EBNA1BP2	protein_coding	4177	453	2151	1414	8	0	234	0	657	3050	649	1852	2264	2883	126	0
ENSG00000284410.1	MIR6733	miRNA	0	0	0	0	0	0	0	0	0	0	0	0	0	0	0	0
ENSG00000243710.7	CFAP57	protein_coding	10	36	10	5	0	0	23	0	205	1968	661	354	15	2806	3	0
ENSG00000199240.1	RNA5SP46	rRNA_pseudogene	0	0	0	0	0	0	0	0	0	0	0	0	0	0	0	0
ENSG00000179178.11	TMEM125	protein_coding	498	1549	516	284	0	0	845	0	2488	2083	1977	1433	466	2017	274	0
ENSG00000253313.6	C1orf210	protein_coding	568	128	997	542	0	1	89	0	294	509	186	418	712	428	41	0
ENSG00000066056.14	TIE1	protein_coding	1	1204	6	2	0	0	719	0	1908	2	3282	1	4	0	583	0
ENSG00000117400.18	MPL	protein_coding	10	9	18	5	0	0	5	0	37	21	59	21	13	16	3	0
ENSG00000287113.1	AL139289.2	lncRNA	1	1	1	4	0	0	0	0	1	4	3	0	3	1	0	0
ENSG00000234694.1	AL139289.1	lncRNA	58	4	38	30	0	0	0	0	20	60	24	24	45	61	1	0
ENSG00000117399.14	CDC20	protein_coding	1093	43	1077	219	0	0	12	0	21	586	34	961	267	562	9	0
ENSG00000066322.15	ELOVL1	protein_coding	9227	1109	6518	5240	1	0	597	1	1904	4360	1338	2137	6785	2037	293	0
ENSG00000283836.1	MIR6734	miRNA	0	0	0	0	0	0	0	0	0	0	0	0	0	0	0	0
ENSG00000159479.17	MED8	protein_coding	1428	287	1445	1187	2	0	167	0	600	1519	438	1120	1502	898	75	0
ENSG00000229431.1	MED8-AS1	lncRNA	17	7	21	33	0	0	7	0	32	8	18	24	38	7	2	0
ENSG00000198198.17	SZT2	protein_coding	3133	499	2785	3070	3	0	424	1	1736	201	1744	729	2966	178	224	1
ENSG00000229372.1	SZT2-AS1	lncRNA	0	0	0	0	0	0	0	0	0	0	0	0	0	0	0	0
ENSG00000274975.1	MIR6735	miRNA	0	0	0	0	0	0	0	0	0	0	0	0	0	0	0	0
ENSG00000178922.16	HYI	protein_coding	0	0	0	0	0	0	0	0	0	0	0	0	0	0	0	0
ENSG00000229348.1	HYI-AS1	lncRNA	1	0	0	1	0	0	1	0	2	0	0	2	4	1	1	0
ENSG00000142949.17	PTPRF	protein_coding	25391	2829	35670	31178	0	4	1712	2	6478	12345	7108	9527	30175	8958	976	0
ENSG00000066135.13	KDM4A	protein_coding	940	249	992	860	0	0	154	0	628	1854	455	2698	879	2001	96	0
ENSG00000284989.1	AL451062.4	protein_coding	0	0	0	0	0	0	0	0	0	0	0	0	0	0	0	0
ENSG00000236200.6	KDM4A-AS1	lncRNA	97	4	87	113	0	0	7	0	61	26	43	119	88	27	8	0
ENSG00000126091.20	ST3GAL3	protein_coding	192	13	248	119	0	0	11	0	110	133	50	168	157	45	7	0
ENSG00000229444.1	AL451062.1	lncRNA	0	0	0	0	0	0	0	0	0	0	0	5	0	1	0	0
ENSG00000283414.1	AL451062.3	snRNA	0	0	0	0	0	0	0	0	0	0	0	0	0	0	0	0
ENSG00000233674.2	AL451062.2	processed_pseudogene	0	0	1	0	0	0	0	0	0	0	0	2	0	0	0	0
ENSG00000283477.1	MIR6079	miRNA	0	0	0	0	0	0	0	0	0	0	0	0	0	0	0	0
ENSG00000224751.2	SHMT1P1	processed_pseudogene	1	0	2	0	0	0	0	0	0	1	0	10	2	2	0	0
ENSG00000117407.17	ARTN	protein_coding	771	2	1024	497	0	0	8	0	15	308	9	153	1068	137	1	0
ENSG00000237950.3	AL357079.1	lncRNA	85	5	44	30	0	0	8	0	43	11	36	29	80	6	3	0
ENSG00000288573.1	AL357079.3	lncRNA	25	0	26	14	0	0	2	0	11	5	15	12	27	16	3	0
ENSG00000117408.11	IPO13	protein_coding	2654	323	3468	2514	0	0	216	2	703	441	590	433	3078	387	102	0
ENSG00000285649.1	AL357079.2	lncRNA	5	0	5	3	0	0	0	0	0	1	1	6	9	4	0	0
ENSG00000132768.14	DPH2	protein_coding	1375	180	859	629	0	0	106	0	245	293	290	276	873	202	51	0
ENSG00000117410.14	ATP6V0B	protein_coding	4651	789	4992	5191	2	3	462	0	1370	8504	1015	3860	5216	4899	171	2
ENSG00000117411.16	B4GALT2	protein_coding	4839	339	3285	3088	0	0	128	0	422	1079	327	738	3648	779	73	4
ENSG00000159214.13	CCDC24	protein_coding	273	69	300	172	0	0	62	1	210	640	357	469	271	884	18	0
ENSG00000196517.12	SLC6A9	protein_coding	532	164	2700	686	0	0	136	0	365	130	340	137	2115	84	70	0
ENSG00000230615.7	AL139220.2	lncRNA	15	12	27	14	0	0	19	0	42	63	56	35	34	71	11	0
ENSG00000227163.2	AL139220.1	processed_pseudogene	0	0	0	0	0	0	0	0	1	0	3	0	0	0	0	0
ENSG00000271647.1	KRT8P47	processed_pseudogene	0	0	0	0	0	0	0	0	0	0	0	0	0	0	0	0
ENSG00000239560.3	RN7SL479P	misc_RNA	0	0	0	0	0	0	0	0	0	0	0	0	0	0	0	0
ENSG00000171872.5	KLF17	protein_coding	0	7	0	0	0	0	5	0	8	4	13	0	0	0	2	0
ENSG00000233514.1	AL356653.1	processed_pseudogene	4	1	1	5	0	1	1	0	0	1	0	3	1	0	0	0
ENSG00000283039.1	KLF18	protein_coding	0	0	0	0	0	0	0	0	0	0	0	0	0	0	0	0
ENSG00000226804.4	AL359839.2	processed_pseudogene	0	0	0	0	0	0	0	0	0	0	0	0	0	0	0	0
ENSG00000200171.1	AL359839.1	misc_RNA	0	0	0	0	0	0	0	0	0	0	0	0	0	0	0	0
ENSG00000238037.1	OOSP1P1	processed_pseudogene	0	0	0	0	0	0	0	0	0	0	0	0	0	0	0	0
ENSG00000227994.1	AL035417.1	processed_pseudogene	0	0	0	0	0	0	0	0	0	0	0	0	0	0	0	0
ENSG00000271329.1	AL035417.2	processed_pseudogene	1	0	2	1	0	0	0	0	0	0	1	0	1	0	0	0
ENSG00000178028.14	DMAP1	protein_coding	1462	382	1215	1451	0	0	292	0	1054	327	1137	1032	1329	485	183	0
ENSG00000117419.16	ERI3	protein_coding	1761	365	1520	1483	1	0	172	0	582	389	590	360	1511	292	101	0
ENSG00000233602.1	ERI3-IT1	lncRNA	8	0	14	9	0	0	0	0	6	5	3	15	16	6	1	0
ENSG00000199385.1	RNU6-369P	snRNA	0	0	0	0	0	0	0	0	0	0	0	0	0	0	0	0
ENSG00000187147.18	RNF220	protein_coding	1985	570	1518	1480	0	0	300	1	973	824	744	1472	1659	805	166	0
ENSG00000263381.1	MIR5584	miRNA	0	0	0	0	0	0	0	0	0	0	0	3	0	0	0	0
ENSG00000126106.14	TMEM53	protein_coding	414	100	342	255	0	0	74	0	180	638	159	411	327	555	21	0
ENSG00000198520.12	ARMH1	protein_coding	37	38	31	51	0	0	28	0	115	527	192	255	57	1188	7	0
ENSG00000199377.1	RNU5F-1	snRNA	0	0	2	3	0	0	0	0	1	38	2	18	3	39	0	0
ENSG00000200169.1	RNU5D-1	snRNA	1	1	0	0	0	0	0	0	2	18	2	18	0	21	0	0
ENSG00000142945.13	KIF2C	protein_coding	388	37	778	220	0	0	19	0	29	77	40	658	327	177	7	0
ENSG00000225721.5	AL592166.1	lncRNA	3	2	1	0	0	0	0	0	1	1	2	8	3	3	0	0
ENSG00000142937.12	RPS8	protein_coding	32866	5785	32579	36916	6	26	2598	38	12557	115629	8177	49357	33227	75523	943	8
ENSG00000264294.1	SNORD55	snoRNA	0	0	0	0	0	0	0	0	0	0	0	0	0	0	0	0
ENSG00000200913.1	SNORD46	snoRNA	16	5	3	10	0	0	1	0	8	21	10	32	9	45	0	0
ENSG00000202031.1	SNORD38A	snoRNA	7	0	11	16	0	0	0	0	2	0	2	0	8	0	0	0
ENSG00000207421.1	SNORD38B	snoRNA	0	0	0	0	0	0	0	0	0	0	0	0	0	0	0	0
ENSG00000281859.1	SNORD38B	snoRNA	0	0	0	0	0	0	0	0	0	0	0	0	0	0	0	0
ENSG00000234093.3	RPS15AP11	processed_pseudogene	10	1	2	3	2	1	0	3	1	2	0	13	3	2	0	1
ENSG00000142959.5	BEST4	protein_coding	15	1	27	13	0	0	8	0	22	57	59	12	45	64	0	0
ENSG00000173846.13	PLK3	protein_coding	1805	238	799	1115	0	0	171	0	367	85	1043	56	1449	49	53	0
ENSG00000188396.3	TCTEX1D4	protein_coding	29	4	17	14	0	0	9	0	3	228	35	28	41	1213	0	0
ENSG00000222009.8	BTBD19	protein_coding	599	71	204	239	0	1	97	0	271	5	628	26	657	7	26	0
ENSG00000117425.14	PTCH2	protein_coding	70	21	62	36	0	0	10	0	51	5	85	24	56	11	4	0
ENSG00000202444.1	RNU5E-6P	snRNA	0	0	0	0	0	0	0	0	0	0	0	0	0	0	0	0
ENSG00000226499.1	AL136380.1	processed_pseudogene	2	4	1	1	2	4	0	1	2	0	1	1	3	1	0	0
ENSG00000070785.17	EIF2B3	protein_coding	1331	219	471	742	1	0	129	0	426	1421	229	851	476	1218	51	0
ENSG00000253039.1	RNA5SP47	rRNA_pseudogene	0	0	0	0	0	0	0	0	0	0	0	0	0	0	0	0
ENSG00000229815.1	CCNB1IP1P1	processed_pseudogene	0	0	0	0	0	0	0	0	0	0	0	1	0	0	0	0
ENSG00000232369.1	PPIAP35	processed_pseudogene	3	0	1	1	0	0	0	0	0	0	0	0	0	1	0	0
ENSG00000268949.1	MRPS17P1	processed_pseudogene	0	1	0	1	0	0	0	0	2	1	2	1	0	1	0	0
ENSG00000126107.15	HECTD3	protein_coding	2867	532	2181	2359	0	1	359	14	1207	255	989	327	2297	168	185	0
ENSG00000126088.14	UROD	protein_coding	3076	538	2807	2410	0	2	243	0	903	1558	749	1730	2788	1745	141	0
ENSG00000162415.7	ZSWIM5	protein_coding	69	98	70	34	0	0	63	0	328	58	351	188	21	119	39	0
ENSG00000234315.1	OSTCP5	processed_pseudogene	0	0	0	2	0	0	0	0	0	0	0	0	1	0	0	0
ENSG00000281912.1	LINC01144	lncRNA	7	9	14	19	0	0	4	0	13	1	17	6	21	3	0	0
ENSG00000186603.6	HPDL	protein_coding	117	2	13	9	0	0	3	0	3	6	2	33	11	27	2	0
ENSG00000132781.18	MUTYH	protein_coding	63	16	39	52	0	0	11	0	42	28	47	88	37	12	8	0
ENSG00000288208.1	AL451136.1	protein_coding	0	0	0	0	0	0	0	0	0	0	0	0	0	0	0	0
ENSG00000132773.12	TOE1	protein_coding	308	108	152	139	0	0	63	0	186	136	225	252	145	169	43	0
ENSG00000070759.17	TESK2	protein_coding	110	66	537	861	0	1	42	0	187	295	175	306	516	227	29	0
ENSG00000236872.1	PPIAP36	processed_pseudogene	1	0	0	0	0	0	0	0	0	0	0	2	2	0	0	0
ENSG00000280670.3	CCDC163	protein_coding	38	36	173	73	0	0	8	0	123	14	94	10	146	0	7	0
ENSG00000132763.15	MMACHC	protein_coding	383	47	303	169	0	0	22	3	166	97	75	179	232	99	17	0
ENSG00000117450.14	PRDX1	protein_coding	14335	2405	16856	13866	6	7	1091	19	3463	47127	2638	15538	12696	30994	484	0
ENSG00000234379.1	HMGB1P48	unprocessed_pseudogene	0	0	0	0	0	0	0	0	0	0	0	0	0	0	0	0
ENSG00000117448.13	AKR1A1	protein_coding	3502	1024	3805	3132	3	6	483	15	1762	10955	1250	6329	3109	6644	178	0
ENSG00000281133.1	AL355480.3	pseudogene	0	0	0	0	0	0	0	0	0	1	2	3	0	5	0	0
ENSG00000280836.1	AL355480.1	pseudogene	2	0	0	0	0	0	0	0	0	0	0	2	0	1	1	0
ENSG00000132780.17	NASP	protein_coding	3954	859	1618	1142	0	1	444	2	2259	3582	2460	6629	1367	3489	254	0
ENSG00000281112.1	AL355480.2	pseudogene	0	0	0	0	0	0	0	0	0	0	0	2	1	0	0	0
ENSG00000281825.1	AL355480.4	pseudogene	0	0	0	0	0	0	0	0	0	1	1	3	0	0	0	0
ENSG00000159588.15	CCDC17	protein_coding	205	67	245	158	0	0	78	0	463	3263	1537	673	317	4430	7	0
ENSG00000159592.11	GPBP1L1	protein_coding	5007	1510	6958	6547	3	2	879	19	3672	2234	2668	2130	6755	1577	410	0
ENSG00000225447.1	RPS15AP10	processed_pseudogene	6	0	9	16	0	0	0	0	8	3	2	18	25	4	0	0
ENSG00000234329.1	AL604028.2	processed_pseudogene	18	6	31	24	0	0	0	0	20	13	10	57	38	11	1	0
ENSG00000159596.7	TMEM69	protein_coding	1438	176	917	684	0	0	115	0	363	1250	295	1075	928	1003	52	0
ENSG00000197429.11	IPP	protein_coding	1164	134	1132	708	0	0	84	0	363	1703	309	1067	872	1796	40	0
ENSG00000230896.1	AL604028.1	lncRNA	130	14	112	78	0	0	8	0	46	165	30	146	96	156	4	0
ENSG00000236111.5	AL603882.1	processed_pseudogene	2	0	3	1	2	1	0	4	0	0	0	0	1	0	0	3
ENSG00000086015.22	MAST2	protein_coding	1999	400	1637	1365	0	0	241	0	1034	185	1109	529	1187	150	162	0
ENSG00000232467.2	TMA16P2	processed_pseudogene	0	0	0	0	0	0	0	0	0	2	0	1	0	1	0	0
ENSG00000117461.15	PIK3R3	protein_coding	739	398	1079	220	0	0	210	0	1310	2329	542	5383	371	2857	143	1
ENSG00000278139.1	AL358075.4	protein_coding	0	0	0	0	0	0	0	0	0	0	0	0	0	0	0	0
ENSG00000226957.1	AL358075.1	lncRNA	1	0	1	0	0	0	0	0	0	5	1	30	1	2	0	0
ENSG00000233114.2	AL358075.3	processed_pseudogene	0	0	0	0	0	0	0	0	0	0	0	6	0	1	0	0
ENSG00000227857.2	AL358075.2	lncRNA	3	2	3	4	0	0	0	0	1	43	3	14	3	164	0	0
ENSG00000117472.10	TSPAN1	protein_coding	12177	251	4946	1180	4	0	147	5	835	71990	2450	28314	3570	102801	20	0
ENSG00000250719.1	P3R3URF	protein_coding	0	0	0	0	0	0	0	0	0	0	0	0	0	0	0	0
ENSG00000085998.14	POMGNT1	protein_coding	3800	799	3870	3203	0	0	372	1	1412	1055	1172	2419	3494	1109	248	0
ENSG00000171357.6	LURAP1	protein_coding	80	6	77	36	0	0	12	0	55	80	23	71	77	41	5	0
ENSG00000085999.13	RAD54L	protein_coding	485	11	103	142	0	0	5	0	14	11	15	197	71	25	1	0
ENSG00000132128.16	LRRC41	protein_coding	5537	699	5706	4580	1	0	439	3	1475	2832	1424	2016	5470	1685	261	0
ENSG00000173660.12	UQCRH	protein_coding	3375	665	4006	3764	3	5	308	2	1206	11038	804	7194	3487	8958	73	0
ENSG00000117481.10	NSUN4	protein_coding	1153	278	1006	617	0	0	183	0	595	810	660	802	836	520	95	0
ENSG00000225779.1	AL122001.1	processed_pseudogene	1	0	0	0	0	0	0	0	0	0	0	4	4	0	1	0
ENSG00000117480.16	FAAH	protein_coding	253	293	368	166	0	0	136	0	496	131	541	652	261	151	79	0
ENSG00000232022.7	FAAHP1	transcribed_unprocessed_pseudogene	10	3	5	1	0	0	2	0	11	8	18	8	3	2	2	0
ENSG00000224863.3	LINC01398	lncRNA	4	0	1	1	0	0	1	0	1	0	1	0	0	0	0	0
ENSG00000197587.11	DMBX1	protein_coding	0	0	0	4	0	0	1	0	0	0	5	0	5	1	0	0
ENSG00000282881.2	TMEM275	protein_coding	0	0	0	0	0	0	0	0	0	0	0	0	0	0	0	0
ENSG00000269956.2	MKNK1-AS1	lncRNA	37	3	41	16	0	0	3	0	20	5	14	17	29	1	1	0
ENSG00000162456.9	KNCN	protein_coding	0	0	0	0	0	0	0	0	0	1	2	0	0	8	0	0
ENSG00000079277.21	MKNK1	protein_coding	2173	527	1857	1565	0	0	374	0	1212	629	1065	815	1442	603	204	0
ENSG00000142961.14	MOB3C	protein_coding	1231	427	971	510	0	1	256	2	830	1397	779	1035	665	1048	93	0
ENSG00000123472.12	ATPAF1	protein_coding	1881	499	1707	1545	3	0	257	0	814	2189	747	1716	1456	1868	155	0
ENSG00000233647.2	NENFP1	processed_pseudogene	2	2	1	0	0	0	0	0	1	0	1	1	1	0	0	0
ENSG00000186118.9	TEX38	protein_coding	6	1	6	5	0	0	0	0	0	1	1	4	9	0	0	0
ENSG00000228237.5	EFCAB14-AS1	lncRNA	9	3	5	13	0	0	1	0	4	2	5	5	17	3	0	0
ENSG00000159658.12	EFCAB14	protein_coding	9284	2782	9608	8058	6	1	1456	2	6053	4548	4549	3730	8989	2923	924	3
ENSG00000236476.2	AL593856.1	processed_pseudogene	0	0	0	0	0	0	1	0	5	48	1	13	0	140	0	0
ENSG00000142973.14	CYP4B1	protein_coding	434	2566	1314	118	2	0	2801	1	14109	19293	12750	19363	708	42246	2513	0
ENSG00000154198.14	CYP4Z2P	transcribed_unprocessed_pseudogene	1	2	3	2	0	0	3	0	28	21	24	131	2	60	8	0
ENSG00000238145.2	AL731892.1	processed_pseudogene	0	0	2	0	0	0	0	0	0	0	3	8	0	5	0	0
ENSG00000187048.13	CYP4A11	protein_coding	1	0	3	2	0	0	0	0	3	8	7	60	2	23	0	0
ENSG00000259832.1	CYP4A26P	unprocessed_pseudogene	0	0	0	0	0	0	0	0	0	0	1	0	0	5	0	0
ENSG00000261196.1	CYP4A43P	unprocessed_pseudogene	0	0	0	0	0	0	0	0	0	0	0	0	0	0	0	0
ENSG00000261593.1	CYP4A27P	unprocessed_pseudogene	0	0	0	0	0	0	0	0	0	0	0	1	0	3	0	0
ENSG00000261290.1	CYP4A44P	unprocessed_pseudogene	0	0	0	0	0	0	0	0	1	0	1	3	0	1	0	0
ENSG00000186377.8	CYP4X1	protein_coding	128	147	384	47	0	0	99	0	446	1228	615	4201	187	1677	46	0
ENSG00000186160.5	CYP4Z1	protein_coding	7	3	6	2	0	0	9	0	15	175	51	386	4	185	5	0
ENSG00000225154.2	AL450996.1	processed_pseudogene	3	0	0	0	0	0	0	0	2	0	3	22	0	2	0	0
ENSG00000225506.2	CYP4A22-AS1	lncRNA	27	0	18	8	0	0	0	0	2	11	3	9	20	11	0	0
ENSG00000162365.12	CYP4A22	protein_coding	10	1	0	0	0	0	2	0	9	4	5	14	4	4	1	0
ENSG00000225514.1	MTND1P34	transcribed_processed_pseudogene	0	0	4	0	0	0	0	0	0	0	0	1	1	0	0	0
ENSG00000224805.2	LINC00853	lncRNA	17	0	19	16	0	0	3	0	7	1	1	4	13	5	0	0
ENSG00000162366.8	PDZK1IP1	protein_coding	457	295	774	771	0	0	117	0	658	216	371	14	811	189	66	0
ENSG00000162367.11	TAL1	protein_coding	1	217	1	0	0	0	140	0	711	0	400	0	1	2	97	0
ENSG00000226252.1	AL135960.1	lncRNA	0	20	0	0	0	0	18	0	110	0	82	0	0	0	13	0
ENSG00000123473.15	STIL	protein_coding	802	42	421	237	0	0	18	0	61	1027	78	1072	243	1583	14	0
ENSG00000162368.13	CMPK1	protein_coding	10555	2029	10285	9719	18	6	1040	5	4404	28519	2649	8814	9497	16569	537	1
ENSG00000225762.1	LINC01389	lncRNA	14	0	8	7	0	0	1	0	3	7	7	25	11	23	1	0
ENSG00000186790.6	FOXE3	protein_coding	19	0	5	17	0	0	0	0	0	0	0	0	17	1	0	0
ENSG00000237424.1	FOXD2-AS1	lncRNA	72	16	95	29	0	0	16	0	89	4	56	3	74	2	4	0
ENSG00000186564.5	FOXD2	protein_coding	23	11	40	6	0	0	12	0	28	24	27	8	21	15	3	0
ENSG00000271355.1	AL356458.1	processed_pseudogene	0	0	0	0	0	0	0	0	0	0	0	0	0	0	0	0
ENSG00000229554.2	RPL21P24	processed_pseudogene	0	0	0	0	0	0	0	0	0	0	0	0	0	0	0	0
ENSG00000227883.1	ATP6V0E1P4	processed_pseudogene	0	0	0	0	0	0	0	0	0	0	0	0	0	0	0	0
ENSG00000227947.2	LINC01738	lncRNA	0	0	0	0	0	0	0	0	3	0	3	0	0	0	3	0
ENSG00000269113.4	TRABD2B	protein_coding	14	92	33	9	0	0	37	0	75	0	47	0	19	0	14	0
ENSG00000223814.1	AL691459.1	lncRNA	0	0	0	0	0	0	0	0	0	0	0	0	0	0	0	0
ENSG00000225028.1	AC096541.1	lncRNA	0	0	0	0	0	0	0	0	2	0	1	0	0	0	0	0
ENSG00000226133.6	LINC02794	lncRNA	1	0	0	0	0	0	0	0	1	1	0	2	0	0	0	0
ENSG00000231413.1	AL356289.1	lncRNA	0	0	0	0	0	0	0	0	0	0	0	0	0	0	0	0
ENSG00000237180.1	CYP46A4P	processed_pseudogene	0	0	0	0	0	0	0	0	0	0	0	0	0	1	0	0
ENSG00000242267.6	SKINT1L	transcribed_unprocessed_pseudogene	0	0	10	3	0	0	3	0	0	3	7	1	3	8	3	0
ENSG00000279096.2	AL356289.2	TEC	0	0	1	1	0	0	0	0	1	0	0	0	0	0	0	0
ENSG00000223720.2	AL109659.1	lncRNA	0	0	0	0	0	0	0	0	0	0	2	1	1	0	0	0
ENSG00000117834.12	SLC5A9	protein_coding	25	169	19	9	0	0	113	0	531	15	417	42	18	30	19	0
ENSG00000272491.1	AL109659.2	lncRNA	5	0	7	2	0	0	0	0	30	1	9	4	1	1	2	0
ENSG00000279214.1	AL109659.3	TEC	0	0	0	1	0	0	0	0	2	0	1	5	0	4	0	0
ENSG00000132122.12	SPATA6	protein_coding	185	170	303	284	0	0	116	0	588	1113	713	432	189	1316	70	0
ENSG00000224986.2	PPP1R8P1	processed_pseudogene	0	0	1	1	0	0	1	0	1	3	0	9	0	2	0	0
ENSG00000206700.1	RNU6-723P	snRNA	0	0	0	0	0	0	0	0	0	0	0	5	0	1	0	0
ENSG00000235105.1	AL356968.2	processed_pseudogene	7	2	1	4	0	0	3	0	1	4	1	7	3	6	0	0
ENSG00000223175.1	RNU4-61P	snRNA	0	0	0	0	0	0	0	0	0	0	0	0	0	0	0	0
ENSG00000232514.1	AL356968.1	processed_pseudogene	1	0	0	2	0	0	0	0	0	0	0	0	0	0	0	0
ENSG00000186094.17	AGBL4	protein_coding	0	3	0	1	0	0	4	0	13	416	46	24	0	465	0	0
ENSG00000287661.1	AL391844.1	lncRNA	1	1	0	0	0	0	0	0	2	1	1	0	0	2	0	0
ENSG00000162373.13	BEND5	protein_coding	15	57	3	3	0	0	30	0	89	90	84	413	2	261	15	0
ENSG00000286597.1	AL645507.1	lncRNA	0	0	0	0	0	0	0	0	0	0	0	0	0	5	0	0
ENSG00000229846.2	AC099788.1	lncRNA	0	0	0	0	0	0	0	0	0	1	0	0	0	3	0	0
ENSG00000230114.1	AGBL4-AS1	lncRNA	0	0	0	0	0	0	0	0	0	0	0	0	0	0	0	0
ENSG00000225623.1	AGBL4-IT1	lncRNA	0	0	0	0	0	0	0	0	0	6	1	1	0	8	0	0
ENSG00000237478.2	AL390023.1	processed_pseudogene	0	0	0	0	0	0	0	0	0	2	0	0	0	1	0	0
ENSG00000215887.5	ZNF859P	unprocessed_pseudogene	0	0	0	0	0	0	0	0	0	2	0	1	0	4	0	0
ENSG00000279324.1	AL645730.1	TEC	0	0	0	0	0	0	0	0	0	3	0	2	0	3	0	0
ENSG00000233595.2	MTND2P29	processed_pseudogene	0	0	0	0	0	0	0	0	0	0	0	0	0	1	0	0
ENSG00000162374.17	ELAVL4	protein_coding	1	4	0	0	0	0	3	0	4	3	5	1	0	10	0	0
ENSG00000230828.1	AL583843.1	processed_pseudogene	0	0	0	0	0	0	0	0	0	0	0	0	0	0	0	0
ENSG00000237337.1	ELAVL4-AS1	lncRNA	0	0	0	0	0	0	0	0	0	0	0	0	0	0	0	0
ENSG00000233407.1	AL592182.1	lncRNA	0	0	0	0	0	0	0	0	0	0	0	0	0	0	0	0
ENSG00000284696.2	LINC02808	lncRNA	0	0	0	0	0	0	0	0	0	0	0	0	0	0	0	0
ENSG00000284645.1	AL592182.2	lncRNA	0	0	0	0	0	0	0	0	0	0	0	0	0	0	0	0
ENSG00000234080.3	AL596275.1	processed_pseudogene	1	0	1	0	1	0	0	0	0	0	0	0	0	0	0	0
ENSG00000229316.1	HMGB1P45	processed_pseudogene	0	0	0	1	0	0	0	0	0	1	0	1	0	1	0	0
ENSG00000225671.2	FCF1P6	processed_pseudogene	1	1	0	1	0	0	0	0	0	0	0	0	0	0	0	0
ENSG00000142700.12	DMRTA2	protein_coding	336	0	232	105	0	1	0	0	0	343	0	276	233	320	0	0
ENSG00000284700.1	AL049637.1	lncRNA	11	0	16	6	0	0	0	0	0	29	0	47	8	20	0	0
ENSG00000185104.20	FAF1	protein_coding	2404	439	2593	2438	2	0	249	2	843	4391	735	3790	1934	4690	121	0
ENSG00000225767.1	FAF1-AS1	lncRNA	2	0	5	2	0	0	0	0	2	4	0	16	7	3	0	0
ENSG00000207194.1	RNU6-1026P	snRNA	0	0	0	0	0	0	0	0	0	0	0	0	0	0	0	0
ENSG00000230585.2	PHBP12	processed_pseudogene	4	0	11	9	0	0	0	0	1	7	2	20	2	5	0	0
ENSG00000237130.1	MRPS6P2	processed_pseudogene	0	0	0	0	0	0	0	0	0	0	0	7	0	3	0	0
ENSG00000123080.12	CDKN2C	protein_coding	238	121	305	206	0	0	61	0	273	334	120	858	114	436	22	0
ENSG00000265538.1	MIR4421	miRNA	0	0	0	0	0	0	0	0	0	0	0	0	0	0	0	0
ENSG00000275816.1	MIR6500	miRNA	0	0	0	0	0	0	0	0	0	0	0	0	0	0	0	0
ENSG00000204006.10	C1orf185	protein_coding	0	0	0	0	0	0	0	0	0	0	0	0	0	1	0	0
ENSG00000200262.1	AL162430.1	misc_RNA	0	0	0	0	0	0	0	0	0	0	0	0	0	0	0	0
ENSG00000213478.2	CFL1P2	processed_pseudogene	1	0	1	2	0	0	0	0	0	0	1	0	1	0	0	2
ENSG00000203356.2	LINC01562	lncRNA	1	0	2	1	0	0	0	0	3	0	2	3	0	1	0	0
ENSG00000123091.5	RNF11	protein_coding	5218	1614	5732	5454	0	18	809	1	3158	2993	2540	1613	5408	1829	426	0
ENSG00000233406.5	AL162430.2	processed_pseudogene	5	0	3	18	1	4	0	3	1	3	1	8	5	1	0	2
ENSG00000236434.2	AL162430.3	lncRNA	6	2	9	5	0	0	0	0	2	4	2	4	11	2	0	0
ENSG00000085831.15	TTC39A	protein_coding	720	225	810	906	0	0	147	0	476	1226	344	389	937	1443	59	0
ENSG00000261664.5	TTC39A-AS1	lncRNA	4	8	7	9	0	0	0	0	9	15	16	3	16	33	0	0
ENSG00000085832.17	EPS15	protein_coding	2964	1179	3613	2269	0	0	721	1	3303	5325	2603	3271	2794	3845	433	0
ENSG00000232027.2	AL671986.1	processed_pseudogene	3	0	1	1	0	0	0	0	0	7	1	4	2	6	0	0
ENSG00000206595.1	RNU6-877P	snRNA	0	0	0	0	0	0	0	0	0	0	0	0	0	0	0	0
ENSG00000238140.1	AC104170.1	lncRNA	1	0	1	2	0	0	1	0	1	0	1	1	3	5	1	0
ENSG00000227070.1	EPS15-AS1	lncRNA	2	4	8	4	0	0	1	0	2	8	7	2	6	6	1	0
ENSG00000252032.1	RNU6-1281P	snRNA	0	0	0	0	0	0	0	0	0	0	0	0	1	0	0	0
ENSG00000227742.2	CALR4P	transcribed_unitary_pseudogene	1	0	3	9	0	0	0	0	0	2	0	0	5	2	0	0
ENSG00000117859.19	OSBPL9	protein_coding	4265	1182	4256	4466	0	1	720	0	3255	5527	2727	5779	3810	4720	427	0
ENSG00000236973.2	GAPDHP51	processed_pseudogene	0	0	2	0	0	0	0	0	0	0	0	1	0	0	0	0
ENSG00000232846.1	SLC25A6P3	processed_pseudogene	0	0	0	0	0	0	0	0	0	0	0	0	0	0	0	0
ENSG00000212624.1	AL050343.1	snoRNA	0	0	0	0	0	0	0	0	0	0	0	0	1	0	0	0
ENSG00000078618.21	NRDC	protein_coding	7656	1229	9484	8469	1	10	725	5	3058	7496	2326	4406	9424	4931	385	0
ENSG00000266993.3	AL050343.2	lncRNA	41	5	43	56	0	0	4	0	26	7	35	31	48	8	6	0
ENSG00000272175.1	AL050343.3	lncRNA	0	0	3	4	0	0	0	0	0	1	0	3	3	1	0	0
ENSG00000283899.1	MIR761	miRNA	0	0	0	0	0	0	0	0	0	0	0	0	0	0	0	0
ENSG00000230604.2	TSEN15P2	processed_pseudogene	0	0	0	1	0	0	0	0	0	1	0	10	0	1	0	0
ENSG00000169213.7	RAB3B	protein_coding	168	2	16	117	0	0	3	0	3	92	24	85	88	108	6	0
ENSG00000200839.1	RNA5SP48	rRNA_pseudogene	0	0	0	0	0	0	0	0	0	0	0	0	0	0	0	0
ENSG00000229032.1	AL445685.2	processed_pseudogene	0	0	0	0	0	0	0	1	0	0	0	0	0	0	0	0
ENSG00000264613.2	RN7SL290P	misc_RNA	0	0	0	0	0	0	0	0	0	0	0	0	0	0	0	0
ENSG00000117862.13	TXNDC12	protein_coding	223	46	368	312	0	1	59	0	81	754	64	268	466	483	10	0
ENSG00000285839.1	AL445685.3	protein_coding	0	0	0	0	0	0	0	0	0	0	0	0	0	0	0	0
ENSG00000198841.4	KTI12	protein_coding	172	47	127	112	0	0	23	0	53	81	59	80	133	70	11	0
ENSG00000223390.1	AL445685.1	lncRNA	0	0	3	0	0	0	0	0	0	2	0	3	1	3	0	0
ENSG00000228369.2	TXNDC12-AS1	lncRNA	0	0	4	1	0	0	0	0	1	3	1	25	2	1	0	0
ENSG00000134717.18	BTF3L4	protein_coding	1414	472	1780	1473	0	0	199	1	1019	5835	781	3229	1540	5177	100	2
ENSG00000157077.14	ZFYVE9	protein_coding	2447	584	3542	2890	0	4	254	3	1034	1662	794	1754	2659	1411	179	0
ENSG00000241745.3	RN7SL788P	misc_RNA	0	0	2	1	0	0	0	0	1	0	0	0	0	0	0	0
ENSG00000228407.2	AL139156.2	processed_pseudogene	14	3	14	22	0	0	1	0	2	8	2	8	11	6	0	0
ENSG00000223429.1	AL139156.1	processed_pseudogene	2	0	0	1	0	0	0	0	0	2	0	4	0	2	0	0
ENSG00000224255.2	PDCL3P6	processed_pseudogene	2	0	2	0	0	0	0	0	0	0	0	1	1	0	0	0
ENSG00000236004.2	AL139156.3	processed_pseudogene	0	0	0	1	0	0	0	0	0	0	0	1	0	0	0	0
ENSG00000237663.2	DNAJC19P7	processed_pseudogene	0	0	0	0	0	0	0	0	0	0	0	5	0	0	0	0
ENSG00000213735.2	ANAPC10P1	processed_pseudogene	0	0	3	2	0	0	0	0	0	0	0	1	1	0	0	0
ENSG00000154222.14	CC2D1B	protein_coding	3002	615	2248	2235	0	2	373	0	1324	174	1388	556	2002	202	191	0
ENSG00000272100.1	AL513218.1	lncRNA	15	0	8	7	0	0	1	0	5	4	2	1	5	2	0	0
ENSG00000287078.1	AL513218.2	lncRNA	7	1	7	3	0	0	0	0	1	3	7	6	3	1	0	0
ENSG00000224680.4	PLA2G12AP1	processed_pseudogene	12	0	0	1	0	0	0	0	0	1	4	11	4	7	0	0
ENSG00000085840.13	ORC1	protein_coding	1165	12	107	168	0	0	7	0	17	23	18	413	139	79	3	0
ENSG00000134748.13	PRPF38A	protein_coding	1576	626	993	1147	1	1	360	1	1460	2508	1246	1876	1037	1860	178	0
ENSG00000134744.14	TUT4	protein_coding	1507	393	2356	2422	2	4	312	1	1340	1945	1215	1725	1894	1199	156	0
ENSG00000272371.1	AL591167.1	lncRNA	0	0	0	1	0	0	0	0	1	0	0	4	0	0	0	0
ENSG00000236290.1	EEF1GP7	processed_pseudogene	0	0	0	0	0	0	0	0	0	0	1	0	0	1	0	0
ENSG00000116157.6	GPX7	protein_coding	36	126	19	8	0	0	31	0	133	201	113	323	9	275	32	0
ENSG00000182183.15	SHISAL2A	protein_coding	8	2	1	5	0	0	2	0	13	5	15	0	3	3	0	0
ENSG00000162377.6	COA7	protein_coding	1090	214	817	493	1	0	93	1	269	842	314	1104	835	916	45	0
ENSG00000233664.1	NDUFS5P3	processed_pseudogene	0	0	0	0	0	0	0	0	0	0	0	0	0	0	0	0
ENSG00000239640.3	RN7SL62P	misc_RNA	0	0	0	0	0	0	0	0	0	0	0	0	0	0	0	0
ENSG00000162378.13	ZYG11B	protein_coding	2761	552	3290	3496	0	1	294	6	1725	3992	983	4431	2887	2604	216	0
ENSG00000252018.1	RNU2-30P	snRNA	0	0	0	0	0	0	0	0	0	0	0	1	0	0	0	0
ENSG00000228929.1	RPS13P2	processed_pseudogene	194	11	142	247	52	13	4	36	10	13	7	16	218	10	0	1
ENSG00000206627.1	RNU6-969P	snRNA	1	0	0	0	0	0	0	0	0	2	1	6	2	0	0	0
ENSG00000203995.10	ZYG11A	protein_coding	37	0	36	66	0	0	0	1	1	164	2	50	53	105	3	0
ENSG00000242391.2	AC099677.3	lncRNA	0	0	2	0	0	0	0	0	0	0	0	1	0	1	0	0
ENSG00000121310.17	ECHDC2	protein_coding	2901	539	3110	3363	1	3	483	7	3211	1109	2554	1292	3592	1039	248	0
ENSG00000230953.2	AC099677.1	processed_pseudogene	35	2	33	32	0	0	9	1	94	1	78	15	44	2	7	0
ENSG00000231866.2	AC099677.2	processed_pseudogene	0	0	0	0	0	0	0	0	2	0	1	0	0	0	1	0
ENSG00000116171.18	SCP2	protein_coding	5761	2166	7703	7949	0	5	952	23	3760	9480	2461	7327	7224	9184	525	1
ENSG00000264834.1	AC099677.4	miRNA	0	0	0	0	0	0	0	0	0	0	0	0	0	0	0	0
ENSG00000266188.1	AC099677.6	miRNA	0	0	0	0	0	0	0	0	0	0	0	0	0	0	0	0
ENSG00000265815.1	AC099677.5	miRNA	0	0	0	0	0	0	0	0	0	0	0	2	0	0	0	0
ENSG00000237279.2	H3P2	processed_pseudogene	0	0	0	0	0	0	0	0	0	0	0	0	0	1	0	0
ENSG00000236360.2	AL445183.3	processed_pseudogene	0	0	0	0	1	0	0	0	4	0	0	6	0	0	0	0
ENSG00000226147.1	TUBBP10	processed_pseudogene	0	0	0	0	0	0	0	0	1	0	0	0	0	0	0	0
ENSG00000174348.14	PODN	protein_coding	1	1022	3	7	0	0	296	0	1422	0	888	0	5	0	175	0
ENSG00000232993.1	AL445183.1	lncRNA	0	0	0	0	0	0	0	0	0	0	0	0	0	0	0	0
ENSG00000227644.2	HIGD1AP11	processed_pseudogene	0	0	0	0	0	0	0	0	0	0	0	0	0	0	0	0
ENSG00000162383.12	SLC1A7	protein_coding	0	34	0	1	0	0	24	0	105	0	45	1	5	0	12	0
ENSG00000235563.1	AL445183.2	lncRNA	0	0	1	0	0	0	1	0	2	0	0	0	0	0	0	0
ENSG00000277397.1	AL606760.4	unprocessed_pseudogene	0	0	0	0	0	0	0	0	0	0	0	0	0	0	0	0
ENSG00000157184.7	CPT2	protein_coding	560	163	1156	482	0	0	105	0	353	1042	303	856	561	829	60	0
ENSG00000236723.2	AL606760.2	lncRNA	3	1	1	2	0	0	1	0	4	0	6	1	4	8	0	0
ENSG00000162384.14	CZIB	protein_coding	958	487	885	642	0	0	194	0	980	893	735	849	824	1083	86	1
ENSG00000259818.1	AL606760.3	lncRNA	6	1	6	7	0	0	0	0	0	3	2	2	10	5	1	0
ENSG00000162385.11	MAGOH	protein_coding	964	311	589	471	0	0	166	0	411	1705	375	1024	483	1753	55	0
ENSG00000226754.2	AL606760.1	lncRNA	17	2	18	16	0	0	2	0	7	55	11	44	12	87	0	0
ENSG00000157193.18	LRP8	protein_coding	2326	137	543	154	0	0	66	0	352	526	98	523	344	508	25	0
ENSG00000234578.1	AL355483.3	lncRNA	0	0	0	0	0	0	0	0	0	0	0	0	0	0	0	0
ENSG00000228838.1	AL355483.1	lncRNA	1	0	0	0	0	0	0	0	0	0	0	0	2	0	0	0
ENSG00000232762.1	AL355483.2	lncRNA	6	0	0	0	0	0	0	0	0	1	0	2	0	0	0	0
ENSG00000225675.2	LINC01771	lncRNA	1	0	0	0	0	0	1	0	1	0	3	0	0	0	0	0
ENSG00000285954.1	AC119428.2	lncRNA	0	3	0	0	0	0	1	0	2	0	6	0	0	0	1	0
ENSG00000226938.1	AC119428.1	lncRNA	0	0	0	0	0	0	0	0	0	1	0	0	0	0	0	0
ENSG00000230138.2	LINC02812	lncRNA	0	2	0	0	0	0	1	0	7	0	6	0	0	0	1	0
ENSG00000236253.7	SLC25A3P1	transcribed_processed_pseudogene	0	0	0	0	0	0	0	0	0	0	0	0	0	0	0	0
ENSG00000288527.1	AL365445.1	processed_pseudogene	0	0	0	0	0	0	0	0	0	0	0	0	0	0	0	0
ENSG00000143006.7	DMRTB1	protein_coding	0	0	0	0	0	0	0	0	0	0	0	0	0	0	0	0
ENSG00000174332.5	GLIS1	protein_coding	0	1	1	5	0	0	2	0	5	0	12	0	1	1	0	0
ENSG00000239007.1	RNU7-95P	snRNA	0	0	0	0	0	0	0	0	0	0	0	0	0	0	0	0
ENSG00000058804.12	NDC1	protein_coding	3131	253	1431	1119	0	1	146	3	375	2835	319	3263	1205	2159	70	1
ENSG00000201003.1	AL049745.1	snoRNA	0	0	0	0	0	0	0	0	1	0	0	1	0	0	0	0
ENSG00000229687.2	AL049745.2	processed_pseudogene	0	0	0	0	0	0	0	0	0	0	0	0	0	0	0	0
ENSG00000058799.15	YIPF1	protein_coding	1787	271	1500	1194	0	1	143	0	481	1396	369	1125	1160	1460	68	1
ENSG00000211452.10	DIO1	protein_coding	8	1	14	13	0	0	2	0	17	1457	39	147	15	1269	1	0
ENSG00000081870.11	HSPB11	protein_coding	820	161	732	462	0	0	97	0	439	3575	448	2018	560	4929	39	0
ENSG00000116212.15	LRRC42	protein_coding	2802	195	2410	1838	0	0	121	1	332	1064	328	948	2442	724	43	1
ENSG00000219102.3	HNRNPA3P12	processed_pseudogene	14	1	15	18	0	0	5	0	8	0	9	3	20	1	2	0
ENSG00000203985.11	LDLRAD1	protein_coding	103	35	478	101	0	0	42	0	309	403	841	213	278	1360	7	0
ENSG00000116209.12	TMEM59	protein_coding	12992	3211	19744	19745	5	5	1672	16	6425	34080	5625	20471	19221	29182	931	4
ENSG00000280378.1	AL353898.3	TEC	11	1	14	16	0	0	1	0	21	8	7	33	27	0	1	0
ENSG00000116205.14	TCEANC2	protein_coding	1039	148	1074	736	3	0	92	1	479	1250	266	877	875	1298	55	0
ENSG00000283749.1	MIR4781	miRNA	0	0	0	0	0	0	0	0	0	1	0	0	0	0	0	0
ENSG00000225183.1	AL353898.1	processed_pseudogene	0	0	0	0	0	0	0	0	2	0	0	1	0	1	0	0
ENSG00000279049.1	AL353898.2	pseudogene	0	0	0	0	0	0	0	0	0	0	0	0	0	0	0	0
ENSG00000256407.2	AL357673.1	protein_coding	2	1	0	1	0	0	0	0	1	0	3	0	2	0	0	0
ENSG00000157211.11	CDCP2	protein_coding	0	0	0	0	0	0	0	0	1	0	0	0	1	0	0	0
ENSG00000280425.2	AL357673.2	lncRNA	1	1	0	4	0	0	0	0	2	1	1	0	3	7	1	0
ENSG00000215883.10	CYB5RL	protein_coding	181	64	270	175	0	0	55	0	333	147	262	127	201	121	45	0
ENSG00000116221.15	MRPL37	protein_coding	3265	340	2923	3079	1	1	187	0	589	2524	499	1724	2941	1881	92	2
ENSG00000157216.15	SSBP3	protein_coding	941	550	989	773	0	0	338	0	1481	333	1346	400	708	222	225	0
ENSG00000198711.5	SSBP3-AS1	lncRNA	37	2	26	33	0	0	4	0	41	2	23	28	38	3	4	0
ENSG00000225632.1	AL161644.1	lncRNA	1	0	1	1	0	0	0	0	0	0	0	2	0	2	0	0
ENSG00000232245.1	AL035415.1	lncRNA	0	0	0	0	0	0	0	0	0	0	0	0	0	1	0	0
ENSG00000287582.1	AC099796.2	lncRNA	0	0	3	0	0	0	0	2	0	0	1	1	2	1	0	0
ENSG00000235741.1	LINC02784	lncRNA	0	0	3	2	0	0	0	0	0	0	0	5	0	5	0	0
ENSG00000237173.1	AC099796.1	processed_pseudogene	0	0	0	0	0	0	0	0	0	0	0	0	0	0	0	0
ENSG00000227453.1	HNRNPA1P63	processed_pseudogene	0	0	0	0	5	0	0	1	0	0	0	0	0	0	0	0
ENSG00000162390.17	ACOT11	protein_coding	638	25	494	558	2	0	21	0	120	37	135	83	531	62	15	0
ENSG00000162391.12	FAM151A	protein_coding	13	1	12	25	0	0	1	0	6	1	7	5	5	5	1	0
ENSG00000230728.1	AL590093.1	lncRNA	0	0	0	2	0	0	0	0	0	0	0	2	1	0	0	0
ENSG00000184313.20	MROH7	protein_coding	7	4	39	30	0	0	4	0	16	0	23	3	14	4	3	0
ENSG00000271723.5	MROH7-TTC4	protein_coding	1	0	0	1	0	0	0	0	0	1	3	0	0	0	0	0
ENSG00000243725.7	TTC4	protein_coding	33	17	28	23	0	0	12	0	25	29	41	37	36	37	6	0
ENSG00000162396.6	PARS2	protein_coding	283	45	403	300	0	0	16	1	92	73	54	59	332	38	11	0
ENSG00000006555.11	TTC22	protein_coding	913	121	1085	1071	1	0	71	3	210	1199	157	504	884	994	24	0
ENSG00000237453.1	AC096536.1	lncRNA	6	0	8	1	0	0	0	0	3	1	4	2	6	2	0	0
ENSG00000162398.11	LEXM	protein_coding	10	2	9	10	0	0	1	0	4	36	1	4	6	21	1	0
ENSG00000116133.13	DHCR24	protein_coding	38056	10867	59683	27601	10	22	6249	26	18131	14250	12292	12705	27341	9685	2392	4
ENSG00000287724.1	AC096536.3	lncRNA	1	0	6	0	0	0	0	0	1	10	0	20	0	7	0	0
ENSG00000242396.1	AC096536.2	lncRNA	0	0	2	0	0	0	0	0	0	0	0	0	1	1	0	0
ENSG00000233203.6	DHCR24-DT	lncRNA	4	0	10	7	0	0	2	0	2	0	2	8	12	14	0	0
ENSG00000284601.1	AL590440.2	lncRNA	0	0	4	4	0	0	0	0	0	0	0	0	4	0	0	0
ENSG00000143001.5	TMEM61	protein_coding	86	5	64	109	0	0	5	0	6	47	13	11	127	28	4	0
ENSG00000233271.1	AL590440.1	lncRNA	0	0	0	0	0	0	0	0	0	0	0	0	0	0	0	0
ENSG00000162399.9	BSND	protein_coding	3	1	6	4	0	0	1	0	17	26	5	4	2	30	1	0
ENSG00000169174.11	PCSK9	protein_coding	1374	496	132	212	0	0	263	0	886	178	497	1072	285	311	71	0
ENSG00000162402.14	USP24	protein_coding	4676	808	4654	4524	0	6	506	0	2201	3026	1821	4968	4695	2387	252	0
ENSG00000231090.2	MIR4422HG	lncRNA	0	0	0	0	0	0	0	0	1	0	2	0	0	1	0	0
ENSG00000231095.1	GYG1P3	processed_pseudogene	0	0	0	0	0	0	0	0	0	0	1	0	0	0	0	0
ENSG00000265822.1	MIR4422	miRNA	0	0	0	0	0	0	0	0	0	0	0	0	0	0	0	0
ENSG00000234810.4	AL603840.1	lncRNA	0	0	2	1	0	0	0	0	2	1	1	0	1	0	0	0
ENSG00000231900.3	GOT2P1	processed_pseudogene	0	0	0	0	0	0	0	0	0	0	0	0	0	0	0	0
ENSG00000232198.2	MTCO2P34	processed_pseudogene	0	0	0	0	0	0	0	0	0	0	0	0	0	0	0	0
ENSG00000199831.1	RN7SKP291	misc_RNA	0	0	0	0	0	0	0	0	0	0	0	0	0	0	0	0
ENSG00000252162.1	RNU6-830P	snRNA	0	0	0	0	0	0	0	0	0	0	0	0	0	0	0	0
ENSG00000272051.1	AL109742.1	misc_RNA	0	0	0	0	0	0	0	0	0	0	0	0	0	0	0	0
ENSG00000233079.3	LINC01755	lncRNA	0	0	0	0	0	0	0	0	0	0	0	1	1	1	0	0
ENSG00000230250.3	LINC01753	lncRNA	1	0	0	0	0	0	0	0	0	0	0	0	0	2	0	0
ENSG00000227104.3	PIGQP1	transcribed_unprocessed_pseudogene	0	0	0	0	0	0	0	0	0	0	0	0	0	0	0	0
ENSG00000235612.1	AL353681.1	lncRNA	0	0	0	0	0	0	0	0	0	0	0	0	0	0	0	0
ENSG00000260971.4	AC119674.1	lncRNA	1	0	0	0	0	0	4	0	2	7	2	7	0	6	0	0
ENSG00000284686.1	AC119674.2	protein_coding	0	0	1	0	0	0	4	0	7	0	7	3	1	0	0	0
ENSG00000229871.1	RPSAP20	processed_pseudogene	0	0	0	0	0	0	0	0	0	0	1	0	0	0	0	0
ENSG00000223956.3	LINC01767	lncRNA	2	1	0	1	0	0	0	0	1	2	0	7	1	4	2	0
ENSG00000162407.9	PLPP3	protein_coding	164	1948	245	175	0	0	1169	0	4100	251	3032	574	145	402	734	0
ENSG00000236776.1	RPL21P23	processed_pseudogene	0	0	0	0	0	0	0	0	1	0	2	7	0	1	0	0
ENSG00000224980.1	RPL23AP85	processed_pseudogene	1	0	0	0	0	0	0	0	0	0	0	3	0	0	0	0
ENSG00000225475.1	AC099789.1	processed_pseudogene	4	1	5	5	0	1	0	0	0	0	0	0	0	1	0	1
ENSG00000162409.11	PRKAA2	protein_coding	893	75	1002	602	0	0	52	0	233	2173	335	1754	648	1175	36	0
ENSG00000187889.13	FYB2	protein_coding	17	55	44	26	0	0	40	0	249	199	330	213	7	368	33	0
ENSG00000229913.1	AL360295.1	lncRNA	0	0	1	0	0	0	0	0	0	1	0	0	0	3	0	0
ENSG00000157131.11	C8A	protein_coding	0	0	0	1	0	0	0	0	8	3	2	1	0	0	0	0
ENSG00000021852.13	C8B	protein_coding	3	204	1	2	0	0	63	0	488	2	122	0	0	0	47	0
ENSG00000236341.1	AL161740.1	lncRNA	0	0	1	0	0	0	0	0	15	0	1	0	0	0	1	0
ENSG00000173406.15	DAB1	protein_coding	6	10	7	0	0	0	6	0	34	2	25	12	5	6	0	0
ENSG00000227935.1	AL390243.1	lncRNA	0	0	0	0	0	0	0	0	0	0	0	0	0	0	0	0
ENSG00000236888.1	RPS20P5	processed_pseudogene	0	0	0	0	0	0	0	1	0	0	0	0	0	0	0	0
ENSG00000226759.8	DAB1-AS1	lncRNA	0	0	0	0	0	0	0	0	0	0	0	2	0	0	0	0
ENSG00000229887.4	HNRNPA1P6	transcribed_unprocessed_pseudogene	1	1	2	0	0	0	1	0	1	0	1	0	2	0	0	0
ENSG00000223416.3	RPS26P15	processed_pseudogene	0	2	0	0	1	2	0	0	1	0	0	0	1	0	0	0
ENSG00000235038.1	AL445193.2	lncRNA	0	0	0	0	0	0	0	0	0	0	0	0	0	0	0	0
ENSG00000230546.1	AL445193.1	unprocessed_pseudogene	1	0	0	0	0	0	0	0	0	0	0	0	0	0	0	0
ENSG00000233216.1	AL357373.1	processed_pseudogene	0	0	0	0	0	0	0	0	0	1	1	0	0	0	0	0
ENSG00000162600.12	OMA1	protein_coding	434	119	509	301	0	7	66	0	398	4201	350	1380	295	3101	49	0
ENSG00000286918.1	AL035411.3	lncRNA	5	1	10	2	0	0	3	0	9	115	15	30	11	45	0	0
ENSG00000270209.1	AL035411.2	processed_pseudogene	0	0	0	0	0	0	0	0	0	0	0	0	0	0	0	0
ENSG00000264128.2	RN7SL713P	misc_RNA	0	0	0	0	0	0	0	0	0	0	0	0	2	0	0	0
ENSG00000184292.7	TACSTD2	protein_coding	82790	1760	60081	66451	13	36	1115	42	2107	81884	2480	25063	60794	33095	163	8
ENSG00000185839.3	AL035411.1	processed_pseudogene	11	4	11	17	0	2	1	3	5	6	6	2	7	3	0	0
ENSG00000162601.11	MYSM1	protein_coding	3274	388	4132	5054	0	3	441	0	1580	1996	1746	2893	3834	1453	238	0
ENSG00000283445.1	AL136985.3	lncRNA	47	2	24	7	0	0	2	0	42	37	26	16	40	30	2	0
ENSG00000177606.7	JUN	protein_coding	3093	3032	3863	6673	0	0	3848	0	8611	3170	1899	2593	3262	4294	253	1
ENSG00000234807.7	LINC01135	lncRNA	33	32	75	52	0	0	35	0	79	145	77	82	63	151	5	0
ENSG00000272226.1	AL136985.2	lncRNA	4	1	2	0	0	0	0	0	0	1	1	8	3	1	0	0
ENSG00000231740.1	AL136985.1	lncRNA	0	0	0	1	0	0	0	0	0	0	0	0	1	0	0	0
ENSG00000232453.7	LINC02777	lncRNA	25	11	47	28	0	0	8	0	19	30	20	15	20	59	5	0
ENSG00000237352.4	LINC01358	lncRNA	3	15	13	13	0	0	3	0	17	6	16	4	2	11	0	0
ENSG00000228121.1	PHBP3	processed_pseudogene	3	0	2	1	0	0	0	0	0	0	1	0	0	0	1	0
ENSG00000241042.1	AL592431.2	lncRNA	0	0	1	0	0	0	0	0	0	0	0	0	0	0	0	0
ENSG00000235215.2	AL592431.1	lncRNA	0	0	0	0	0	0	0	0	1	0	0	0	0	0	0	0
ENSG00000224609.8	AC093425.1	lncRNA	13	1	47	22	0	0	2	0	6	12	15	30	35	20	5	0
ENSG00000270457.1	AC093424.1	lncRNA	2	0	5	2	0	0	0	0	2	0	1	4	1	2	0	0
ENSG00000172456.17	FGGY	protein_coding	223	124	508	264	0	1	67	0	260	1719	181	733	327	1922	29	0
ENSG00000266150.1	MIR4711	miRNA	0	0	0	0	0	0	0	0	0	0	0	0	0	0	0	0
ENSG00000226883.1	AL035416.1	lncRNA	1	0	2	4	0	0	0	0	0	0	0	2	2	0	0	0
ENSG00000134709.12	HOOK1	protein_coding	2395	226	2651	3464	0	9	129	0	622	4252	514	4794	2277	3794	43	1
ENSG00000134716.11	CYP2J2	protein_coding	223	14	177	66	0	0	16	0	64	1155	122	1028	92	839	5	0
ENSG00000265535.2	RN7SL475P	misc_RNA	0	1	0	0	0	0	0	0	2	0	7	0	0	10	0	0
ENSG00000162598.13	C1orf87	protein_coding	0	28	0	0	0	0	23	0	167	1454	436	187	0	2582	0	0
ENSG00000229332.2	PGBD4P8	processed_pseudogene	0	0	0	0	0	0	0	0	0	0	0	0	0	0	0	0
ENSG00000238242.2	LINC02778	lncRNA	0	0	0	0	0	0	0	0	0	0	0	1	0	0	0	0
ENSG00000226476.6	LINC01748	lncRNA	1	6	3	3	0	0	1	0	2	5	1	2	2	3	0	0
ENSG00000231252.3	AC099792.1	lncRNA	0	3	0	0	0	0	0	0	1	0	8	0	1	0	0	0
ENSG00000162599.17	NFIA	protein_coding	1439	577	3042	1412	1	1	237	0	1662	905	1674	3074	1868	1485	162	0
ENSG00000237928.6	NFIA-AS2	lncRNA	0	2	1	0	0	0	2	0	5	0	8	2	0	6	1	0
ENSG00000237853.6	NFIA-AS1	lncRNA	0	2	0	1	0	0	0	0	1	4	0	27	0	10	0	0
ENSG00000284808.1	AC099791.3	lncRNA	0	0	0	2	0	0	2	0	0	2	1	0	0	1	0	0
ENSG00000287224.1	AC099791.4	lncRNA	1	1	1	1	0	0	0	0	0	4	1	1	1	9	0	0
ENSG00000223920.2	AC099791.1	processed_pseudogene	2	0	1	2	0	0	0	0	1	1	0	1	4	4	0	0
ENSG00000162604.12	TM2D1	protein_coding	1155	356	1197	1141	0	0	164	2	671	2471	660	1827	1348	1691	104	1
ENSG00000271200.1	AC099791.2	lncRNA	2	0	1	1	0	0	1	0	5	5	3	10	4	4	0	0
ENSG00000132849.20	PATJ	protein_coding	4687	581	4626	4976	1	2	361	1	2486	10250	1684	6449	4755	5003	221	3
ENSG00000200575.1	RNU6-414P	snRNA	0	0	0	0	0	0	0	0	1	0	0	6	1	1	0	0
ENSG00000212360.1	RNU6-1177P	snRNA	0	0	0	2	0	0	0	0	0	0	0	3	0	1	0	0
ENSG00000236646.1	LAMTOR5P1	processed_pseudogene	1	0	1	1	0	0	0	0	0	0	0	1	2	0	0	0
ENSG00000242860.3	RN7SL180P	misc_RNA	0	0	0	0	0	0	0	0	0	2	0	5	0	0	0	0
ENSG00000263908.1	MIR3116-1	miRNA	0	0	0	0	0	0	0	0	0	0	0	0	0	0	0	0
ENSG00000283690.1	MIR3116-2	miRNA	0	0	0	0	0	0	0	0	0	0	0	0	0	0	0	0
ENSG00000234204.1	PIGPP2	processed_pseudogene	0	0	0	1	0	0	0	0	0	0	0	0	0	0	0	0
ENSG00000234088.1	RPS15AP7	processed_pseudogene	0	0	0	0	0	0	0	0	0	0	0	0	0	0	0	0
ENSG00000240563.2	L1TD1	protein_coding	13	32	2	13	0	0	12	0	95	0	68	34	3	4	26	0
ENSG00000237227.1	AL162739.2	processed_pseudogene	0	0	0	0	0	0	0	0	0	0	0	1	0	0	0	0
ENSG00000200174.1	AL162739.1	misc_RNA	0	0	0	0	0	0	0	0	0	0	0	0	0	0	0	0
ENSG00000132854.19	KANK4	protein_coding	18	105	12	44	0	0	58	0	259	0	319	13	43	2	74	1
ENSG00000201153.1	RNU6-371P	snRNA	0	0	0	0	0	0	0	0	0	0	0	0	0	0	0	0
ENSG00000162607.13	USP1	protein_coding	2452	568	1734	1099	0	1	340	0	1287	4770	987	5223	1440	4077	203	10
ENSG00000116641.18	DOCK7	protein_coding	2882	337	2204	1455	0	4	194	0	722	2041	610	2908	1646	2003	93	3
ENSG00000270549.1	AL451044.1	processed_pseudogene	0	0	0	0	0	0	0	0	0	0	0	8	0	0	0	0
ENSG00000132855.5	ANGPTL3	protein_coding	4	0	1	2	0	0	0	0	0	6	2	43	4	4	0	0
ENSG00000278967.1	AL138847.2	TEC	5	0	0	0	0	0	0	0	0	2	1	19	1	1	0	0
ENSG00000213703.2	AL138847.1	processed_pseudogene	3	0	0	3	0	0	0	0	0	0	1	8	2	1	0	0
ENSG00000235545.1	AC103923.1	lncRNA	3	0	1	1	0	0	0	0	1	5	0	8	3	5	0	0
ENSG00000125703.15	ATG4C	protein_coding	489	198	338	289	0	2	87	0	420	1053	211	707	228	667	54	1
ENSG00000234318.1	AC099794.1	lncRNA	7	0	0	2	0	0	0	0	1	0	0	0	4	0	0	0
ENSG00000237163.1	AC099794.2	processed_pseudogene	2	0	1	0	0	0	0	0	0	0	0	0	0	0	0	0
ENSG00000229537.7	LINC01739	lncRNA	0	0	0	0	0	0	0	0	0	0	0	0	0	0	0	0
ENSG00000286455.1	AL162400.3	lncRNA	0	0	0	0	0	0	0	0	0	0	0	0	0	0	0	0
ENSG00000227485.1	AL162400.1	lncRNA	0	0	0	0	0	0	0	0	0	0	0	0	0	0	0	0
ENSG00000229225.1	AL162400.2	lncRNA	0	0	0	0	0	0	0	0	0	0	0	0	0	0	0	0
ENSG00000203605.3	AC096543.1	lncRNA	0	0	0	0	0	0	0	0	0	0	0	0	0	0	0	0
ENSG00000224209.8	LINC00466	lncRNA	1	0	0	0	0	0	0	0	0	0	0	0	0	1	0	0
ENSG00000252259.1	RNA5SP49	rRNA_pseudogene	0	0	0	0	0	0	0	0	0	0	0	0	0	0	0	0
ENSG00000228734.2	AC096543.2	lncRNA	0	0	0	0	0	0	0	0	0	0	0	0	0	2	0	0
ENSG00000223683.1	RPSAP65	processed_pseudogene	0	0	0	0	0	0	0	0	0	0	0	0	0	0	0	0
ENSG00000230798.5	FOXD3-AS1	lncRNA	0	0	3	0	0	0	0	0	0	0	0	0	1	0	0	0
ENSG00000187140.6	FOXD3	protein_coding	0	0	0	0	0	0	2	0	1	0	0	0	0	0	0	0
ENSG00000275836.1	MIR6068	miRNA	0	0	0	0	0	0	0	0	0	0	0	0	0	0	0	0
ENSG00000252784.1	AL049636.2	misc_RNA	0	0	0	0	0	0	0	0	0	0	0	0	0	0	0	0
ENSG00000236674.1	AL049636.1	processed_pseudogene	0	0	0	0	0	0	0	0	0	0	0	0	0	0	0	0
ENSG00000088035.18	ALG6	protein_coding	626	131	617	502	0	1	62	0	280	1118	242	1106	470	929	30	1
ENSG00000142856.16	ITGB3BP	protein_coding	723	149	504	462	0	0	116	0	326	2278	173	913	528	1697	30	0
ENSG00000286429.1	BX004807.1	lncRNA	0	2	2	0	0	0	1	0	2	12	10	13	1	59	0	0
ENSG00000203965.13	EFCAB7	protein_coding	169	98	308	283	0	0	46	0	232	1807	215	582	254	2029	31	0
ENSG00000264271.2	RN7SL488P	misc_RNA	0	0	0	0	0	0	0	0	0	2	0	0	0	0	0	0
ENSG00000251720.1	RNU7-123P	snRNA	1	0	0	0	0	0	1	0	4	6	0	4	1	3	0	0
ENSG00000116652.6	DLEU2L	lncRNA	18	6	82	60	0	0	4	0	24	14	46	40	64	24	6	0
ENSG00000276884.1	AL109925.3	misc_RNA	0	0	0	0	0	0	0	0	0	0	0	0	0	0	0	0
ENSG00000278287.1	AL109925.6	misc_RNA	0	0	0	0	0	0	0	0	0	0	0	0	0	0	0	0
ENSG00000277565.1	AL109925.4	misc_RNA	0	0	0	0	0	0	0	0	0	0	0	0	0	0	0	0
ENSG00000275823.1	AL109925.2	misc_RNA	0	0	0	0	0	0	0	0	0	0	0	0	0	0	0	0
ENSG00000277689.1	AL109925.5	misc_RNA	0	0	0	0	0	0	0	0	0	0	0	0	0	0	0	0
ENSG00000274199.1	AL109925.1	misc_RNA	0	0	0	0	0	0	0	0	0	0	0	0	0	0	0	0
ENSG00000079739.17	PGM1	protein_coding	2670	938	2797	1294	1	0	498	0	3061	4198	985	2120	1571	1833	368	0
ENSG00000244256.3	RN7SL130P	misc_RNA	5	1	6	1	0	0	0	0	12	10	3	16	5	2	3	0
ENSG00000185483.12	ROR1	protein_coding	52	432	59	59	0	0	177	0	754	8	675	1359	28	21	175	0
ENSG00000177452.7	AL161742.1	processed_pseudogene	0	0	0	0	0	0	0	0	0	0	0	31	0	0	0	0
ENSG00000228056.3	CFL1P3	processed_pseudogene	0	0	0	0	0	0	0	0	0	0	1	20	0	1	0	0
ENSG00000207190.1	RNU6-809P	snRNA	0	0	0	0	0	0	0	0	0	0	0	2	0	0	0	0
ENSG00000200508.1	AL138793.1	misc_RNA	0	0	0	0	0	0	0	0	0	0	0	4	0	0	0	0
ENSG00000223949.7	ROR1-AS1	lncRNA	0	1	0	0	0	0	1	0	6	0	2	48	0	1	0	0
ENSG00000284928.1	AL445205.1	lncRNA	1	1	1	0	0	0	0	0	1	1	0	3	0	0	0	0
ENSG00000177414.13	UBE2U	protein_coding	0	0	0	0	0	0	0	0	0	1	1	1	0	21	0	0
ENSG00000238653.1	RNU7-62P	snRNA	0	0	0	0	0	0	0	0	0	0	0	0	0	0	0	0
ENSG00000158966.16	CACHD1	protein_coding	299	467	409	299	0	0	246	0	1405	923	1043	3288	332	892	79	0
ENSG00000264470.1	MIR4794	miRNA	0	0	0	0	0	0	0	0	0	0	0	6	0	0	0	0
ENSG00000162437.14	RAVER2	protein_coding	1141	355	1131	1089	0	0	298	0	904	1081	839	1241	844	709	143	1
ENSG00000162434.13	JAK1	protein_coding	5964	2847	9578	5655	1	3	1730	0	5484	10662	4645	6952	7322	7621	1032	1
ENSG00000234784.2	AL606517.2	processed_pseudogene	0	0	1	0	0	0	0	0	0	1	0	1	0	0	0	0
ENSG00000233877.2	AL606517.1	processed_pseudogene	0	0	0	0	0	0	0	0	0	7	0	0	2	2	0	0
ENSG00000226891.9	LINC01359	lncRNA	0	5	6	2	0	0	3	0	33	8	58	6	1	7	4	0
ENSG00000185031.6	SLC2A3P2	processed_pseudogene	0	1	2	2	0	0	0	0	6	1	5	7	0	0	0	0
ENSG00000272506.1	AL357078.2	lncRNA	1	0	0	0	0	0	0	0	4	0	1	1	1	0	0	0
ENSG00000212257.1	RNU6-1176P	snRNA	0	0	1	0	0	0	0	0	0	0	0	1	0	0	0	0
ENSG00000265996.1	MIR3671	miRNA	1	2	0	1	0	0	2	0	24	2	11	9	0	3	3	0
ENSG00000199135.1	MIR101-1	miRNA	0	0	0	0	0	0	0	0	0	0	1	0	0	0	0	0
ENSG00000235804.2	AL357078.1	processed_pseudogene	0	0	0	0	0	0	0	0	0	0	0	0	0	0	0	0
ENSG00000234496.2	MRPS21P1	processed_pseudogene	0	0	0	0	0	0	0	0	0	0	0	0	0	0	0	0
ENSG00000162433.15	AK4	protein_coding	3056	93	2490	1144	0	0	32	1	101	2055	150	518	1566	738	48	2
ENSG00000231622.1	RPS29P7	processed_pseudogene	0	0	0	1	0	0	0	0	0	0	0	0	1	0	0	0
ENSG00000116675.16	DNAJC6	protein_coding	87	78	263	114	0	0	38	0	217	196	129	61	137	145	19	0
ENSG00000229294.1	AL139294.1	lncRNA	0	0	0	0	0	0	0	0	0	0	0	1	0	0	0	0
ENSG00000234144.1	COX6CP13	processed_pseudogene	0	0	0	0	0	0	0	0	0	0	0	0	0	0	0	0
ENSG00000222624.1	RNU2-15P	snRNA	0	0	0	0	0	0	0	0	0	0	0	0	0	0	0	0
ENSG00000213625.9	LEPROT	protein_coding	4163	2457	5996	4143	2	0	1222	2	4657	478	3925	768	4883	484	768	0
ENSG00000116678.19	LEPR	protein_coding	752	1397	1515	1381	0	0	532	0	2446	2041	2138	261	1537	392	337	0
ENSG00000237852.1	AC119800.1	lncRNA	7	0	2	4	0	0	0	0	2	10	2	4	10	2	0	0
ENSG00000224570.1	AC097063.1	processed_pseudogene	1	0	0	1	0	0	0	0	0	1	0	3	0	0	0	0
ENSG00000285079.1	AL513493.1	lncRNA	0	0	0	0	0	0	0	0	0	0	0	0	0	0	0	0
ENSG00000239319.3	RN7SL854P	misc_RNA	0	0	0	0	0	0	0	0	0	0	0	0	0	0	0	0
ENSG00000184588.18	PDE4B	protein_coding	28	481	4	20	0	0	382	0	478	3	488	121	7	6	117	0
ENSG00000227466.1	AL590783.1	lncRNA	0	0	0	0	0	0	0	0	0	0	0	0	0	0	0	0
ENSG00000223152.1	RNU4-88P	snRNA	0	0	0	0	0	0	0	0	0	0	0	0	0	0	0	0
ENSG00000118473.22	SGIP1	protein_coding	6	162	3	1	0	0	153	0	874	1	740	2	1	0	153	0
ENSG00000264720.3	MIR3117	miRNA	0	0	0	0	0	0	0	0	0	0	6	0	0	0	0	0
ENSG00000248458.2	AL139147.1	lncRNA	0	0	0	0	0	0	0	0	2	0	2	0	1	0	1	0
ENSG00000152760.10	TCTEX1D1	protein_coding	0	23	0	0	0	0	33	0	133	1414	502	236	0	1975	16	0
ENSG00000172410.4	INSL5	protein_coding	0	0	0	0	0	0	0	0	0	0	0	1	2	2	1	0
ENSG00000152763.17	WDR78	protein_coding	95	92	131	143	1	0	40	0	340	12814	714	2055	106	19023	15	0
ENSG00000231080.1	AL592161.1	lncRNA	0	0	0	0	0	0	0	0	1	1	0	0	0	5	0	0
ENSG00000198160.14	MIER1	protein_coding	2005	648	2918	5387	5	0	353	4	1809	5276	1628	3418	3079	3136	265	3
ENSG00000116704.8	SLC35D1	protein_coding	2016	241	2186	2300	0	1	131	0	671	1389	380	1826	1615	1408	44	0
ENSG00000203963.11	C1orf141	protein_coding	0	3	1	0	0	0	9	0	39	1423	125	140	1	1944	0	0
ENSG00000252433.1	AL133320.1	snoRNA	0	0	0	0	0	0	0	0	1	0	1	0	0	1	0	0
ENSG00000275678.1	AL133320.2	lncRNA	2	0	1	0	0	0	5	0	25	212	97	77	0	847	0	0
ENSG00000162594.16	IL23R	protein_coding	0	0	9	2	0	0	3	0	5	2	6	0	2	17	0	0
ENSG00000253074.1	RNU6-586P	snRNA	0	0	0	0	0	0	0	0	0	0	0	0	0	0	0	0
ENSG00000252116.1	RNU4ATAC4P	snRNA	0	0	0	0	0	0	0	0	0	0	0	0	0	0	0	0
ENSG00000228523.1	AL389925.1	processed_pseudogene	0	0	0	1	0	0	0	0	0	0	0	0	0	0	0	0
ENSG00000081985.11	IL12RB2	protein_coding	108	8	117	100	0	0	14	0	17	8	34	38	76	32	2	0
ENSG00000142864.14	SERBP1	protein_coding	12930	2641	11491	9730	36	3	1420	16	5343	21059	3808	16791	10510	17955	611	15
ENSG00000223263.1	RNU6-387P	snRNA	2	1	4	2	0	0	0	0	3	1	5	16	3	4	1	0
ENSG00000235200.3	LINC01702	lncRNA	1	0	0	2	0	0	0	0	0	1	0	1	1	0	0	0
ENSG00000207504.1	RNU6-1031P	snRNA	0	0	0	0	0	0	0	0	0	0	0	0	0	0	0	0
ENSG00000238139.2	AL590559.1	processed_pseudogene	0	0	0	0	0	0	0	0	0	0	0	0	0	0	0	0
ENSG00000242482.3	RN7SL392P	misc_RNA	0	0	0	0	0	0	0	0	0	0	0	0	0	0	0	0
ENSG00000232048.2	HNRNPCP9	processed_pseudogene	0	0	0	0	0	0	0	0	0	0	0	0	0	0	0	0
ENSG00000116717.13	GADD45A	protein_coding	5523	320	4795	6012	0	29	107	0	279	2843	596	925	5599	1641	29	3
ENSG00000172380.6	GNG12	protein_coding	10749	1722	11447	10370	15	1	801	5	3152	14745	2594	7062	12368	11654	468	13
ENSG00000238778.1	RNU7-80P	snRNA	0	0	0	1	0	0	0	0	0	0	0	1	1	0	0	0
ENSG00000232284.7	GNG12-AS1	lncRNA	35	14	48	43	0	0	7	0	44	62	52	98	77	52	8	0
ENSG00000235055.3	AL157407.1	processed_pseudogene	0	0	0	1	0	0	0	0	0	0	0	0	1	0	0	0
ENSG00000162595.7	DIRAS3	protein_coding	17	44	18	21	0	0	23	0	92	6	37	50	16	10	19	0
ENSG00000228431.1	ARL5AP3	processed_pseudogene	2	0	1	3	0	0	0	0	3	0	5	1	1	0	1	0
ENSG00000116729.14	WLS	protein_coding	2504	1190	4947	4660	1	0	707	0	1944	3939	2587	5813	3820	4124	357	1
ENSG00000234383.1	CTBP2P8	processed_pseudogene	6	0	2	7	0	0	1	0	5	4	5	53	13	8	0	0
ENSG00000221203.1	MIR1262	miRNA	0	0	0	0	0	0	0	0	0	0	0	4	0	2	0	0
ENSG00000229133.1	RPS7P4	processed_pseudogene	7	0	2	1	2	0	0	0	0	1	2	0	2	0	0	0
ENSG00000225242.2	COX6B1P7	processed_pseudogene	0	0	0	0	0	0	0	0	0	0	0	0	0	0	0	0
ENSG00000237622.1	ELOCP18	processed_pseudogene	0	0	0	0	0	0	0	0	0	0	0	0	0	0	0	0
ENSG00000229440.1	AL139413.1	processed_pseudogene	0	0	0	0	0	0	0	0	0	0	0	0	0	0	0	0
ENSG00000116745.7	RPE65	protein_coding	0	0	0	4	0	0	0	0	0	49	1	4	0	192	0	0
ENSG00000024526.17	DEPDC1	protein_coding	226	5	461	103	1	0	11	0	22	778	12	1544	118	966	1	0
ENSG00000233589.1	AL138789.1	lncRNA	2	0	6	2	0	0	0	0	0	0	0	19	4	4	0	0
ENSG00000234264.1	DEPDC1-AS1	lncRNA	0	0	0	0	0	0	0	0	0	1	0	15	0	7	0	0
ENSG00000225167.1	TXNP2	processed_pseudogene	0	0	0	0	0	0	0	0	0	0	0	0	0	0	0	0
ENSG00000285041.1	AL035412.1	lncRNA	0	1	0	0	0	0	0	0	0	0	0	1	0	0	0	0
ENSG00000285407.1	AL033530.1	lncRNA	1	0	0	4	0	0	0	0	0	0	0	0	1	0	0	0
ENSG00000285473.1	AL691520.1	lncRNA	0	0	0	0	0	0	0	0	0	0	0	0	0	0	0	0
ENSG00000223883.2	LINC01707	lncRNA	0	0	2	1	0	0	0	0	0	4	0	6	0	2	0	0
ENSG00000235446.2	LINC02791	lncRNA	0	0	0	0	0	0	0	0	0	0	0	2	0	0	0	0
ENSG00000229639.1	LINC01758	lncRNA	0	0	0	0	0	0	0	0	0	0	0	2	0	0	0	0
ENSG00000287453.1	AL359894.1	lncRNA	0	0	1	0	0	0	0	0	0	0	0	0	0	0	0	0
ENSG00000033122.20	LRRC7	protein_coding	52	3	32	76	0	0	6	0	23	23	35	57	45	27	10	0
ENSG00000270615.1	SGO1P1	processed_pseudogene	0	0	0	0	0	0	0	0	0	0	0	0	0	0	0	0
ENSG00000287283.1	AL117353.1	lncRNA	0	0	0	0	0	0	0	0	0	0	0	0	0	0	0	0
ENSG00000240692.3	RN7SL538P	misc_RNA	0	0	0	0	0	0	0	0	0	0	0	0	0	0	0	0
ENSG00000229359.2	PIN1P1	transcribed_processed_pseudogene	0	0	0	0	0	0	0	0	0	0	0	0	0	0	0	0
ENSG00000237919.5	LRRC7-AS1	lncRNA	0	0	0	0	0	0	0	0	0	0	0	0	0	0	0	0
ENSG00000066557.6	LRRC40	protein_coding	1283	222	1025	1007	0	0	133	0	503	1028	426	1464	903	920	76	0
ENSG00000244389.3	RN7SL242P	misc_RNA	0	0	0	1	0	0	0	0	0	3	0	4	1	1	0	0
ENSG00000116754.13	SRSF11	protein_coding	10590	1756	10529	11071	3	4	1441	4	6720	5865	5840	7407	11684	4049	756	0
ENSG00000228988.1	AL353771.1	lncRNA	0	0	1	3	0	0	0	0	0	4	2	7	0	2	0	0
ENSG00000118454.13	ANKRD13C	protein_coding	1632	394	1311	1526	0	2	213	2	741	1887	680	2428	1400	1555	89	0
ENSG00000197568.14	HHLA3	protein_coding	145	27	190	149	0	0	21	0	82	23	61	26	173	14	9	0
ENSG00000226088.1	HHLA3-AS1	lncRNA	1	1	8	2	0	0	1	0	3	0	0	6	10	2	0	0
ENSG00000116761.12	CTH	protein_coding	169	30	814	349	0	0	15	0	89	165	73	87	1241	118	11	0
ENSG00000278636.1	AL354872.3	misc_RNA	0	0	0	0	0	0	0	0	0	0	0	1	0	0	0	0
ENSG00000271992.1	AL354872.2	lncRNA	3	0	23	10	0	0	0	0	5	9	6	7	36	0	1	0
ENSG00000233020.1	AL354872.1	processed_pseudogene	0	0	0	0	0	0	0	0	0	0	0	0	0	0	0	0
ENSG00000237033.2	CASP3P1	processed_pseudogene	0	0	0	0	0	1	0	0	0	0	0	0	0	1	0	0
ENSG00000229051.2	LINC01788	lncRNA	0	0	0	0	0	0	0	0	0	0	0	1	0	0	0	0
ENSG00000226208.1	AL513285.1	lncRNA	0	0	0	0	0	0	0	0	0	0	0	0	0	0	0	0
ENSG00000050628.20	PTGER3	protein_coding	0	48	4	9	0	0	19	0	150	1	44	4	5	1	17	0
ENSG00000235782.1	AL031429.1	lncRNA	0	1	0	1	0	0	0	0	0	0	0	0	0	0	0	0
ENSG00000269933.1	AL031429.2	lncRNA	0	0	0	0	0	0	0	0	0	0	2	0	0	0	0	0
ENSG00000235079.1	ZRANB2-AS1	lncRNA	14	1	8	8	0	0	0	0	6	2	11	16	8	6	1	0
ENSG00000132485.14	ZRANB2	protein_coding	5179	1221	5055	3921	0	0	940	0	5225	4646	3911	3623	5109	2829	494	0
ENSG00000207721.1	MIR186	miRNA	18	11	21	32	0	0	5	0	97	5	34	45	42	11	5	0
ENSG00000229956.11	ZRANB2-AS2	lncRNA	19	13	27	22	0	0	7	0	46	43	28	64	12	73	0	0
ENSG00000226324.1	AL358453.1	processed_pseudogene	0	0	0	0	0	0	0	0	0	1	0	0	0	0	0	0
ENSG00000172260.15	NEGR1	protein_coding	4	249	9	5	2	0	133	0	726	31	431	38	7	93	64	0
ENSG00000231985.1	AL354949.1	lncRNA	0	0	1	0	0	0	0	0	0	0	0	0	1	0	0	0
[truncated: 58,722 more rows]
