# Supplementary material for: The Human Nose Organoid Respiratory Virus Model: an Ex Vivo Human Challenge Model To Study Respiratory Syncytial Virus (RSV) and Severe Acute Respiratory Syndrome Coronavirus 2 (SARS-CoV-2) Pathogenesis and Evaluate Therapeutics
Source: mBio. 2022 Feb 15;13(1):e03511-21. doi: 10.1128/mbio.03511-21 (PMC8844923; doi:10.1128/mbio.03511-21)
Supplement: DATA SET S2 [file mbio.03511-21-sd002.xlsx]

## Sheet: all
GeneSet	-log10_q-val_cov.PO.d21.over.Ctrl.rnk	-log10_q-val_cov.PO.d31.over.Ctrl.rnk	-log10_q-val_cov.PO.d31.over.d21.rnk	NES_cov.PO.d21.over.Ctrl.rnk	NES_cov.PO.d31.over.Ctrl.rnk	NES_cov.PO.d31.over.d21.rnk
COV.PO.D31.OVER.D21_FC_1_FDR_0.05.UP	2.74932	10	10	-2.49743	16.5281	42.6813
COV.PO.D31.OVER.D21_FC_1.5_FDR_0.05.UP	1.72143	10	10	-2.06617	14.3706	39.3208
COV.PO.D31.OVER.D21_FC_2_FDR_0.05.UP	1.87956	10	10	-2.13714	11.7922	25.436
COV.PO.D31.OVER.CTRL_FC_1_FDR_0.05.UP	10	10	10	43.2575	63.6971	13.5955
COV.PO.D31.OVER.CTRL_FC_1.5_FDR_0.05.UP	10	10	10	44.1944	62.4475	13.0275
COV.PO.D31.OVER.CTRL_FC_2_FDR_0.05.UP	10	10	10	40.3723	53.8439	9.71664
BUYTAERT_PHOTODYNAMIC_THERAPY_STRESS_UP	1.98417	10	10	2.20444	3.9285	9.23461
GO_RNA_BINDING	10	10	10	-5.02642	4.85297	8.13038
PILON_KLF1_TARGETS_DN	10	10	10	-4.46293	4.36947	7.08152
REACTOME_METABOLISM_OF_RNA	10	10	10	4.15484	4.86904	6.66202
GO_MACROMOLECULE_CATABOLIC_PROCESS	10	10	10	-3.92736	4.0643	6.63569
DIAZ_CHRONIC_MEYLOGENOUS_LEUKEMIA_UP	10	10	10	5.53902	6.22252	6.5728
REACTOME_EUKARYOTIC_TRANSLATION_INITIATION	10	10	10	5.22282	6.24748	6.47676
GO_CELLULAR_MACROMOLECULE_CATABOLIC_PROCESS	10	10	10	-4.04837	4.29098	6.45418
GO_COTRANSLATIONAL_PROTEIN_TARGETING_TO_MEMBRANE	10	10	10	4.31356	5.78665	6.25052
GO_INTERSPECIES_INTERACTION_BETWEEN_ORGANISMS	2.67958	10	10	2.46837	3.69174	6.21205
SCGGAAGY_ELK1_02	10	10	10	3.92264	5.11198	6.01873
GO_TRANSLATIONAL_INITIATION	10	10	10	4.12681	5.01681	5.95913
TIEN_INTESTINE_PROBIOTICS_24HR_DN	5.01987	10	10	3.17735	4.66313	5.95287
GSE37416_CTRL_VS_12H_F_TULARENSIS_LVS_NEUTROPHIL_DN	0	10	10	0	3.66303	5.92467
BLUM_RESPONSE_TO_SALIRASIB_UP	4.23127	10	10	2.96464	4.79553	5.9055
REACTOME_SRP_DEPENDENT_COTRANSLATIONAL_PROTEIN_TARGETING_TO_MEMBRANE	10	10	10	4.84313	6.04659	5.8965
KEGG_RIBOSOME	10	10	10	5.09913	6.10615	5.88234
GO_RNA_METABOLIC_PROCESS	10	10	10	-4.43125	4.06544	5.81692
GO_RIBONUCLEOPROTEIN_COMPLEX	10	10	10	3.85512	4.85215	5.7752
REACTOME_NONSENSE_MEDIATED_DECAY_NMD_INDEPENDENT_OF_THE_EXON_JUNCTION_COMPLEX_EJC	10	10	10	4.87373	5.63126	5.7691
GO_NUCLEAR_TRANSCRIBED_MRNA_CATABOLIC_PROCESS_NONSENSE_MEDIATED_DECAY	10	10	10	3.59013	4.5917	5.74279
GNF2_EIF3S6	10	10	10	4.69447	5.79469	5.68481
ENK_UV_RESPONSE_KERATINOCYTE_UP	10	10	10	3.42278	5.11121	5.68192
GO_ESTABLISHMENT_OF_PROTEIN_LOCALIZATION_TO_ENDOPLASMIC_RETICULUM	10	10	10	4.3032	5.47203	5.63625
MORF_ACTG1	10	10	10	4.43216	5.88088	5.63619
KRIEG_HYPOXIA_NOT_VIA_KDM3A	2.30502	0	10	-2.32369	0	5.62791
REACTOME_INFLUENZA_INFECTION	10	10	10	3.59926	4.84448	5.57651
REACTOME_NONSENSE_MEDIATED_DECAY_NMD	10	10	10	4.10954	4.94839	5.5427
HSIAO_HOUSEKEEPING_GENES	10	10	10	4.33667	5.63333	5.52443
GO_PROTEIN_LOCALIZATION_TO_ENDOPLASMIC_RETICULUM	10	10	10	4.08026	5.30599	5.51011
GSE37416_0H_VS_6H_F_TULARENSIS_LVS_NEUTROPHIL_DN	0	3.34866	10	0	2.66127	5.49507
GO_NUCLEOPLASM_PART	10	4.90627	10	-4.8829	-3.24542	5.47956
MORF_TPT1	10	10	10	4.20102	5.35729	5.47952
GO_CYTOSOLIC_RIBOSOME	10	10	10	4.57286	5.52884	5.47516
BLALOCK_ALZHEIMERS_DISEASE_UP	10	0	10	-3.63215	0	5.40063
GO_CATALYTIC_COMPLEX	10	10	10	3.49818	4.3802	5.39131
GO_INTRACELLULAR_TRANSPORT	10	10	10	3.80212	4.69796	5.39053
MORF_NPM1	10	10	10	4.33648	5.39377	5.38279
GSE37416_CTRL_VS_6H_F_TULARENSIS_LVS_NEUTROPHIL_DN	0	3.80794	10	0	2.8	5.35803
REACTOME_SELENOAMINO_ACID_METABOLISM	10	10	10	4.95315	5.72218	5.3505
GSE37416_CTRL_VS_24H_F_TULARENSIS_LVS_NEUTROPHIL_DN	1.6425	10	10	2.05142	3.74561	5.34031
GO_REGULATION_OF_CATABOLIC_PROCESS	3.38164	4.40169	10	-2.71975	2.9594	5.32298
GSE37416_0H_VS_12H_F_TULARENSIS_LVS_NEUTROPHIL_DN	0	2.59928	10	0	2.4047	5.29354
GO_VIRAL_GENE_EXPRESSION	3.58177	5.66034	10	2.77694	3.26882	5.27889
MENSE_HYPOXIA_UP	2.4556	10	10	2.38813	4.65664	5.27642
MORF_UBE2I	4.41627	10	10	3.01397	3.93776	5.27584
MORF_ACP1	3.36171	4.1476	10	-2.71254	2.91017	5.27363
GO_PROTEIN_MODIFICATION_BY_SMALL_PROTEIN_CONJUGATION_OR_REMOVAL	4.93055	10	10	-3.26351	4.12104	5.23771
GO_PEPTIDE_BIOSYNTHETIC_PROCESS	10	10	10	4.06251	4.52297	5.22023
HALLMARK_HYPOXIA	4.08143	10	10	2.91207	4.75908	5.21907
LOPEZ_MBD_TARGETS	1.53216	3.26797	10	-1.97029	2.63866	5.21667
REACTOME_INFECTIOUS_DISEASE	10	10	10	3.40148	4.62987	5.2066
GO_MODIFICATION_DEPENDENT_MACROMOLECULE_CATABOLIC_PROCESS	4.60063	10	10	-3.08428	3.56552	5.19026
GO_AMIDE_BIOSYNTHETIC_PROCESS	10	10	10	3.59774	3.92014	5.17989
GO_PROTEIN_TARGETING_TO_MEMBRANE	10	10	10	3.86174	5.23861	5.16911
MODULE_83	10	10	10	6.27736	7.16688	5.16289
GO_PROTEIN_CATABOLIC_PROCESS	3.94104	10	10	-2.88662	3.56665	5.14738
GO_CYTOSOLIC_PART	10	10	10	3.65882	4.48196	5.11876
GO_NUCLEAR_TRANSCRIBED_MRNA_CATABOLIC_PROCESS	3.67367	5.11424	10	2.81202	3.14835	5.07333
GO_RIBONUCLEOPROTEIN_COMPLEX_BIOGENESIS	10	10	10	3.90076	4.37199	5.06115
MORF_ANP32B	2.68247	5.68176	10	2.46933	3.22442	5.02486
GO_CELLULAR_PROTEIN_CATABOLIC_PROCESS	3.92527	10	10	-2.87818	3.86749	4.99519
GO_REGULATION_OF_CELLULAR_CATABOLIC_PROCESS	2.91459	4.61155	10	-2.55832	3.00171	4.9518
FARDIN_HYPOXIA_11	0	10	10	0	3.55693	4.94492
GARY_CD5_TARGETS_UP	2.6014	0	10	-2.43607	0	4.93809
GO_POSTTRANSCRIPTIONAL_REGULATION_OF_GENE_EXPRESSION	4.69479	4.80833	10	-3.16202	3.04819	4.93606
GO_CELLULAR_AMIDE_METABOLIC_PROCESS	10	10	10	3.34183	3.71011	4.9348
REACTOME_GENE_EXPRESSION_TRANSCRIPTION	10	10	10	-4.57893	-3.68713	4.92859
MITSIADES_RESPONSE_TO_APLIDIN_UP	0	10	10	0	3.64973	4.92461
GO_MRNA_METABOLIC_PROCESS	4.68606	3.51209	10	-3.17401	2.71478	4.91074
GO_CADHERIN_BINDING	1.6277	0	10	-2.01871	0	4.90353
GO_PROTEIN_MODIFICATION_BY_SMALL_PROTEIN_CONJUGATION	4.69957	10	10	-3.1533	3.91355	4.89453
DACOSTA_UV_RESPONSE_VIA_ERCC3_DN	10	10	10	-5.00916	-3.64523	4.88997
REACTOME_REGULATION_OF_EXPRESSION_OF_SLITS_AND_ROBOS	10	10	10	5.28639	5.70984	4.88038
GO_RNA_CATABOLIC_PROCESS	4.64682	5.64873	10	3.12872	3.28573	4.87187
GO_CELLULAR_MACROMOLECULE_LOCALIZATION	2.58709	10	10	2.43458	3.76021	4.85547
MILI_PSEUDOPODIA_HAPTOTAXIS_DN	10	4.22092	10	-5.22653	-2.96986	4.8289
REACTOME_VESICLE_MEDIATED_TRANSPORT	0	3.81226	10	0	2.80323	4.82887
REACTOME_ACTIVATION_OF_THE_MRNA_UPON_BINDING_OF_THE_CAP_BINDING_COMPLEX_AND_EIFS_AND_SUBSEQUENT_BINDING_TO_43S	5.5629	10	10	3.28222	4.28306	4.80614
GO_INTRACELLULAR_PROTEIN_TRANSPORT	10	10	10	3.53534	4.43504	4.8013
ELVIDGE_HYPOXIA_UP	2.74813	10	10	2.49171	4.30185	4.79447
RCGCANGCGY_NRF1_Q6	4.66077	3.80496	10	-3.1374	2.79852	4.78122
MORF_RAC1	4.65023	10	10	3.12297	3.7973	4.73544
SPIELMAN_LYMPHOBLAST_EUROPEAN_VS_ASIAN_DN	10	10	10	4.83916	5.42527	4.73411
MORF_EIF4A2	1.94613	10	10	2.18762	3.43483	4.73174
GRAESSMANN_APOPTOSIS_BY_DOXORUBICIN_DN	10	10	10	-4.94373	-3.91884	4.71637
WINTER_HYPOXIA_METAGENE	2.83512	10	10	2.52568	3.94149	4.7019
GCM_TPT1	10	10	10	3.80909	4.60254	4.68628
GO_CELL_SUBSTRATE_JUNCTION	1.43352	0	10	-1.92146	0	4.68366
HALLMARK_TNFA_SIGNALING_VIA_NFKB	10	10	10	3.67725	4.95695	4.68274
MODULE_114	10	10	10	6.1206	7.23072	4.66566
ZHANG_RESPONSE_TO_IKK_INHIBITOR_AND_TNF_UP	5.30787	10	10	3.20745	4.67468	4.65452
REACTOME_SIGNALING_BY_ROBO_RECEPTORS	10	10	10	4.1516	4.59307	4.65142
REACTOME_RRNA_PROCESSING_IN_THE_NUCLEUS_AND_CYTOSOL	10	10	10	4.53118	4.62782	4.6431
GO_ESTABLISHMENT_OF_PROTEIN_LOCALIZATION_TO_MEMBRANE	10	10	10	3.45595	4.70976	4.62411
GO_RNA_SPLICING	5.50023	3.26919	10	-3.32867	2.63912	4.62282
MODULE_32	5.58051	10	10	3.2477	3.73039	4.61977
GSE37416_0H_VS_24H_F_TULARENSIS_LVS_NEUTROPHIL_DN	0	3.67363	10	0	2.76409	4.6189
GO_TRANSFERASE_COMPLEX	4.70146	3.80392	10	-3.15019	-2.85744	4.61787
MORF_CSNK2B	2.74511	10	10	-2.49536	3.57879	4.61658
MORF_RAN	10	10	10	4.23579	4.55159	4.60557
MORF_DEK	1.90675	3.12259	10	-2.15016	2.58279	4.5909
COV.PO.D21.OVER.CTRL_FC_1_FDR_0.05.DOWN	10	10	10	-61.372	-45.5272	4.57278
MORF_PRKAG1	2.81996	1.80895	10	-2.52339	2.08523	4.56329
GO_RESPONSE_TO_TOPOLOGICALLY_INCORRECT_PROTEIN	0	1.84455	10	0	2.10314	4.55427
MORF_NME2	10	10	10	4.654	5.45596	4.5489
MORF_EIF3S6	4.52861	10	10	3.07435	4.18865	4.54664
GNF2_TPT1	10	10	10	3.75729	4.46445	4.54589
GO_ANCHORING_JUNCTION	2.86737	0	10	-2.54097	0	4.5453
GO_CELL_ADHESION_MOLECULE_BINDING	3.4415	0	10	-2.74075	0	4.53356
GSE37416_0H_VS_3H_F_TULARENSIS_LVS_NEUTROPHIL_DN	0	1.56131	10	0	1.96932	4.52623
NAKAMURA_TUMOR_ZONE_PERIPHERAL_VS_CENTRAL_DN	0	4.38738	10	0	2.95757	4.52238
HIRSCH_CELLULAR_TRANSFORMATION_SIGNATURE_UP	2.2698	10	10	2.32039	3.81258	4.51815
PRAMOONJAGO_SOX4_TARGETS_UP	0	2.84891	10	0	2.49663	4.5094
ELVIDGE_HYPOXIA_BY_DMOG_UP	4.28292	10	10	2.98485	4.78409	4.4719
REACTOME_RRNA_PROCESSING	10	10	10	4.38924	4.63184	4.44107
PUJANA_BRCA1_PCC_NETWORK	10	3.8056	10	-4.17775	-2.85522	4.43921
GSE2706_UNSTIM_VS_2H_LPS_AND_R848_DC_DN	10	10	10	3.46333	4.85505	4.42912
MORF_RAD23A	3.77123	3.99169	10	-2.84865	2.8587	4.42819
MORF_SKP1A	10	10	10	3.71291	4.2752	4.42379
MORF_DDB1	2.8491	1.43971	10	-2.5349	-1.95831	4.40831
ELVIDGE_HIF1A_TARGETS_DN	2.14384	10	10	2.27127	3.60357	4.39736
GARGALOVIC_RESPONSE_TO_OXIDIZED_PHOSPHOLIPIDS_BLUE_UP	3.17714	10	10	2.6387	4.21258	4.37925
GO_RESPONSE_TO_CYTOKINE	3.07711	10	10	2.6076	3.9093	4.37878
OSMAN_BLADDER_CANCER_UP	2.82902	10	10	2.52143	3.47176	4.37187
COV.PO.D21.OVER.CTRL_FC_1.5_FDR_0.05.DOWN	10	10	10	-59.4085	-46.1334	4.36907
LI_AMPLIFIED_IN_LUNG_CANCER	2.32085	5.38647	10	2.33858	3.21106	4.362
GSE2405_0H_VS_24H_A_PHAGOCYTOPHILUM_STIM_NEUTROPHIL_UP	10	10	10	5.6547	5.8276	4.3573
MORF_RAB1A	3.31427	10	10	2.68473	3.4061	4.35236
MORF_JUND	10	10	10	3.50727	4.37749	4.34444
REACTOME_TRANSLATION	10	10	10	6.32949	6.29218	4.33923
MORF_SOD1	10	10	10	3.56364	4.17242	4.33097
MILI_PSEUDOPODIA_HAPTOTAXIS_UP	10	10	10	4.01169	3.90562	4.3308
GO_CYTOSOLIC_LARGE_RIBOSOMAL_SUBUNIT	10	10	10	4.17944	4.57345	4.31812
GSE369_PRE_VS_POST_IL6_INJECTION_SOCS3_KO_LIVER_UP	3.19244	10	10	2.64234	3.92368	4.31307
SCHLOSSER_SERUM_RESPONSE_DN	10	10	10	3.91563	4.50967	4.31028
GO_PROTEIN_TARGETING	10	10	10	4.31158	4.49638	4.28543
GSE42021_TCONV_PLN_VS_TREG_PRECURSORS_THYMUS_DN	1.51403	4.4654	10	1.9883	2.97424	4.28508
MODULE_151	10	10	10	6.14943	6.93547	4.2752
CHR19P13	2.3035	0	10	-2.32269	0	4.27116
QI_HYPOXIA	1.56858	10	10	2.01604	3.39768	4.26719
GO_NUCLEAR_BODY	10	2.58242	10	-3.69797	-2.45852	4.25368
GO_ENVELOPE	10	10	10	4.54143	4.82696	4.24067
MORF_AP2M1	10	10	10	3.79119	4.22427	4.23409
GO_PROTEIN_LOCALIZATION_TO_MEMBRANE	1.86844	5.38826	10	-2.13239	3.20894	4.22462
BENPORATH_MYC_MAX_TARGETS	3.66233	5.64578	10	2.80893	3.28954	4.22229
GO_MACROAUTOPHAGY	1.55738	4.46472	10	-1.98353	2.97458	4.22209
GO_ESTABLISHMENT_OF_PROTEIN_LOCALIZATION_TO_ORGANELLE	10	10	10	3.44798	3.67116	4.22151
GSE37416_CTRL_VS_48H_F_TULARENSIS_LVS_NEUTROPHIL_DN	2.03748	4.47815	10	2.2259	2.98521	4.2173
SHEN_SMARCA2_TARGETS_UP	10	10	10	4.24759	4.47326	4.21378
GINESTIER_BREAST_CANCER_ZNF217_AMPLIFIED_DN	10	10	10	-7.27131	-5.67306	4.20186
GO_NUCLEOLUS	4.93278	3.64127	10	-3.25672	2.75821	4.20052
MORF_RAF1	2.36941	2.52002	10	-2.3492	2.37635	4.20026
PODAR_RESPONSE_TO_ADAPHOSTIN_UP	4.23222	10	10	2.96316	4.40024	4.19794
MORF_HDAC1	2.53804	3.72519	10	-2.41312	2.77203	4.19763
GSE37416_0H_VS_48H_F_TULARENSIS_LVS_NEUTROPHIL_DN	0	2.9851	10	0	2.53912	4.19007
MORF_GNB1	2.98368	1.79105	10	-2.58171	2.07789	4.18812
ACEVEDO_LIVER_CANCER_UP	10	10	10	4.06744	4.42294	4.18609
GSE19374_UNINF_VS_LISTERIA_INFECTED_MACROPHAGE_DN	0	0	10	0	0	4.18542
GTGACGY_E4F1_Q6	0	2.3156	10	0	2.30106	4.17689
GO_RIBOSOME_BIOGENESIS	10	10	10	4.12104	4.19515	4.17287
GO_RESPONSE_TO_ENDOPLASMIC_RETICULUM_STRESS	0	1.93027	10	0	2.14181	4.16766
GO_PROTEIN_LOCALIZATION_TO_ORGANELLE	3.21586	10	10	2.65349	3.56946	4.1627
ELVIDGE_HIF1A_AND_HIF2A_TARGETS_DN	2.177	10	10	2.28391	3.69176	4.16062
GO_CELLULAR_RESPONSE_TO_TOPOLOGICALLY_INCORRECT_PROTEIN	0	0	10	0	0	4.16061
MORF_EIF3S2	2.7345	10	10	-2.49012	3.35045	4.15487
GO_GOLGI_VESICLE_TRANSPORT	1.49988	2.68843	10	1.98026	2.43742	4.14692
GSE1432_1H_VS_6H_IFNG_MICROGLIA_DN	2.64937	10	10	2.45692	4.10307	4.14321
GSE12392_IFNAR_KO_VS_IFNB_KO_CD8_NEG_SPLEEN_DC_UP	1.81233	5.38286	10	2.12843	3.2174	4.12461
REACTOME_CYTOKINE_SIGNALING_IN_IMMUNE_SYSTEM	0	4.96588	10	0	3.08862	4.11701
GO_PROCESS_UTILIZING_AUTOPHAGIC_MECHANISM	1.52598	3.00998	10	-1.96661	2.54864	4.11278
MORF_CDC10	1.34498	1.38573	10	-1.8731	1.88077	4.10793
GSE37416_CTRL_VS_3H_F_TULARENSIS_LVS_NEUTROPHIL_DN	1.52398	4.96112	10	1.99323	3.09561	4.10281
GO_CYTOSOLIC_SMALL_RIBOSOMAL_SUBUNIT	3.56168	10	10	2.76943	3.82389	4.06595
MORF_CCNI	0	2.72152	10	0	2.44994	4.06493
ONDER_CDH1_TARGETS_1_UP	0	1.38046	10	0	1.87775	4.05201
GNF2_GLTSCR2	4.47149	10	10	3.06397	4.05021	4.04913
MORF_DAP3	10	10	10	3.55511	4.21328	4.04214
GRAESSMANN_RESPONSE_TO_MC_AND_DOXORUBICIN_DN	5.49167	3.12217	10	-3.34351	-2.64119	4.04154
GO_PROTEIN_FOLDING	2.88646	10	10	2.54388	3.44399	4.04091
GSE41978_ID2_KO_VS_ID2_KO_AND_BIM_KO_KLRG1_LOW_EFFECTOR_CD8_TCELL_DN	4.11714	10	10	2.91758	3.54617	4.03961
MORF_HDAC2	2.49779	1.66249	10	-2.39784	2.01754	4.03811
NAGASHIMA_NRG1_SIGNALING_UP	2.63069	10	10	2.44948	3.78839	4.03194
BILANGES_SERUM_AND_RAPAMYCIN_SENSITIVE_GENES	2.70082	10	10	2.47513	3.32727	4.02608
DANG_BOUND_BY_MYC	3.30399	3.03171	10	-2.69261	2.5561	4.02555
GO_REGULATION_OF_MACROAUTOPHAGY	0	1.86143	10	0	2.1102	4.01987
GO_ORGANONITROGEN_COMPOUND_CATABOLIC_PROCESS	3.24556	2.67861	10	-2.67326	2.43433	4.01496
REACTOME_PROCESSING_OF_CAPPED_INTRON_CONTAINING_PRE_MRNA	3.99285	2.41319	10	-2.90511	2.33694	4.01277
GO_REGULATION_OF_IMMUNE_RESPONSE	2.39584	10	10	2.36527	4.05795	4.0038
GSE9988_ANTI_TREM1_VS_LOW_LPS_MONOCYTE_DN	4.41218	10	10	3.02125	3.40391	4.00164
REACTOME_POST_TRANSLATIONAL_PROTEIN_MODIFICATION	3.67301	4.72783	10	-2.81421	3.03524	3.99977
GNF2_ST13	10	10	10	3.40025	4.35933	3.9972
GNF2_DAP3	4.41423	10	10	3.01537	3.48459	3.99536
LASTOWSKA_NEUROBLASTOMA_COPY_NUMBER_DN	4.51497	3.56511	10	-3.05229	-2.77927	3.99183
GSE9006_TYPE_1_DIABETES_AT_DX_VS_4MONTH_POST_DX_PBMC_UP	2.23086	5.39004	10	2.30597	3.20178	3.98998
GSE42088_UNINF_VS_LEISHMANIA_INF_DC_2H_DN	10	10	10	3.59485	4.66293	3.98997
PHONG_TNF_RESPONSE_NOT_VIA_P38	0	0	10	0	0	3.98146
REN_ALVEOLAR_RHABDOMYOSARCOMA_DN	0	4.24488	10	0	2.9331	3.98011
GO_PROTEASOMAL_PROTEIN_CATABOLIC_PROCESS	3.4771	10	10	2.74222	3.48979	3.9765
GSE22886_DAY1_VS_DAY7_MONOCYTE_IN_CULTURE_UP	0	3.02605	10	0	2.55428	3.97223
GNF2_FBL	2.40901	4.26573	10	2.37039	2.93713	3.97041
REACTOME_DEVELOPMENTAL_BIOLOGY	1.46714	0	10	-1.93668	0	3.96776
GSE42088_UNINF_VS_LEISHMANIA_INF_DC_4H_DN	4.37575	10	10	3.00812	3.79226	3.9656
GO_GOLGI_APPARATUS	2.50812	0	10	-2.40214	0	3.96025
GO_CYTOPLASMIC_TRANSLATION	2.50633	10	10	2.40571	3.34358	3.96006
GSE9988_ANTI_TREM1_VS_ANTI_TREM1_AND_LPS_MONOCYTE_DN	4.8582	10	10	3.14871	3.72126	3.95927
GSE20754_WT_VS_TCF1_KO_MEMORY_CD8_TCELL_UP	0	3.82894	10	0	2.8068	3.95112
GSE41176_WT_VS_TAK1_KO_ANTI_IGM_STIM_BCELL_24H_UP	0	3.52863	10	0	2.72025	3.94979
GO_INNATE_IMMUNE_RESPONSE	2.5184	10	10	2.40995	3.89384	3.94687
GSE21033_CTRL_VS_POLYIC_STIM_DC_6H_UP	0	1.35203	10	0	1.86263	3.92696
GO_NUCLEAR_TRANSPORT	3.32965	1.74312	10	-2.69902	-2.10862	3.92136
GO_POSITIVE_REGULATION_OF_CATABOLIC_PROCESS	0	1.98561	10	0	2.16541	3.91804
HALLMARK_P53_PATHWAY	0	1.6522	10	0	2.01319	3.91763
RICKMAN_TUMOR_DIFFERENTIATED_WELL_VS_POORLY_DN	10	10	10	3.44124	4.35212	3.91028
OSMAN_BLADDER_CANCER_DN	2.43028	2.75442	10	-2.37256	2.46256	3.90513
GSE9988_ANTI_TREM1_VS_LPS_MONOCYTE_DN	5.02585	10	10	3.16144	3.43089	3.90287
GO_NUCLEAR_EXPORT	4.56608	1.84787	10	-3.07844	-2.15717	3.89865
GCM_RAB10	3.17008	2.26803	10	-2.64473	2.28233	3.89672
GO_PROTEIN_MODIFICATION_BY_SMALL_PROTEIN_REMOVAL	0	2.93647	10	0	2.5259	3.8945
GSE2770_TGFB_AND_IL4_VS_IL4_TREATED_ACT_CD4_TCELL_6H_DN	1.47582	3.73493	10	1.96821	2.77416	3.89364
GSE35685_CD34POS_CD38NEG_VS_CD34POS_CD10POS_BONE_MARROW_DN	3.56833	10	10	2.77284	3.36173	3.89124
MORF_RAD21	4.93231	10	10	3.15958	3.65557	3.87801
GO_ENDOPLASMIC_RETICULUM	0	0	10	0	0	3.87449
GO_REGULATION_OF_CELL_DEATH	0	0	10	0	0	3.87083
GSE42021_TREG_PLN_VS_CD24INT_TREG_THYMUS_UP	0	4.95712	10	0	3.10321	3.87079
REACTOME_HIV_INFECTION	3.15356	10	10	2.63139	3.60298	3.8594
GO_NCRNA_PROCESSING	10	10	10	4.13705	3.57422	3.85846
GSE36527_CD69_NEG_VS_POS_TREG_CD62L_LOS_KLRG1_NEG_DN	0	2.20812	10	0	2.2563	3.85811
REACTOME_GENERIC_TRANSCRIPTION_PATHWAY	10	4.94328	10	-3.6552	-3.17676	3.85529
MANALO_HYPOXIA_UP	0	2.66063	10	0	2.42676	3.85061
KRIGE_RESPONSE_TO_TOSEDOSTAT_24HR_UP	0	3.21005	10	0	2.61773	3.85019
REACTOME_CELLULAR_RESPONSES_TO_EXTERNAL_STIMULI	2.615	10	10	2.44406	3.36832	3.84543
GO_POSITIVE_REGULATION_OF_IMMUNE_SYSTEM_PROCESS	0	10	10	0	4.12893	3.84128
GO_APOPTOTIC_PROCESS	0	0	10	0	0	3.82793
GSE3982_NEUTROPHIL_VS_CENT_MEMORY_CD4_TCELL_UP	0	2.47622	10	0	2.35994	3.82608
SWEET_LUNG_CANCER_KRAS_UP	0	3.92251	10	0	2.83692	3.82375
MORF_PPP2CA	1.41062	3.86641	10	1.93471	2.82064	3.81185
AKT_UP.V1_UP	0	2.99469	10	0	2.54421	3.80918
SENESE_HDAC3_TARGETS_UP	0	1.34705	10	0	1.85986	3.79786
MORF_G22P1	1.63064	3.79064	10	2.04564	2.79456	3.79112
GO_NCRNA_METABOLIC_PROCESS	10	10	10	4.166	3.49892	3.79068
REACTOME_DISEASE	2.30813	0	10	-2.32607	0	3.78337
GRAESSMANN_APOPTOSIS_BY_DOXORUBICIN_UP	0	1.57659	10	0	1.97705	3.78109
MORF_TERF2IP	1.80058	1.66568	10	-2.10245	2.01917	3.77193
GCM_NPM1	5.56565	10	10	3.27471	3.82177	3.77063
GSE16450_CTRL_VS_IFNA_12H_STIM_IMMATURE_NEURON_CELL_LINE_DN	0	2.29114	10	0	2.29087	3.77053
NUYTTEN_EZH2_TARGETS_UP	4.58183	10	10	3.09681	4.63821	3.76476
AKT_UP_MTOR_DN.V1_UP	1.62627	3.1273	10	2.04346	2.58598	3.75539
REACTOME_CLASS_I_MHC_MEDIATED_ANTIGEN_PROCESSING_PRESENTATION	5.2991	10	10	3.22088	4.30493	3.74844
MGGAAGTG_GABP_B	2.77623	3.49535	10	-2.50637	2.70716	3.7473
SHAFFER_IRF4_TARGETS_IN_MYELOMA_VS_MATURE_B_LYMPHOCYTE	1.41167	3.73225	10	1.93541	2.77736	3.74328
ACEVEDO_LIVER_TUMOR_VS_NORMAL_ADJACENT_TISSUE_UP	10	10	10	4.21129	4.11766	3.73878
CHEN_HOXA5_TARGETS_9HR_UP	2.52552	4.69836	10	2.4136	3.02472	3.73222
GSE32034_LY6C_HIGH_VS_LOW_MONOCYTE_DN	2.12619	4.80682	10	2.26484	3.05407	3.73217
ONKEN_UVEAL_MELANOMA_DN	2.08553	3.29245	10	2.24708	2.64643	3.72972
GSE9006_HEALTHY_VS_TYPE_1_DIABETES_PBMC_4MONTH_POST_DX_UP	3.53979	10	10	2.7652	3.75133	3.72771
LEONARD_HYPOXIA	2.10964	10	10	2.25759	3.32086	3.72128
GSE2706_UNSTIM_VS_2H_LPS_DC_DN	2.90897	10	10	2.55155	3.80081	3.72041
SENESE_HDAC1_TARGETS_UP	0	1.86423	10	0	2.11166	3.71936
GSE27434_WT_VS_DNMT1_KO_TREG_DN	2.0821	4.45331	10	2.2452	2.96543	3.71814
GSE17721_CTRL_VS_CPG_6H_BMDC_DN	0	0	10	0	0	3.71731
GSE42021_TREG_PLN_VS_CD24INT_TREG_THYMUS_DN	10	10	10	3.61148	4.70494	3.713
SEMENZA_HIF1_TARGETS	2.31421	4.37481	10	2.33598	2.95282	3.71276
GO_RNA_SPLICING_VIA_TRANSESTERIFICATION_REACTIONS	4.69093	2.99478	10	-3.16779	-2.59523	3.71065
GO_MITOCHONDRIAL_PART	10	10	10	6.39992	5.53495	3.7053
MORF_CTBP1	2.19806	10	10	2.29295	3.33106	3.70456
GTGCCTT_MIR506	10	3.03177	10	-4.11873	-2.61021	3.70182
GSE2405_0H_VS_9H_A_PHAGOCYTOPHILUM_STIM_NEUTROPHIL_DN	10	10	10	4.81497	5.27241	3.70108
GO_MITOCHONDRION	10	10	10	5.70617	5.19378	3.70091
GSE42021_TCONV_PLN_VS_CD24HI_TCONV_THYMUS_UP	4.43173	10	10	3.02786	3.44582	3.69852
GO_RRNA_METABOLIC_PROCESS	10	10	10	3.68045	3.70716	3.69797
KIM_ALL_DISORDERS_OLIGODENDROCYTE_NUMBER_CORR_UP	2.43214	4.01761	10	-2.37338	2.87414	3.69328
GSE34006_UNTREATED_VS_A2AR_AGONIST_TREATED_TREG_UP	2.90489	4.3474	10	2.54902	2.9474	3.69117
MORF_AATF	2.4253	1.38226	10	-2.37012	1.87854	3.69
WELCSH_BRCA1_TARGETS_DN	1.86185	0	10	-2.1292	0	3.68894
STEIN_ESRRA_TARGETS	3.38838	10	10	2.7135	3.35436	3.68882
MORF_PSMC1	10	10	10	4.48226	3.91298	3.68279
GO_REGULATION_OF_AUTOPHAGY	0	1.51119	10	0	1.94425	3.68111
ENK_UV_RESPONSE_KERATINOCYTE_DN	2.04574	3.22806	10	2.23013	2.62263	3.67728
ENK_UV_RESPONSE_EPIDERMIS_DN	0	1.8717	10	0	2.11543	3.67523
REACTOME_INNATE_IMMUNE_SYSTEM	3.28928	10	10	2.67452	3.94096	3.67248
CHNG_MULTIPLE_MYELOMA_HYPERPLOID_UP	4.28487	10	10	2.97986	3.52233	3.67015
KRIGE_RESPONSE_TO_TOSEDOSTAT_6HR_UP	3.17188	4.46947	10	2.63636	2.96938	3.66826
GO_REGULATION_OF_IMMUNE_SYSTEM_PROCESS	0	5.66508	10	0	3.25963	3.6652
GSE42021_CD24HI_VS_CD24LOW_TCONV_THYMUS_DN	10	10	10	3.91646	5.15404	3.66102
GSE16385_MONOCYTE_VS_12H_ROSIGLITAZONE_TREATED_MACROPHAGE_DN	4.65136	5.22851	10	3.1196	3.17571	3.65976
REACTOME_AXON_GUIDANCE	1.66063	1.72911	10	-2.03563	2.0499	3.65776
GO_REGULATION_OF_CELLULAR_AMIDE_METABOLIC_PROCESS	2.72724	1.82689	10	-2.48665	2.09383	3.65081
GSE18791_CTRL_VS_NEWCASTLE_VIRUS_DC_18H_DN	0	3.99983	10	0	2.86734	3.6505
RICKMAN_METASTASIS_DN	0	2.09534	10	0	2.2108	3.64956
GSE29617_CTRL_VS_TIV_FLU_VACCINE_PBMC_2008_UP	0	0	10	0	0	3.64608
GSE9988_ANTI_TREM1_VS_CTRL_TREATED_MONOCYTES_DN	2.43014	0	10	-2.37214	0	3.64054
FOSTER_TOLERANT_MACROPHAGE_DN	0	1.69257	10	0	2.03298	3.63049
GSE360_CTRL_VS_L_MAJOR_DC_DN	2.39261	4.96271	10	2.36424	3.09495	3.62808
MODULE_38	4.51163	0	10	-3.0629	0	3.62786
GO_RIBONUCLEOPROTEIN_COMPLEX_SUBUNIT_ORGANIZATION	3.09466	5.12008	10	-2.62115	3.13248	3.62501
GO_UBIQUITIN_LIKE_PROTEIN_LIGASE_BINDING	0	1.91222	10	0	2.13326	3.62357
GSE6092_B_BURGDOFERI_VS_B_BURGDORFERI_AND_IFNG_STIM_ENDOTHELIAL_CELL_DN	0	2.72849	10	0	2.45319	3.61991
GO_POSITIVE_REGULATION_OF_IMMUNE_RESPONSE	1.47376	10	10	1.96707	3.50525	3.61848
GO_ENDOPLASMIC_RETICULUM_UNFOLDED_PROTEIN_RESPONSE	0	0	10	0	0	3.6158
SCHAEFFER_PROSTATE_DEVELOPMENT_6HR_DN	10	2.37791	10	-3.83001	-2.3861	3.61199
GSE1432_1H_VS_24H_IFNG_MICROGLIA_DN	2.83307	10	10	2.5248	3.88065	3.60898
HALLMARK_MTORC1_SIGNALING	0	0	10	0	0	3.60704
DACOSTA_UV_RESPONSE_VIA_ERCC3_COMMON_DN	10	3.84014	10	-4.30606	-2.86871	3.6034
GO_CYTOPLASMIC_VESICLE_PART	0	3.89702	10	0	2.82769	3.59536
GO_RNA_LOCALIZATION	3.06793	2.10974	10	-2.61098	2.21719	3.59468
KIM_WT1_TARGETS_8HR_UP	0	0	10	0	0	3.58832
GSE15330_WT_VS_IKAROS_KO_LYMPHOID_MULTIPOTENT_PROGENITOR_DN	0	1.81194	10	0	2.08681	3.58669
GSE14769_UNSTIM_VS_80MIN_LPS_BMDM_DN	2.00365	5.65747	10	2.21218	3.27186	3.58487
GSE6674_CPG_VS_PL2_3_STIM_BCELL_DN	2.17598	1.69652	10	-2.26804	2.03491	3.58121
GCCATNTTG_YY1_Q6	5.41348	3.50128	10	-3.5007	-2.74996	3.57921
MORF_PPP1CA	10	10	10	3.48215	3.70913	3.5776
TOOKER_GEMCITABINE_RESISTANCE_DN	0	0	10	0	0	3.57312
MORF_XRCC5	2.20262	0	10	-2.27869	0	3.57116
GO_CYTOKINE_MEDIATED_SIGNALING_PATHWAY	5.02347	10	10	3.16917	4.24241	3.56769
GSE41978_KLRG1_HIGH_VS_LOW_EFFECTOR_CD8_TCELL_DN	1.64238	3.14359	10	2.05126	2.59256	3.56755
WANG_TUMOR_INVASIVENESS_DN	1.66762	0	10	-2.03916	0	3.56453
LEI_MYB_TARGETS	0	1.40028	10	0	1.88822	3.56382
KIM_BIPOLAR_DISORDER_OLIGODENDROCYTE_DENSITY_CORR_UP	10	10	10	3.58177	3.39725	3.56334
REACTOME_ASPARAGINE_N_LINKED_GLYCOSYLATION	2.18338	10	10	2.2864	3.32397	3.55825
GO_ENDOSOME	1.90388	2.57376	10	-2.14856	2.39701	3.55479
GO_DEFENSE_RESPONSE	4.14004	10	10	2.93517	4.29372	3.5537
MORF_RAD23B	10	10	10	4.04079	4.20606	3.55227
RODRIGUES_THYROID_CARCINOMA_ANAPLASTIC_UP	3.21586	2.012	10	-2.66058	2.17676	3.54875
GSE26343_UNSTIM_VS_LPS_STIM_NFAT5_KO_MACROPHAGE_DN	1.83946	4.6969	10	2.14019	3.0292	3.54724
HARRIS_HYPOXIA	2.65828	5.10747	10	2.46104	3.16303	3.54465
GSE339_EX_VIVO_VS_IN_CULTURE_CD4POS_DC_DN	0	4.48161	10	0	2.97965	3.54332
MORF_PSMC2	10	10	10	3.59975	3.44783	3.54301
GO_CELL_JUNCTION	5.48043	2.24281	10	-3.35588	-2.32886	3.54076
GO_CELL_ACTIVATION	0	3.56945	10	0	2.73243	3.53653
MILI_PSEUDOPODIA_CHEMOTAXIS_DN	10	3.58698	10	-4.1704	-2.78643	3.53263
GSE9988_ANTI_TREM1_AND_LPS_VS_CTRL_TREATED_MONOCYTES_DN	4.10844	1.41808	10	-2.94192	-1.946	3.5269
WANG_LMO4_TARGETS_DN	2.56503	10	10	2.42698	3.62727	3.52681
JISON_SICKLE_CELL_DISEASE_DN	1.43454	0	10	-1.92193	0	3.52173
MORF_MAP2K2	1.65695	5.38915	10	2.05757	3.20573	3.51837
GO_IMMUNE_EFFECTOR_PROCESS	2.15793	4.73006	10	2.27659	3.03348	3.51488
KOINUMA_TARGETS_OF_SMAD2_OR_SMAD3	0	2.06932	10	0	2.20037	3.50532
GSE31082_DN_VS_DP_THYMOCYTE_DN	1.32202	0	10	-1.85984	0	3.50383
GSE36009_UNSTIM_VS_LPS_STIM_DC_DN	3.90212	1.98535	10	-2.87373	2.16515	3.50185
GSE34006_A2AR_KO_VS_A2AR_AGONIST_TREATED_TREG_DN	1.93213	1.76544	10	2.18133	2.06594	3.49894
GSE42021_CD24HI_VS_CD24INT_TREG_THYMUS_DN	10	10	10	3.45351	4.60597	3.49584
GO_POSITIVE_REGULATION_OF_BIOSYNTHETIC_PROCESS	10	3.63842	10	-4.05961	-2.81525	3.49535
GSE2706_UNSTIM_VS_8H_LPS_DC_DN	1.51384	3.83098	10	1.98807	2.80978	3.49526
GO_STRUCTURAL_CONSTITUENT_OF_RIBOSOME	10	10	10	6.11851	6.10537	3.49484
GSE9988_LOW_LPS_VS_CTRL_TREATED_MONOCYTE_DN	2.14147	0	10	-2.2541	0	3.49295
UDAYAKUMAR_MED1_TARGETS_DN	2.52651	0	10	-2.40866	0	3.49263
ACATTCC_MIR1_MIR206	4.32658	1.49752	10	-3.00416	-1.98848	3.48615
GSE33162_HDAC3_KO_VS_HDAC3_KO_4H_LPS_STIM_MACROPHAGE_UP	2.13474	3.73527	10	-2.25146	2.77836	3.4839
GSE22103_UNSTIM_VS_LPS_STIM_NEUTROPHIL_UP	0	1.78453	10	0	2.07444	3.48178
MORF_BUB3	2.96059	0	10	-2.57589	0	3.4802
JIANG_HYPOXIA_NORMAL	1.79212	4.14823	10	2.11865	2.9084	3.47954
GO_RIBOSOME	10	10	10	5.46976	5.18539	3.47904
GSE45365_WT_VS_IFNAR_KO_CD8A_DC_DN	0	2.99199	10	0	2.54234	3.47649
REACTOME_DEUBIQUITINATION	0	1.5761	10	0	1.97662	3.47641
JOHNSTONE_PARVB_TARGETS_3_UP	0	0	10	0	0	3.47298
GO_ORGANONITROGEN_COMPOUND_BIOSYNTHETIC_PROCESS	4.66901	3.73458	10	-3.1184	2.77742	3.47083
GSE22935_UNSTIM_VS_24H_MBOVIS_BCG_STIM_MYD88_KO_MACROPHAGE_UP	0	2.11045	10	0	2.21754	3.46772
GO_GTPASE_BINDING	3.39459	0	10	-2.72506	0	3.45892
AMIT_EGF_RESPONSE_480_HELA	0	0	10	0	0	3.45845
GSE2706_UNSTIM_VS_2H_R848_DC_DN	3.11952	10	10	2.62189	3.3163	3.45792
GSE29618_MONOCYTE_VS_PDC_DAY7_FLU_VACCINE_UP	4.45142	10	10	3.041	3.6855	3.45774
GO_REGULATION_OF_INTRACELLULAR_SIGNAL_TRANSDUCTION	5.42514	0	10	-3.46413	0	3.45442
GSE42021_TREG_PLN_VS_CD24HI_TREG_THYMUS_UP	1.80364	3.33035	10	2.12468	2.6559	3.44697
MISSIAGLIA_REGULATED_BY_METHYLATION_UP	3.84662	10	10	2.84868	3.34079	3.44286
GO_NUCLEAR_SPECK	3.34447	1.70524	10	-2.7033	-2.09156	3.44158
GO_PROTEOLYSIS	0	5.10917	10	0	3.16199	3.44042
MODULE_29	4.0787	10	10	2.91486	3.6993	3.44025
GSE9988_LPS_VS_CTRL_TREATED_MONOCYTE_UP	10	10	10	3.66391	4.19998	3.43998
GO_ORGANIC_CYCLIC_COMPOUND_CATABOLIC_PROCESS	3.67372	4.07435	10	2.81472	2.8912	3.43859
GO_POSITIVE_REGULATION_OF_GENE_EXPRESSION	10	10	10	-4.62409	-3.39267	3.436
GO_POSITIVE_REGULATION_OF_INTRACELLULAR_SIGNAL_TRANSDUCTION	1.60002	0	10	-2.00343	0	3.42803
GO_REGULATION_OF_RESPONSE_TO_STRESS	0	0	10	0	0	3.42546
GSE32986_CURDLAN_LOWDOSE_VS_CURDLAN_HIGHDOSE_STIM_DC_DN	0	0	10	0	0	3.42085
GO_IMMUNE_RESPONSE_REGULATING_SIGNALING_PATHWAY	1.6169	10	10	2.03925	3.4287	3.42033
GSE9988_LOW_LPS_VS_VEHICLE_TREATED_MONOCYTE_UP	10	10	10	4.27325	3.90213	3.41931
GO_WHOLE_MEMBRANE	0	1.63454	10	0	2.00511	3.4164
GSE14769_40MIN_VS_360MIN_LPS_BMDM_DN	0	0	10	0	0	3.41461
GSE339_EX_VIVO_VS_IN_CULTURE_CD8POS_DC_DN	0	2.65514	10	0	2.4249	3.41198
GO_POSITIVE_REGULATION_OF_SIGNALING	2.13108	0	10	-2.24936	0	3.41084
GSE42724_MEMORY_VS_B1_BCELL_DN	0	3.67416	10	0	2.76389	3.4102
GO_TRANSLATION_INITIATION_FACTOR_ACTIVITY	2.0815	4.32012	10	2.24455	2.94714	3.40915
GSE1460_DP_THYMOCYTE_VS_NAIVE_CD4_TCELL_ADULT_BLOOD_DN	0	3.97037	10	0	2.85501	3.40738
NRF2_01	0	2.54145	10	0	2.38549	3.40715
HALLMARK_GLYCOLYSIS	0	3.6418	10	0	2.75807	3.3992
GO_POLYSOME	1.73372	3.22792	10	2.09377	2.62361	3.39915
GO_MITOCHONDRIAL_ENVELOPE	10	10	10	6.06292	5.43862	3.39753
GSE14769_UNSTIM_VS_120MIN_LPS_BMDM_DN	0	4.49658	10	0	2.98605	3.39701
GO_MITOCHONDRION_ORGANIZATION	10	10	10	3.87681	3.9705	3.39042
GO_PROTEIN_POLYUBIQUITINATION	2.67799	5.22937	10	2.46805	3.17248	3.38928
GGGTGGRR_PAX4_03	5.44619	3.2248	10	-3.41746	-2.67463	3.3789
GSE1432_CTRL_VS_IFNG_6H_MICROGLIA_DN	10	10	10	3.57965	4.63947	3.37799
PICCALUGA_ANGIOIMMUNOBLASTIC_LYMPHOMA_DN	2.19429	4.80758	10	2.2905	3.04865	3.37742
GALINDO_IMMUNE_RESPONSE_TO_ENTEROTOXIN	2.09532	3.55872	10	2.25179	2.72895	3.3733
GO_PROTEIN_HYDROXYLATION	0	0	10	0	0	3.37141
GSE22886_IGG_IGA_MEMORY_BCELL_VS_BM_PLASMA_CELL_DN	0	2.67058	10	0	2.43116	3.37125
GSE22886_CTRL_VS_LPS_24H_DC_DN	10	10	10	4.12918	5.22022	3.36986
PARENT_MTOR_SIGNALING_UP	0	2.01002	10	0	2.17567	3.36616
REACTOME_MRNA_SPLICING	2.84482	2.04692	10	-2.5339	2.19067	3.36443
GSE21360_PRIMARY_VS_TERTIARY_MEMORY_CD8_TCELL_DN	5.14077	10	10	3.18755	3.75613	3.36384
MARKEY_RB1_ACUTE_LOF_DN	4.34253	10	10	2.99878	3.43775	3.36211
GSE3920_UNTREATED_VS_IFNA_TREATED_FIBROBLAST_UP	0	0	10	0	0	3.3602
GSE18281_CORTICAL_VS_MEDULLARY_THYMOCYTE_UP	2.42702	4.51652	10	2.37745	2.98666	3.35635
GSE9988_LOW_LPS_VS_CTRL_TREATED_MONOCYTE_UP	10	10	10	4.24985	4.46945	3.35546
GSE9988_LPS_VS_CTRL_TREATED_MONOCYTE_DN	0	0	10	0	0	3.35408
GO_POSITIVE_REGULATION_OF_MACROAUTOPHAGY	0	0	10	0	0	3.35358
REACTOME_HOST_INTERACTIONS_OF_HIV_FACTORS	2.61681	5.2207	10	2.44474	3.18486	3.35314
GO_POLYSOMAL_RIBOSOME	2.39628	5.11087	10	2.36527	3.15916	3.34985
GSE24574_BCL6_HIGH_TFH_VS_NAIVE_CD4_TCELL_DN	1.46076	3.49842	10	1.96043	2.70963	3.34735
GO_ACTIVATION_OF_IMMUNE_RESPONSE	0	5.11002	10	0	3.16067	3.34661
GSE17721_0.5H_VS_24H_POLYIC_BMDC_DN	0	2.2863	10	0	2.28878	3.34249
REACTOME_SIGNALING_BY_INTERLEUKINS	0	2.21989	10	0	2.26137	3.34014
PID_HIF1_TFPATHWAY	0	1.41219	10	0	1.89438	3.3361
MORF_SART1	0	1.83575	10	0	2.0979	3.33548
GSE6269_FLU_VS_STAPH_AUREUS_INF_PBMC_DN	1.44756	2.70882	10	1.95417	2.4454	3.33402
GO_NEGATIVE_REGULATION_OF_RESPONSE_TO_STIMULUS	3.60745	0	10	-2.79697	0	3.33364
GSE13485_CTRL_VS_DAY21_YF17D_VACCINE_PBMC_UP	1.76263	0	10	-2.08499	0	3.3321
GSE29617_CTRL_VS_DAY3_TIV_FLU_VACCINE_PBMC_2008_UP	2.505	0	10	-2.40065	0	3.32693
MORF_TPR	2.02024	1.87441	10	-2.20299	-2.16938	3.3256
GSE46606_UNSTIM_VS_CD40L_IL2_IL5_1DAY_STIMULATED_IRF4HIGH_SORTED_BCELL_DN	3.61502	10	10	2.7911	3.48235	3.32373
REACTOME_UB_SPECIFIC_PROCESSING_PROTEASES	0	2.47579	10	0	2.35946	3.32353
MARSON_BOUND_BY_FOXP3_UNSTIMULATED	3.60983	4.95792	10	2.78388	3.09939	3.31951
GO_POSITIVE_REGULATION_OF_AUTOPHAGY	0	1.52205	10	0	1.94948	3.31683
MORF_FBL	1.75833	2.80087	10	-2.08265	2.47998	3.31357
REACTOME_ADAPTIVE_IMMUNE_SYSTEM	2.99964	10	10	2.583	3.80133	3.31296
GSE18893_TCONV_VS_TREG_2H_CULTURE_DN	0	0	10	0	0	3.3127
MORF_PRKAR1A	10	10	10	3.51231	3.87569	3.30955
GCM_NF2	5.412	3.53426	10	-3.50165	-2.76537	3.3079
GO_TRANSCRIPTION_FACTOR_BINDING	4.25186	2.50428	10	-2.98183	-2.42822	3.30635
MODULE_5	3.17314	5.66129	10	2.63569	3.26879	3.3029
ENK_UV_RESPONSE_EPIDERMIS_UP	0	1.64079	10	0	2.00823	3.29855
GSE17721_0.5H_VS_8H_CPG_BMDC_DN	0	3.17372	10	0	2.60834	3.29197
GO_UBIQUITIN_LIGASE_COMPLEX	1.80706	3.91534	10	-2.10576	2.83368	3.29008
GO_MRNA_BINDING	2.54264	0	10	-2.41481	0	3.28577
GO_GLYCOLYTIC_PROCESS_THROUGH_FRUCTOSE_6_PHOSPHATE	0	1.30909	10	0	1.83929	3.28442
GO_VIRAL_LIFE_CYCLE	0	2.17423	10	0	2.24231	3.28271
GSE25123_CTRL_VS_ROSIGLITAZONE_STIM_PPARG_KO_MACROPHAGE_UP	4.58948	10	5.52917	3.08663	4.06976	3.27897
REACTOME_CELLULAR_RESPONSES_TO_STRESS	0	3.35604	5.53016	0	2.66275	3.27725
GO_NUCLEOBASE_CONTAINING_COMPOUND_TRANSPORT	3.12078	1.53549	5.53113	-2.62972	1.9563	3.27687
REACTOME_INTERLEUKIN_1_FAMILY_SIGNALING	2.70484	5.65843	5.53211	2.47723	3.27077	3.27566
GSE42021_CD24HI_TREG_VS_CD24HI_TCONV_THYMUS_DN	3.40875	3.92134	5.53309	2.72102	2.83831	3.27302
GSE43260_BTLA_POS_VS_NEG_INTRATUMORAL_CD8_TCELL_UP	0	3.16705	5.53406	0	2.6062	3.27056
HALLMARK_UNFOLDED_PROTEIN_RESPONSE	0	1.57106	5.53503	0	1.97409	3.26431
GSE9509_LPS_VS_LPS_AND_IL10_STIM_IL10_KO_MACROPHAGE_10MIN_DN	0	1.68949	5.536	0	2.03107	3.26426
GO_NEGATIVE_REGULATION_OF_BIOSYNTHETIC_PROCESS	10	10	5.53696	-4.52845	-3.76426	3.26292
GO_ANTIGEN_PROCESSING_AND_PRESENTATION_OF_PEPTIDE_ANTIGEN_VIA_MHC_CLASS_I	3.61581	10	5.53793	2.79007	3.69308	3.25774
GSE3920_IFNA_VS_IFNG_TREATED_ENDOTHELIAL_CELL_UP	0	0	5.53889	0	0	3.25505
GSE16755_CTRL_VS_IFNA_TREATED_MAC_DN	2.1634	5.64479	5.53985	2.27851	3.29095	3.25442
GSE20500_RETINOIC_ACID_VS_RARA_ANTAGONIST_TREATED_CD4_TCELL_DN	0	0	5.54081	0	0	3.25406
MORF_AP3D1	1.57848	3.93823	5.54176	2.02156	2.8411	3.25206
GO_RNA_EXPORT_FROM_NUCLEUS	4.68899	1.48252	5.54272	-3.17014	-1.98092	3.25145
GSE9006_HEALTHY_VS_TYPE_1_DIABETES_PBMC_1MONTH_POST_DX_UP	2.08176	4.6144	5.54367	2.24522	2.99756	3.24949
GO_REGULATION_OF_GENE_EXPRESSION_EPIGENETIC	10	4.55325	5.54462	-4.15533	-3.07506	3.24854
GSE9988_ANTI_TREM1_VS_ANTI_TREM1_AND_LPS_MONOCYTE_UP	0	2.99985	5.54556	0	2.54571	3.24662
GO_ESTABLISHMENT_OF_RNA_LOCALIZATION	4.72843	1.69565	5.54651	-3.19031	-2.08561	3.24565
GSE557_WT_VS_CIITA_KO_DC_DN	0	0	5.54745	0	0	3.2454
FLECHNER_BIOPSY_KIDNEY_TRANSPLANT_OK_VS_DONOR_UP	2.59873	4.90355	5.54839	2.43894	3.07668	3.2411
GSE46468_LUNG_INNATE_LYMPHOID_CELL_VS_SPLEEN_CD4_TCELL_DN	1.70602	2.16573	5.54933	2.0802	2.23879	3.23829
GSE9988_LPS_VS_LPS_AND_ANTI_TREM1_MONOCYTE_UP	0	5.22332	5.55027	0	3.18269	3.23613
GO_TRANSLATION_REGULATOR_ACTIVITY_NUCLEIC_ACID_BINDING	0	3.5705	5.5512	0	2.7361	3.23592
GSE35825_UNTREATED_VS_IFNG_STIM_MACROPHAGE_UP	0	2.74772	5.55214	0	2.46	3.23567
GO_ENDOPLASMIC_RETICULUM_TO_GOLGI_VESICLE_MEDIATED_TRANSPORT	3.69863	5.21718	5.55307	2.81839	3.18991	3.23463
GSE37533_PPARG1_FOXP3_VS_FOXP3_TRANSDUCED_CD4_TCELL_DN	10	10	5.554	3.7444	5.27424	3.23326
GNF2_RBBP6	1.57768	0	5.55492	-1.99246	0	3.23234
OSWALD_HEMATOPOIETIC_STEM_CELL_IN_COLLAGEN_GEL_DN	0	0	5.55585	0	0	3.23197
GSE17721_0.5H_VS_4H_GARDIQUIMOD_BMDC_DN	0	0	5.55677	0	0	3.23116
MORF_SP3	2.50972	3.97155	5.55769	2.40691	2.85147	3.22894
GSE36009_WT_VS_NLRP10_KO_DC_DN	0	0	5.55861	0	0	3.22813
GO_REGULATION_OF_RESPONSE_TO_ENDOPLASMIC_RETICULUM_STRESS	0	2.31754	5.55953	0	2.30164	3.22556
GO_NCRNA_TRANSCRIPTION	0	1.34001	5.56045	0	1.85577	3.22429
GSE45365_HEALTHY_VS_MCMV_INFECTION_CD8A_DC_DN	0	2.42748	5.56136	0	2.34182	3.22089
ONKEN_UVEAL_MELANOMA_UP	0	0	5.56227	0	0	3.21959
GO_NUCLEAR_OUTER_MEMBRANE_ENDOPLASMIC_RETICULUM_MEMBRANE_NETWORK	0	2.26019	5.56318	0	2.27967	3.21927
WANG_TUMOR_INVASIVENESS_UP	1.45295	2.70047	5.56409	1.9564	2.44189	3.21564
SHAFFER_IRF4_TARGETS_IN_PLASMA_CELL_VS_MATURE_B_LYMPHOCYTE	0	2.53217	5.56499	0	2.38182	3.21306
GSE21927_SPLEEN_C57BL6_VS_4T1_TUMOR_BALBC_MONOCYTES_DN	10	10	5.5659	3.396	3.82847	3.20783
GSE12845_IGD_NEG_BLOOD_VS_NAIVE_TONSIL_BCELL_UP	10	10	5.5668	3.61561	4.1163	3.20568
GCM_CSNK2B	1.68665	3.12175	5.5677	2.07107	2.58295	3.20543
GO_UBIQUITIN_LIKE_PROTEIN_TRANSFERASE_ACTIVITY	2.21215	2.48508	5.5686	-2.28295	2.36293	3.20296
GSE14000_UNSTIM_VS_16H_LPS_DC_DN	0	3.09899	5.56949	0	2.57564	3.20284
GSE14000_TRANSLATED_RNA_VS_MRNA_DC_DN	10	10	5.57039	3.44504	3.83649	3.2021
GSE32034_LY6C_HIGH_VS_LOW_ROSIGLIZATONE_TREATED_MONOCYTE_DN	1.88166	3.75149	5.57128	2.15929	2.78381	3.2009
DEBIASI_APOPTOSIS_BY_REOVIRUS_INFECTION_UP	10	10	5.57217	3.63073	3.93835	3.19883
STEARMAN_LUNG_CANCER_EARLY_VS_LATE_UP	0	0	5.57306	0	0	3.19855
DELYS_THYROID_CANCER_UP	0	1.54219	5.2734	0	1.9598	3.19778
GSE17721_CTRL_VS_GARDIQUIMOD_8H_BMDC_DN	0	2.75595	5.27429	0	2.46342	3.19726
GO_STRESS_ACTIVATED_PROTEIN_KINASE_SIGNALING_CASCADE	0	0	5.27517	0	0	3.19705
BORCZUK_MALIGNANT_MESOTHELIOMA_UP	2.80662	3.66787	5.27605	-2.51705	2.76323	3.19597
GO_RIBOSOMAL_SUBUNIT	10	10	5.27693	6.23453	5.71532	3.19408
GO_NEGATIVE_REGULATION_OF_SIGNALING	3.3586	0	5.27781	-2.71007	0	3.19315
SPIELMAN_LYMPHOBLAST_EUROPEAN_VS_ASIAN_UP	2.74986	1.3038	5.27869	-2.49837	1.83671	3.19128
GSE45365_NK_CELL_VS_BCELL_MCMV_INFECTION_DN	0	0	5.27956	0	0	3.18318
TBK1.DF_UP	0	2.45538	5.28044	0	2.3514	3.18232
GSE411_UNSTIM_VS_100MIN_IL6_STIM_SOCS3_KO_MACROPHAGE_DN	1.6766	4.69616	5.28131	2.06656	3.0295	3.17992
GSE17721_PAM3CSK4_VS_CPG_4H_BMDC_UP	0	0	5.28218	0	0	3.17743
MORF_RAB6A	0	2.35211	5.28304	0	2.31567	3.17584
GO_APOPTOTIC_SIGNALING_PATHWAY	0	1.53993	5.28391	0	1.95863	3.17484
GSE6674_CPG_VS_CPG_AND_ANTI_IGM_STIM_BCELL_DN	0	2.44875	5.28477	0	2.34895	3.17474
REACTOME_RAB_REGULATION_OF_TRAFFICKING	0	0	5.28564	0	0	3.17394
REACTOME_ANTIGEN_PROCESSING:_UBIQUITINATION_PROTEASOME_DEGRADATION	5.59617	10	5.2865	3.22415	3.93493	3.17364
GSE9006_TYPE_1_DIABETES_AT_DX_VS_1MONTH_POST_DX_PBMC_UP	1.65841	2.46255	5.28736	2.05825	2.35468	3.17057
PECE_MAMMARY_STEM_CELL_UP	10	10	5.28821	3.56523	4.22526	3.1703
STARK_PREFRONTAL_CORTEX_22Q11_DELETION_DN	10	10	5.28907	5.04091	4.39543	3.17006
GO_COATED_VESICLE	0	1.59405	5.28992	0	1.98507	3.16986
GO_GLYCOLYTIC_PROCESS	0	0	5.29078	0	0	3.16913
REACTOME_HIV_LIFE_CYCLE	0	2.81712	5.29163	0	2.48565	3.16873
GSE2770_TGFB_AND_IL4_VS_IL12_TREATED_ACT_CD4_TCELL_2H_DN	0	1.6814	5.29248	0	2.02694	3.16806
GSE45365_NK_CELL_VS_CD11B_DC_DN	0	4.20879	5.29332	0	2.925	3.16724
GSE17721_0.5H_VS_24H_GARDIQUIMOD_BMDC_DN	0	3.15187	5.11899	0	2.59721	3.16572
GSE9650_EFFECTOR_VS_EXHAUSTED_CD8_TCELL_UP	1.97486	4.72334	4.9934	2.19996	3.04036	3.1633
GSE10239_NAIVE_VS_KLRG1INT_EFF_CD8_TCELL_UP	0	0	4.99424	0	0	3.15975
REACTOME_INTERLEUKIN_1_SIGNALING	3.60941	5.64281	4.99508	2.78281	3.30138	3.15844
GSE24292_WT_VS_PPARG_KO_MACROPHAGE_UP	3.34309	4.9643	4.99592	2.69824	3.08963	3.1584
MORF_MTA1	0	1.56373	4.99676	0	1.97056	3.15768
GSE9988_LPS_VS_VEHICLE_TREATED_MONOCYTE_UP	10	10	4.9976	3.71886	3.69894	3.15683
GO_NEGATIVE_REGULATION_OF_CELL_DEATH	0	0	4.99843	0	0	3.15568
DUTERTRE_ESTRADIOL_RESPONSE_24HR_DN	0	1.39264	4.99926	0	1.88442	3.15394
WACKER_HYPOXIA_TARGETS_OF_VHL	0	2.71299	5.00009	0	2.44728	3.15373
WAMUNYOKOLI_OVARIAN_CANCER_LMP_UP	2.22304	4.90821	5.00092	2.30314	3.07335	3.15237
GO_SPLICEOSOMAL_COMPLEX	2.38419	1.41545	5.00175	-2.35493	1.89605	3.1487
GENTILE_UV_HIGH_DOSE_DN	0	0	5.00258	0	0	3.14826
ZHONG_RESPONSE_TO_AZACITIDINE_AND_TSA_UP	0	0	5.0034	0	0	3.14781
GSE411_100MIN_VS_400MIN_IL6_STIM_MACROPHAGE_DN	3.7369	4.66665	5.00423	2.82603	3.0171	3.14777
GO_VESICLE_MEMBRANE	0	2.70702	5.00505	0	2.44465	3.14741
GSE19401_UNSTIM_VS_PAM2CSK4_STIM_FOLLICULAR_DC_UP	1.68662	0	5.00587	-2.04876	0	3.14455
GSE19888_ADENOSINE_A3R_INH_PRETREAT_AND_ACT_BY_A3R_VS_A3R_INH_AND_TCELL_MEMBRANES_ACT_MAST_CELL_UP	0	1.9532	5.00669	0	2.1514	3.14348
GSE18281_SUBCAPSULAR_VS_PERIMEDULLARY_CORTICAL_REGION_OF_THYMUS_DN	10	10	5.0075	3.35816	4.36992	3.14125
GCM_GSPT1	4.53972	3.56851	5.00832	-3.06956	-2.78194	3.13996
MARSON_BOUND_BY_FOXP3_STIMULATED	2.22274	5.12091	5.00913	2.30274	3.13072	3.13886
GO_TRANSCRIPTION_COREGULATOR_ACTIVITY	4.6824	2.57075	5.00995	-3.09639	-2.45449	3.13748
LINDSTEDT_DENDRITIC_CELL_MATURATION_B	0	2.46696	5.01076	0	2.35654	3.13672
GSE5099_UNSTIM_VS_MCSF_TREATED_MONOCYTE_DAY3_DN	2.42435	0	5.01157	-2.36987	0	3.13632
GO_UNFOLDED_PROTEIN_BINDING	2.39742	10	5.01237	2.36631	3.87043	3.13564
GO_ENDOPLASMIC_RETICULUM_PART	0	0	5.01318	0	0	3.13513
GSE19401_NAIVE_VS_IMMUNIZED_MOUSE_PLN_FOLLICULAR_DC_UP	0	3.60726	4.9168	0	2.74758	3.13353
WINTER_HYPOXIA_UP	0	2.79472	4.9176	0	2.47815	3.13305
GSE25123_IL4_VS_IL4_AND_ROSIGLITAZONE_STIM_PPARG_KO_MACROPHAGE_DAY10_DN	0	2.25111	4.83931	0	2.27635	3.13185
GSE21360_SECONDARY_VS_QUATERNARY_MEMORY_CD8_TCELL_UP	3.64905	10	4.84011	2.80612	3.77338	3.13093
GO_REGULATION_OF_CELLULAR_RESPONSE_TO_STRESS	1.30568	0	4.77339	-1.85037	0	3.12702
GO_MRNA_EXPORT_FROM_NUCLEUS	4.25339	1.74088	4.77419	-2.98011	-2.10767	3.12473
GSE9988_ANTI_TREM1_AND_LPS_VS_VEHICLE_TREATED_MONOCYTES_DN	0	0	4.77499	0	0	3.12317
KIM_WT1_TARGETS_UP	0	0	4.77578	0	0	3.12313
HINATA_NFKB_TARGETS_KERATINOCYTE_UP	2.7584	5.12503	4.77657	2.49574	3.12256	3.12305
GO_REGULATION_OF_PROTEIN_CATABOLIC_PROCESS	0	1.68134	4.77737	0	2.02685	3.12222
ATTCTTT_MIR186	2.82235	0	4.77816	-2.52501	0	3.12192
MODULE_60	2.14941	0	4.77895	-2.25722	0	3.11942
GSE22432_MULTIPOTENT_VS_COMMON_DC_PROGENITOR_UNTREATED_DN	0	2.25678	4.77973	0	2.27852	3.11742
GCGNNANTTCC_UNKNOWN	0	0	4.78052	0	0	3.11668
GO_RESPONSE_TO_HEAT	0	1.84965	4.7813	0	2.10536	3.11558
STEIN_ESRRA_TARGETS_UP	10	10	4.78209	3.82168	4.14604	3.1129
HALLMARK_OXIDATIVE_PHOSPHORYLATION	10	10	4.78287	5.94513	5.74749	3.10912
GO_POSITIVE_REGULATION_OF_RNA_BIOSYNTHETIC_PROCESS	10	10	4.78365	-4.73108	-3.60132	3.10759
GO_INTERACTION_WITH_HOST	0	0	4.78443	0	0	3.10759
MODULE_576	0	0	4.78521	0	0	3.10758
GO_REGULATION_OF_INNATE_IMMUNE_RESPONSE	0	5.66791	4.78598	0	3.25098	3.1075
GSE14769_UNSTIM_VS_60MIN_LPS_BMDM_DN	1.53316	4.00829	4.78676	1.9983	2.87231	3.10641
MODULE_45	3.78916	5.67164	4.78753	2.83857	3.24289	3.10446
GSE3982_NEUTROPHIL_VS_NKCELL_UP	0	2.52866	4.73044	0	2.37961	3.10124
GSE21927_SPLEEN_C57BL6_VS_4T1_TUMOR_BALBC_MONOCYTES_UP	0	2.25077	4.67979	0	2.27602	3.09983
GSE41978_ID2_KO_VS_BIM_KO_KLRG1_LOW_EFFECTOR_CD8_TCELL_UP	10	10	4.68056	3.37559	4.22478	3.0963
GSE10240_IL22_VS_IL17_STIM_PRIMARY_BRONCHIAL_EPITHELIAL_CELLS_UP	1.43561	2.41934	4.68133	1.94812	2.33902	3.0952
GSE25088_IL4_VS_IL4_AND_ROSIGLITAZONE_STIM_STAT6_KO_MACROPHAGE_DAY10_DN	0	10	4.6821	0	3.41855	3.09464
GSE7460_CTRL_VS_TGFB_TREATED_ACT_FOXP3_HET_TCONV_UP	0	0	4.68286	0	0	3.09443
REACTOME_GLYCOLYSIS	0	0	4.68363	0	0	3.09301
REACTOME_ANTIGEN_PRESENTATION:_FOLDING_ASSEMBLY_AND_PEPTIDE_LOADING_OF_CLASS_I_MHC	0	2.06327	4.63882	0	2.19785	3.08983
ZHU_CMV_24_HR_UP	1.63554	3.7344	4.63958	2.04756	2.77427	3.08939
GSE37416_12H_VS_24H_F_TULARENSIS_LVS_NEUTROPHIL_DN	0	0	4.599	0	0	3.08763
GSE41176_WT_VS_TAK1_KO_UNSTIM_BCELL_UP	0	3.36658	4.56204	0	2.66644	3.08214
VERHAAK_GLIOBLASTOMA_MESENCHYMAL	3.44623	5.67443	4.5628	2.73104	3.23661	3.08149
GSE6674_ANTI_IGM_VS_ANTI_IGM_AND_CPG_STIM_BCELL_DN	1.33909	1.3593	4.56356	-1.86995	1.86614	3.08113
GSE2770_UNTREATED_VS_IL12_TREATED_ACT_CD4_TCELL_2H_DN	0	1.48441	4.52915	0	1.93001	3.07933
GSE21063_CTRL_VS_ANTI_IGM_STIM_BCELL_NFATC1_KO_8H_UP	2.1156	0	4.5299	-2.24253	0	3.07876
GSE6259_33D1_POS_VS_DEC205_POS_FLT3L_INDUCED_SPLENIC_DC_UP	0	0	4.53066	0	0	3.07869
GO_CELLULAR_RESPONSE_TO_HEAT	0	0	4.53141	0	0	3.07713
ZAMORA_NOS2_TARGETS_DN	0	1.79052	4.53216	0	2.07756	3.07629
MOOTHA_PGC	4.25652	10	4.5329	2.971	3.72053	3.07595
GSE30971_CTRL_VS_LPS_STIM_MACROPHAGE_WBP7_HET_2H_UP	0	1.81794	4.53365	0	2.08964	3.07523
GSE15330_GRANULOCYTE_MONOCYTE_PROGENITOR_VS_PRO_BCELL_DN	0	0	4.5344	0	0	3.07519
GSE15215_CD2_POS_VS_NEG_PDC_DN	2.74888	4.00043	4.53514	2.4919	2.86547	3.07484
DACOSTA_UV_RESPONSE_VIA_ERCC3_UP	0	0	4.53588	0	0	3.07314
GO_MONOSACCHARIDE_BINDING	0	0	4.53663	0	0	3.073
GSE42088_UNINF_VS_LEISHMANIA_INF_DC_2H_UP	3.60209	4.51792	4.53737	2.7808	2.98661	3.07279
MORF_ERH	5.56976	10	4.50577	3.26725	3.43711	3.07107
GO_POSITIVE_REGULATION_OF_PROTEIN_METABOLIC_PROCESS	0	0	4.50651	0	0	3.07079
GSE9988_ANTI_TREM1_AND_LPS_VS_CTRL_TREATED_MONOCYTES_UP	5.30663	10	4.47753	3.20937	3.70783	3.06999
GSE26030_TH1_VS_TH17_RESTIMULATED_DAY15_POST_POLARIZATION_DN	4.37777	5.64677	4.47826	3.00564	3.28932	3.06848
MODULE_159	2.96901	10	4.479	2.57308	3.445	3.06823
GSE43863_NAIVE_VS_MEMORY_LY6C_INT_CXCR5POS_CD4_TCELL_D150_LCMV_DN	1.30748	2.49718	4.47973	1.87967	2.36737	3.06527
GSE40493_BCL6_KO_VS_WT_TREG_UP	1.65163	2.18653	4.48046	-2.03078	2.24715	3.06517
VANDESLUIS_COMMD1_TARGETS_GROUP_3_UP	0	0	4.48119	0	0	3.064
GSE6674_UNSTIM_VS_ANTI_IGM_AND_CPG_STIM_BCELL_DN	2.78158	0	4.48192	-2.50814	0	3.06354
REACTOME_SUMOYLATION	10	3.06347	4.48265	-3.5565	-2.62126	3.06293
KRIGE_RESPONSE_TO_TOSEDOSTAT_6HR_DN	3.00666	3.09122	4.48337	2.5861	2.57339	3.06128
WAKABAYASHI_ADIPOGENESIS_PPARG_RXRA_BOUND_8D	1.39152	1.35931	4.4841	-1.89777	1.86624	3.06078
MODULE_503	0	0	4.45722	0	0	3.05939
GO_TRANSLATION_REGULATOR_ACTIVITY	1.4171	2.29192	4.45794	-1.91145	2.29125	3.05848
GSE42724_NAIVE_VS_MEMORY_BCELL_DN	0	2.00373	4.45866	0	2.17298	3.05651
FLOTHO_PEDIATRIC_ALL_THERAPY_RESPONSE_UP	2.81967	10	4.45938	2.51729	3.70633	3.05583
GO_POSITIVE_REGULATION_OF_CYTOKINE_PRODUCTION	0	3.87731	4.4601	0	2.82518	3.05522
GSE6092_IFNG_VS_IFNG_AND_B_BURGDORFERI_INF_ENDOTHELIAL_CELL_DN	0	2.01018	4.46082	0	2.17588	3.05382
ZHONG_SECRETOME_OF_LUNG_CANCER_AND_FIBROBLAST	0	1.87427	4.46154	0	2.11668	3.05258
GO_TRANSLATION_FACTOR_ACTIVITY_RNA_BINDING	1.54933	3.73635	4.46226	2.00638	2.7778	3.05228
GSE45365_HEALTHY_VS_MCMV_INFECTION_CD8A_DC_IFNAR_KO_DN	0	2.32286	4.46297	0	2.30428	3.05194
REACTOME_PTEN_REGULATION	1.42862	0	4.43711	-1.91781	0	3.04565
GSE6092_CTRL_VS_BORRELIA_BIRGDOFERI_INF_ENDOTHELIAL_CELL_DN	0	2.59698	4.43782	0	2.40387	3.04484
GSE17721_POLYIC_VS_GARDIQUIMOD_4H_BMDC_DN	0	0	4.43853	0	0	3.04258
FEVR_CTNNB1_TARGETS_UP	1.52844	3.90374	4.43924	1.99525	2.83209	3.04254
GO_REGULATION_OF_DNA_TEMPLATED_TRANSCRIPTION_IN_RESPONSE_TO_STRESS	2.86245	4.49798	4.43995	2.53564	2.98573	3.04197
SESTO_RESPONSE_TO_UV_C0	3.97751	10	4.44066	2.8881	3.38766	3.04129
MORF_PAPSS1	0	1.78194	4.4164	0	2.07301	3.03866
GO_MRNA_TRANSPORT	4.67352	2.47215	4.41711	-3.11106	-2.41889	3.03819
REACTOME_DISEASES_OF_SIGNAL_TRANSDUCTION	0	0	4.41781	0	0	3.03648
MORF_MBD4	10	10	4.41852	3.61358	3.73321	3.03637
GSE22886_NAIVE_BCELL_VS_BM_PLASMA_CELL_DN	0	1.51584	4.39589	0	1.9468	3.03095
GSE3982_CTRL_VS_LPS_4H_MAC_DN	3.30865	10	4.39659	2.68176	3.45951	3.03089
GO_REGULATION_OF_T_CELL_ACTIVATION	0	3.5111	4.37518	0	2.71539	3.02831
REACTOME_FCERI_MEDIATED_NF_KB_ACTIVATION	3.49339	4.46676	4.35465	2.74864	2.97371	3.02193
GSE360_CTRL_VS_L_DONOVANI_DC_DN	0	1.53698	4.35535	0	1.95731	3.02144
SCHLOSSER_MYC_TARGETS_REPRESSED_BY_SERUM	4.68571	10	4.35605	3.13996	3.67531	3.02061
GO_POSITIVE_REGULATION_OF_PROTEOLYSIS	0	2.17413	4.35674	0	2.24207	3.01854
MARTORIATI_MDM4_TARGETS_NEUROEPITHELIUM_UP	0	3.12645	4.35744	0	2.5861	3.01745
GO_ACTIVATION_OF_INNATE_IMMUNE_RESPONSE	0	4.69982	4.33798	0	3.02043	3.01413
THEILGAARD_NEUTROPHIL_AT_SKIN_WOUND_DN	0	1.54913	4.30088	0	1.9634	3.01081
GO_LEUKOCYTE_MEDIATED_IMMUNITY	1.68019	5.02993	4.28392	2.06813	3.1216	3.01001
GSE17721_CTRL_VS_LPS_6H_BMDC_DN	0	1.55672	4.28461	0	1.9668	3.00948
GSE6269_FLU_VS_E_COLI_INF_PBMC_UP	3.34876	0	4.26832	-2.70537	0	3.00778
GO_ENDOMEMBRANE_SYSTEM_ORGANIZATION	0	2.43801	4.26901	0	2.34504	3.00776
SEKI_INFLAMMATORY_RESPONSE_LPS_UP	0	3.5088	4.26969	0	2.71175	3.00742
GCACTTT_MIR175P_MIR20A_MIR106A_MIR106B_MIR20B_MIR519D	10	2.2992	4.27038	-4.13241	-2.35332	3.00735
GSE40274_EOS_VS_FOXP3_AND_EOS_TRANSDUCED_ACTIVATED_CD4_TCELL_UP	1.32282	0	4.27106	-1.86034	0	3.00396
GSE21360_PRIMARY_VS_QUATERNARY_MEMORY_CD8_TCELL_DN	0	0	4.23934	0	0	3.00141
HALLMARK_APOPTOSIS	2.03206	4.63705	4.22457	2.22333	3.01053	2.99934
GSE26727_WT_VS_KLF2_KO_LPS_STIM_MACROPHAGE_DN	0	2.7063	4.22525	0	2.44435	2.99756
GSE42021_CD24LO_TREG_VS_CD24LO_TCONV_THYMUS_DN	0	2.54458	4.22593	0	2.38706	2.99732
REACTOME_CLATHRIN_MEDIATED_ENDOCYTOSIS	0	0	4.22661	0	0	2.99586
CHAUHAN_RESPONSE_TO_METHOXYESTRADIOL_DN	0	0	4.22729	0	0	2.99547
GSE37416_0H_VS_3H_F_TULARENSIS_LVS_NEUTROPHIL_UP	0	0	4.22797	0	0	2.99502
GSE26343_WT_VS_NFAT5_KO_MACROPHAGE_DN	0	2.61869	4.22864	0	2.41116	2.99486
GO_LYMPHOCYTE_ACTIVATION	0	1.78519	4.22932	0	2.0748	2.9948
TIEN_INTESTINE_PROBIOTICS_6HR_UP	4.29421	10	4.22999	2.9928	3.31897	2.9921
WEI_MYCN_TARGETS_WITH_E_BOX	5.55592	10	4.20185	3.28836	3.46859	2.99079
GSE8384_CTRL_VS_B_ABORTUS_4H_MAC_CELL_LINE_DN	0	2.2693	4.18878	0	2.28297	2.99022
GSE2770_IL12_VS_TGFB_AND_IL12_TREATED_ACT_CD4_TCELL_6H_DN	0	2.68037	4.18945	0	2.43507	2.98751
MODULE_6	2.76342	4.38805	4.19012	2.49742	2.95581	2.98732
ERBB2_UP.V1_UP	0	0	4.19079	0	0	2.98731
GSE42021_CD24HI_TREG_VS_CD24HI_TCONV_THYMUS_UP	0	1.95251	4.19146	0	2.15098	2.9873
GSE22886_NAIVE_TCELL_VS_DC_UP	0	3.12189	4.17878	0	2.58326	2.98701
GSE17721_0.5H_VS_4H_POLYIC_BMDC_DN	1.70124	4.56365	4.16651	2.0775	2.9912	2.98658
GSE17721_CTRL_VS_CPG_8H_BMDC_DN	0	0	4.16717	0	0	2.98609
GSE46606_IRF4HIGH_VS_IRF4MID_CD40L_IL2_IL5_DAY3_STIMULATED_BCELL_UP	2.93375	3.08227	4.16783	2.56093	2.56996	2.98554
PHONG_TNF_TARGETS_UP	1.71968	2.66649	4.1685	2.08712	2.42946	2.98531
LIM_MAMMARY_STEM_CELL_DN	3.06472	5.12421	4.16916	2.60371	3.12515	2.98334
SHAFFER_IRF4_TARGETS_IN_ACTIVATED_B_LYMPHOCYTE	0	1.32388	4.16982	0	1.84765	2.98292
KRIGE_RESPONSE_TO_TOSEDOSTAT_24HR_DN	4.11623	3.87788	4.17048	2.91862	2.82405	2.98171
GO_TUMOR_NECROSIS_FACTOR_MEDIATED_SIGNALING_PATHWAY	1.58477	3.97274	4.17114	2.02452	2.8509	2.98008
GSE24574_NAIVE_VS_TCONV_CD4_TCELL_DN	0	1.78759	4.17179	0	2.07604	2.97957
GO_KINASE_BINDING	5.03669	0	4.17245	-3.29469	0	2.97778
MORF_RPA2	3.01964	0	4.17311	-2.59585	0	2.97771
BILANGES_SERUM_RESPONSE_TRANSLATION	0	1.91219	4.17376	0	2.13318	2.97722
MARTORIATI_MDM4_TARGETS_FETAL_LIVER_UP	1.58505	3.98088	4.17441	2.02451	2.85696	2.97605
GSE9006_TYPE_1_VS_TYPE_2_DIABETES_PBMC_AT_DX_UP	3.53202	1.38673	4.17507	-2.77726	-1.92847	2.97554
GSE43863_TH1_VS_LY6C_INT_CXCR5POS_EFFECTOR_CD4_TCELL_DN	1.59477	0	4.17572	-2.00055	0	2.97498
REACTOME_DECTIN_1_MEDIATED_NONCANONICAL_NF_KB_SIGNALING	10	10	4.15155	3.5671	3.84785	2.9707
KEGG_ENDOCYTOSIS	0	0	4.14048	0	0	2.96858
GO_REGULATION_OF_MRNA_CATABOLIC_PROCESS	1.61048	1.5296	4.14113	-2.0091	1.95359	2.9682
GSE14000_UNSTIM_VS_4H_LPS_DC_TRANSLATED_RNA_DN	10	10	4.14177	3.63256	3.95353	2.9669
GSE17721_PAM3CSK4_VS_GADIQUIMOD_8H_BMDC_DN	0	0	4.13089	0	0	2.9664
GO_ENDOPEPTIDASE_COMPLEX	4.52754	5.22419	4.1203	3.07466	3.1822	2.96494
HALLMARK_MYC_TARGETS_V1	2.60922	2.24816	4.12094	2.44155	2.27458	2.96375
GSE34392_ST2_KO_VS_WT_DAY8_LCMV_EFFECTOR_CD8_TCELL_DN	0	2.87064	4.12159	0	2.5033	2.96273
GSE3982_NEUTROPHIL_VS_EFF_MEMORY_CD4_TCELL_UP	0	1.95976	4.12223	0	2.15451	2.96269
BILD_HRAS_ONCOGENIC_SIGNATURE	0	3.15214	4.12287	0	2.59658	2.96177
GO_UBIQUITIN_DEPENDENT_ERAD_PATHWAY	0	1.45637	4.12351	0	1.91634	2.96159
PUJANA_ATM_PCC_NETWORK	3.36626	1.3273	4.12415	-2.71414	-1.89753	2.96142
DOUGLAS_BMI1_TARGETS_DN	2.03044	3.56948	4.12479	2.22253	2.73647	2.95986
GSE17721_0.5H_VS_8H_GARDIQUIMOD_BMDC_DN	0	0	4.12543	0	0	2.95907
JOHNSTONE_PARVB_TARGETS_2_DN	2.16406	0	4.12607	-2.26332	0	2.9576
GSE28726_ACT_CD4_TCELL_VS_ACT_NKTCELL_UP	1.37638	1.42375	4.1267	1.91772	1.89999	2.95755
GO_ANTIGEN_PROCESSING_AND_PRESENTATION_OF_EXOGENOUS_PEPTIDE_ANTIGEN_VIA_MHC_CLASS_I	5.56151	10	4.11612	3.2824	3.45989	2.95618
REACTOME_N_GLYCAN_TRIMMING_IN_THE_ER_AND_CALNEXIN_CALRETICULIN_CYCLE	0	0	4.11675	0	0	2.95613
MORF_RAB5A	10	10	4.11739	3.32885	3.50871	2.95437
GO_RESPONSE_TO_ABIOTIC_STIMULUS	0	1.50767	4.11802	0	1.94167	2.95416
REACTOME_CHROMATIN_ORGANIZATION	4.92608	3.86142	4.11865	-3.26819	-2.87378	2.95337
GSE17721_CPG_VS_GARDIQUIMOD_4H_BMDC_DN	0	1.54525	4.10857	0	1.96139	2.95201
GSE2770_IL4_ACT_VS_ACT_CD4_TCELL_6H_DN	0	3.53433	4.1092	0	2.72249	2.95195
GSE10239_NAIVE_VS_MEMORY_CD8_TCELL_UP	1.33381	0	4.09941	-1.86708	0	2.95031
GSE31082_DP_VS_CD4_SP_THYMOCYTE_DN	0	1.4595	4.10004	0	1.91793	2.9502
SESTO_RESPONSE_TO_UV_C1	3.49363	10	4.10067	2.74787	3.84899	2.94962
GSE44649_WT_VS_MIR155_KO_ACTIVATED_CD8_TCELL_UP	0	1.57405	4.10129	0	1.9757	2.94891
HALLMARK_PROTEIN_SECRETION	1.67466	1.86157	4.10192	2.06576	2.11015	2.94752
REACTOME_PROGRAMMED_CELL_DEATH	1.53361	2.82903	4.10254	1.99826	2.49027	2.94721
GO_I_KAPPAB_KINASE_NF_KAPPAB_SIGNALING	0	0	4.09296	0	0	2.9456
MORF_PPP2R5E	2.49043	3.73689	4.09358	2.40014	2.77766	2.9449
NUYTTEN_NIPP1_TARGETS_DN	2.65413	0	4.0942	-2.458	0	2.9445
GSE17721_POLYIC_VS_GARDIQUIMOD_6H_BMDC_DN	2.40886	3.59409	4.08486	2.37057	2.74255	2.94385
GO_SM_LIKE_PROTEIN_FAMILY_COMPLEX	0	1.51543	4.08548	0	1.94652	2.94329
GSE27859_MACROPHAGE_VS_CD11C_INT_F480_HI_MACROPHAGE_UP	0	2.23387	4.06686	0	2.26769	2.94226
KIM_ALL_DISORDERS_DURATION_CORR_DN	0	3.12217	4.06748	0	2.58284	2.94225
GO_PATTERN_RECOGNITION_RECEPTOR_SIGNALING_PATHWAY	0	2.40592	4.0681	0	2.33436	2.94147
GSE33425_CD161_INT_VS_NEG_CD8_TCELL_UP	4.28195	10	4.05938	2.98655	3.36793	2.93979
ZHU_CMV_ALL_UP	2.43982	10	4.05999	2.38243	3.39758	2.93969
NRF1_Q6	0	0	4.06061	0	0	2.93919
MODULE_147	0	0	4.06122	0	0	2.93909
REACTOME_CELLULAR_RESPONSE_TO_HEAT_STRESS	0	1.31508	4.06184	0	1.84221	2.9389
GSE9988_LOW_LPS_VS_ANTI_TREM1_AND_LPS_MONOCYTE_UP	0	2.54623	4.04433	0	2.3877	2.93686
GINESTIER_BREAST_CANCER_20Q13_AMPLIFICATION_DN	10	10	4.04494	-4.94286	-3.72125	2.93628
REACTOME_ACTIVATION_OF_NF_KAPPAB_IN_B_CELLS	4.64339	10	4.04555	3.13253	3.44661	2.93478
MOHANKUMAR_HOXA1_TARGETS_UP	2.48618	0	4.04616	-2.3938	0	2.93423
GSE16385_MONOCYTE_VS_12H_IL4_TREATED_MACROPHAGE_DN	4.4941	1.82696	4.04677	-3.0381	-2.14743	2.93406
GSE37301_MULTIPOTENT_PROGENITOR_VS_COMMON_LYMPHOID_PROGENITOR_DN	1.32601	4.32273	4.03868	1.88922	2.9452	2.93097
MOOTHA_MITOCHONDRIA	10	10	4.03928	5.38634	4.5712	2.93042
GSE2706_R848_VS_R848_AND_LPS_8H_STIM_DC_DN	3.93869	10	4.03989	2.87028	3.54301	2.92844
GSE29618_PRE_VS_DAY7_POST_TIV_FLU_VACCINE_PDC_DN	1.41743	0	4.02348	-1.91165	0	2.92682
GO_CYTOPLASMIC_PATTERN_RECOGNITION_RECEPTOR_SIGNALING_PATHWAY	0	1.91514	4.02408	0	2.13499	2.92578
CETS1P54_01	0	1.90737	4.01653	0	2.13114	2.92515
GO_SMALL_GTPASE_BINDING	4.10075	0	4.01713	-2.94013	0	2.92421
MOOTHA_HUMAN_MITODB_6_2002	10	10	4.00966	5.36449	4.52958	2.92262
GSE17721_LPS_VS_PAM3CSK4_4H_BMDC_DN	0	0	4.0023	0	0	2.9206
GO_INTERLEUKIN_1_MEDIATED_SIGNALING_PATHWAY	4.44931	10	4.0029	3.04409	3.32558	2.92054
GO_NEGATIVE_REGULATION_OF_CELLULAR_CATABOLIC_PROCESS	0	0	4.0035	0	0	2.91913
GNF2_UBE2I	1.75253	1.90501	4.0041	2.10189	2.13027	2.91879
GO_REGULATION_OF_LEUKOCYTE_PROLIFERATION	0	3.25984	4.0047	0	2.635	2.91852
MODULE_84	10	10	4.0053	3.57371	4.10321	2.91414
GSE32986_UNSTIM_VS_CURDLAN_LOWDOSE_STIM_DC_UP	0	1.41657	4.00589	0	1.89655	2.91224
GSE22886_DAY0_VS_DAY1_MONOCYTE_IN_CULTURE_DN	3.63272	10	4.00649	2.79594	3.3268	2.91185
REACTOME_TRANSCRIPTIONAL_REGULATION_BY_RUNX3	1.30899	1.39205	4.00708	1.88089	1.88393	2.91156
REACTOME_REGULATION_OF_MRNA_STABILITY_BY_PROTEINS_THAT_BIND_AU_RICH_ELEMENTS	2.63019	3.50939	4.00768	2.44959	2.7126	2.91135
REACTOME_UNFOLDED_PROTEIN_RESPONSE_UPR	0	0	4.00827	0	0	2.91105
RASHI_RESPONSE_TO_IONIZING_RADIATION_2	0	3.02342	4.00091	0	2.55353	2.91095
GSE37301_MULTIPOTENT_PROGENITOR_VS_RAG2_KO_NK_CELL_DN	1.76265	4.09603	4.0015	2.10651	2.8934	2.91028
GO_NUCLEAR_ENVELOPE	0	0	4.00209	0	0	2.90835
GSE17721_CPG_VS_GARDIQUIMOD_24H_BMDC_UP	0	0	3.9951	0	0	2.90799
GO_GOLGI_MEMBRANE	0	0	3.98814	0	0	2.90715
CTCAGGG_MIR125B_MIR125A	10	2.94811	3.98873	-4.16628	-2.57971	2.9068
GSE19923_HEB_KO_VS_HEB_AND_E2A_KO_DP_THYMOCYTE_DN	0	1.79359	3.98932	0	2.07909	2.90618
GO_MITOCHONDRIAL_PROTEIN_COMPLEX	10	10	3.9825	5.81603	5.2635	2.90447
GSE2770_TGFB_AND_IL4_ACT_VS_ACT_CD4_TCELL_48H_UP	2.5115	5.21807	3.97586	2.40753	3.18935	2.90433
GSE22886_NAIVE_TCELL_VS_MONOCYTE_DN	0	3.07573	3.96917	0	2.56864	2.90342
LEE_BMP2_TARGETS_DN	5.43929	2.60966	3.96975	-3.43804	2.40815	2.90336
REACTOME_TRANSPORT_OF_MATURE_TRANSCRIPT_TO_CYTOPLASM	3.36554	1.36838	3.97034	-2.71561	-1.91863	2.90334
MORF_PHB	2.50518	1.63649	3.97092	-2.4009	-2.05674	2.9031
MARTORIATI_MDM4_TARGETS_FETAL_LIVER_DN	10	10	3.9715	-4.14003	-3.3511	2.9031
GSE7348_LPS_VS_TOLERIZED_AND_LPS_STIM_MACROPHAGE_UP	3.73996	1.33658	3.97208	-2.83923	-1.90224	2.90284
GSE7768_OVA_WITH_LPS_VS_OVA_WITH_MPL_IMMUNIZED_MOUSE_WHOLE_SPLEEN_6H_DN	0	1.9816	3.97266	0	2.16371	2.89986
GSE9960_GRAM_NEG_VS_GRAM_POS_SEPSIS_PBMC_UP	0	3.52795	3.97324	0	2.71943	2.89946
GO_ANTIGEN_PROCESSING_AND_PRESENTATION_OF_ENDOGENOUS_PEPTIDE_ANTIGEN_VIA_MHC_CLASS_I_VIA_ER_PATHWAY	0	2.05314	3.95974	0	2.19347	2.89849
GSE46606_IRF4_KO_VS_WT_CD40L_IL2_IL5_3DAY_STIMULATED_BCELL_UP	0	0	3.95347	0	0	2.89724
GO_SNRNA_TRANSCRIPTION	0	0	3.95405	0	0	2.89702
GSE5589_WT_VS_IL10_KO_LPS_AND_IL10_STIM_MACROPHAGE_45MIN_DN	1.48725	3.20449	3.95462	1.97334	2.61548	2.89499
GSE36476_YOUNG_VS_OLD_DONOR_MEMORY_CD4_TCELL_40H_TSST_ACT_DN	0	1.83985	3.9419	0	2.10022	2.89435
GSE7548_NAIVE_VS_DAY7_PCC_IMMUNIZATION_CD4_TCELL_DN	1.86861	3.34291	3.93594	2.1531	2.65876	2.8943
GSE1432_CTRL_VS_IFNG_1H_MICROGLIA_UP	4.3579	0	3.93652	-3.0106	0	2.89351
GSE6269_E_COLI_VS_STAPH_AUREUS_INF_PBMC_DN	0	0	3.93709	0	0	2.89275
PID_MET_PATHWAY	0	0	3.92481	0	0	2.89165
AGUIRRE_PANCREATIC_CANCER_COPY_NUMBER_UP	2.33053	0	3.92538	-2.33523	0	2.89148
GSE17721_0.5H_VS_12H_GARDIQUIMOD_BMDC_DN	0	1.96279	3.92595	0	2.15596	2.89125
GSE29618_MONOCYTE_VS_PDC_UP	10	10	3.92026	3.55717	3.80035	2.89072
TGCCTTA_MIR124A	10	1.87705	3.90867	-3.54815	-2.17054	2.88803
HALLMARK_UV_RESPONSE_UP	0	0	3.90924	0	0	2.8871
GSE2405_HEAT_KILLED_VS_LIVE_A_PHAGOCYTOPHILUM_STIM_NEUTROPHIL_9H_UP	4.31026	10	3.89213	2.99451	3.68634	2.88578
GSE36891_UNSTIM_VS_PAM_TLR2_STIM_PERITONEAL_MACROPHAGE_UP	1.66625	1.72823	3.88701	2.06142	2.04945	2.88555
GSE23568_ID3_TRANSDUCED_VS_ID3_KO_CD8_TCELL_DN	0	0	3.88757	0	0	2.88485
REACTOME_IMMUNOREGULATORY_INTERACTIONS_BETWEEN_A_LYMPHOID_AND_A_NON_LYMPHOID_CELL	0	2.4186	3.88814	0	2.33855	2.88468
GSE12198_LOW_IL2_STIM_NK_CELL_VS_HIGH_IL2_STIM_NK_CELL_UP	0	0	3.8887	0	0	2.88399
GSE42021_TREG_VS_TCONV_PLN_UP	10	10	3.88927	3.96121	4.92573	2.88391
MORF_CSNK1D	1.58636	0	3.88983	-1.99671	0	2.88298
TTTGCAG_MIR518A2	1.8774	0	3.8904	-2.13607	0	2.88269
GSE44649_NAIVE_VS_ACTIVATED_CD8_TCELL_MIR155_KO_UP	1.37661	4.85468	3.88522	1.91772	3.06325	2.88247
GSE41176_UNSTIM_VS_ANTI_IGM_STIM_BCELL_1H_UP	2.5388	4.27566	3.88578	2.41771	2.93885	2.88245
CREB_02	0	0	3.88634	0	0	2.88222
TTTGCAC_MIR19A_MIR19B	2.68303	0	3.88135	-2.46884	0	2.88167
GSE23321_CENTRAL_VS_EFFECTOR_MEMORY_CD8_TCELL_UP	0	0	3.88191	0	0	2.87896
GSE18791_CTRL_VS_NEWCASTLE_VIRUS_DC_10H_DN	5.13711	10	3.87695	3.19533	3.98058	2.87829
GSE17301_IFNA2_VS_IFNA2_AND_ACD3_ACD28_STIM_CD8_TCELL_UP	0	1.49168	3.872	0	1.93349	2.87674
GO_INTRINSIC_APOPTOTIC_SIGNALING_PATHWAY_IN_RESPONSE_TO_ENDOPLASMIC_RETICULUM_STRESS	0	1.40157	3.87256	0	1.88888	2.87484
REACTOME_REGULATION_OF_PTEN_STABILITY_AND_ACTIVITY	3.38094	5.66224	3.87312	2.71218	3.26815	2.8745
LINSLEY_MIR16_TARGETS	0	1.4694	3.86833	0	1.92272	2.87364
GSE17721_CPG_VS_GARDIQUIMOD_1H_BMDC_DN	1.53464	1.9149	3.86888	-1.97205	2.13499	2.87345
ALTEMEIER_RESPONSE_TO_LPS_WITH_MECHANICAL_VENTILATION	5.54884	10	3.86944	3.29567	3.85377	2.87335
GSE14908_RESTING_VS_HDM_STIM_CD4_TCELL_NONATOPIC_PATIENT_DN	0	1.33712	3.86459	0	1.85423	2.87224
GSE2706_UNSTIM_VS_8H_LPS_AND_R848_DC_DN	10	10	3.86515	3.37845	4.3308	2.8718
ZWANG_CLASS_3_TRANSIENTLY_INDUCED_BY_EGF	2.68824	10	3.83993	2.47183	3.32034	2.86721
GSE9988_LPS_VS_VEHICLE_TREATED_MONOCYTE_DN	1.66037	0	3.84048	-2.03529	0	2.86715
GSE28726_NAIVE_VS_ACTIVATED_NKTCELL_DN	0	3.02344	3.82639	0	2.55374	2.8668
GSE2770_UNTREATED_VS_IL12_TREATED_ACT_CD4_TCELL_6H_UP	0	1.87178	3.82212	0	2.11538	2.86649
ZHOU_TNF_SIGNALING_4HR	0	1.85862	3.81321	0	2.10887	2.86511
GSE41867_NAIVE_VS_DAY6_LCMV_EFFECTOR_CD8_TCELL_DN	2.62062	0	3.81376	-2.44468	0	2.8651
GSE32986_CURDLAN_HIGHDOSE_VS_GMCSF_AND_CURDLAN_HIGHDOSE_STIM_DC_DN	1.51486	3.82264	3.81431	1.98873	2.80454	2.86398
BROWNE_HCMV_INFECTION_16HR_UP	2.40361	2.70399	3.81485	2.36847	2.44364	2.86381
GSE23114_PERITONEAL_CAVITY_B1A_BCELL_VS_SPLEEN_BCELL_DN	0	0	3.8154	0	0	2.86371
GSE18791_CTRL_VS_NEWCASTLE_VIRUS_DC_12H_DN	4.18236	10	3.81595	2.94689	3.56307	2.86321
GSE22886_NAIVE_CD4_TCELL_VS_12H_ACT_TH2_DN	2.4154	3.15231	3.81649	2.37311	2.59689	2.86283
TBK1.DF_DN	2.13892	0	3.81704	-2.25286	0	2.86281
CREIGHTON_AKT1_SIGNALING_VIA_MTOR_UP	0	0	3.81758	0	0	2.86163
MORF_HAT1	0	1.31851	3.81812	0	1.84392	2.86119
BASSO_CD40_SIGNALING_UP	0	3.07532	3.81867	0	2.56876	2.86094
GO_ENTRY_INTO_OTHER_ORGANISM_INVOLVED_IN_SYMBIOTIC_INTERACTION	0	0	3.81456	0	0	2.85974
BENPORATH_NANOG_TARGETS	2.70736	1.6232	3.8151	-2.47789	-2.05046	2.85857
GSE5503_PLN_DC_VS_SPLEEN_DC_ACTIVATED_ALLOGENIC_TCELL_DN	1.44311	2.55712	3.81564	1.9518	2.39193	2.85833
GO_POSITIVE_REGULATION_OF_CELL_DEATH	0	0	3.80248	0	0	2.85692
GO_LEUKOCYTE_CELL_CELL_ADHESION	0	5.12174	3.80302	0	3.12811	2.85671
GSE32164_RESTING_DIFFERENTIATED_VS_ALTERNATIVELY_ACT_M2_MACROPHAGE_DN	1.31389	3.09261	3.80356	1.88308	2.57401	2.85656
GSE15930_NAIVE_VS_72H_IN_VITRO_STIM_TRICHOSTATINA_CD8_TCELL_UP	1.37197	0	3.77805	-1.88769	0	2.85363
GO_CYTOKINE_PRODUCTION	0	3.91476	3.77859	0	2.83477	2.85285
GSE14000_UNSTIM_VS_16H_LPS_DC_TRANSLATED_RNA_DN	1.79225	4.56294	3.77913	2.1186	2.99237	2.85207
REACTOME_RAB_GEFS_EXCHANGE_GTP_FOR_GDP_ON_RABS	0	0	3.77966	0	0	2.85094
GSE21927_C26GM_VS_4T1_TUMOR_MONOCYTE_BALBC_DN	0	0	3.7802	0	0	2.85038
GSE9650_GP33_VS_GP276_LCMV_SPECIFIC_EXHAUSTED_CD8_TCELL_DN	2.59254	2.50023	3.78073	2.43715	2.36878	2.85036
MORF_CUL1	0	0	3.78127	0	0	2.84948
REACTOME_IRE1ALPHA_ACTIVATES_CHAPERONES	0	0	3.7818	0	0	2.84931
GSE14769_20MIN_VS_360MIN_LPS_BMDM_DN	0	1.4558	3.78233	0	1.9159	2.84921
GSE45365_WT_VS_IFNAR_KO_CD8A_DC_MCMV_INFECTION_UP	2.33501	0	3.7745	-2.3375	0	2.8445
GO_RIBONUCLEOPROTEIN_COMPLEX_BINDING	2.08902	2.55788	3.77503	2.24927	2.39179	2.844
GO_REGULATION_OF_PROTEOLYSIS	0	10	3.77145	0	3.49262	2.84277
SCHLOSSER_SERUM_RESPONSE_AUGMENTED_BY_MYC	0	0	3.77198	0	0	2.84266
HUPER_BREAST_BASAL_VS_LUMINAL_DN	0	0	3.77251	0	0	2.84156
GSE17301_IFNA2_VS_IFNA5_STIM_ACD3_ACD28_ACT_CD8_TCELL_UP	0	0	3.76894	0	0	2.84042
GSE17721_CTRL_VS_POLYIC_6H_BMDC_UP	1.58406	0	3.76947	-1.99526	0	2.84037
GSE23568_CTRL_VS_ID3_TRANSDUCED_CD8_TCELL_UP	0	0	3.77	0	0	2.8402
GSE17721_CTRL_VS_POLYIC_4H_BMDC_DN	0	0	3.77052	0	0	2.83936
GO_INTRACELLULAR_RECEPTOR_SIGNALING_PATHWAY	0	0	3.77105	0	0	2.83931
KEGG_SPLICEOSOME	1.58991	1.61647	3.77157	-1.99833	1.99602	2.83837
GSE7509_FCGRIIB_VS_TNFA_IL1B_IL6_PGE_STIM_DC_UP	4.65807	5.66319	3.7721	3.10707	3.26217	2.83802
GSE5589_WT_VS_IL6_KO_LPS_AND_IL10_STIM_MACROPHAGE_45MIN_DN	0	0	3.76452	0	0	2.83636
GO_ERAD_PATHWAY	0	2.09813	3.76505	0	2.21183	2.83524
REACTOME_TOLL_LIKE_RECEPTOR_9_TLR9_CASCADE	0	2.13224	3.76557	0	2.22622	2.83513
GSE14908_ATOPIC_VS_NONATOPIC_PATIENT_RESTING_CD4_TCELL_UP	0	2.07623	3.7581	0	2.20341	2.83401
GSE43955_TH0_VS_TGFB_IL6_IL23_TH17_ACT_CD4_TCELL_60H_DN	2.15246	2.79014	3.75862	2.27431	2.4766	2.83329
GSE4984_UNTREATED_VS_GALECTIN1_TREATED_DC_UP	0	0	3.75914	0	0	2.83311
GO_LEUKOCYTE_PROLIFERATION	0	3.25947	3.75191	0	2.63429	2.83219
GROSS_HIF1A_TARGETS_DN	0	3.36522	3.75243	0	2.66473	2.83159
GSE17721_LPS_VS_CPG_6H_BMDC_UP	0	0	3.75295	0	0	2.83152
GSE18791_CTRL_VS_NEWCASTLE_VIRUS_DC_8H_DN	3.86591	10	3.75347	2.85283	3.58877	2.83108
GSE360_L_DONOVANI_VS_B_MALAYI_LOW_DOSE_MAC_DN	0	0	3.75398	0	0	2.83027
MARTENS_TRETINOIN_RESPONSE_UP	4.74046	10	3.75071	-3.18059	3.53876	2.82788
AMIT_SERUM_RESPONSE_120_MCF10A	1.39566	3.35872	3.74744	1.92751	2.66349	2.82712
REACTOME_TRANSPORT_TO_THE_GOLGI_AND_SUBSEQUENT_MODIFICATION	1.88157	3.99802	3.74422	2.15919	2.86942	2.82619
TEL2_Q6	0	0	3.74473	0	0	2.82561
GSE37301_LYMPHOID_PRIMED_MPP_VS_RAG2_KO_NK_CELL_UP	1.62617	2.06307	3.74525	2.04332	2.1979	2.82518
CHARAFE_BREAST_CANCER_LUMINAL_VS_BASAL_DN	5.57382	10	3.74576	3.25988	3.88114	2.82459
GO_IRE1_MEDIATED_UNFOLDED_PROTEIN_RESPONSE	1.50975	0	3.74628	-1.95872	0	2.82413
REACTOME_DEADENYLATION_DEPENDENT_MRNA_DECAY	0	0	3.74303	0	0	2.82393
REACTOME_REGULATION_OF_HSF1_MEDIATED_HEAT_SHOCK_RESPONSE	0	1.77596	3.74354	0	2.07051	2.82327
GO_INTRINSIC_APOPTOTIC_SIGNALING_PATHWAY	0	0	3.73668	0	0	2.8228
REACTOME_REGULATION_OF_RUNX3_EXPRESSION_AND_ACTIVITY	10	10	3.73719	3.55855	3.61162	2.82268
MORF_DAP	0	1.69828	3.73049	0	2.03588	2.82069
GSE37301_LYMPHOID_PRIMED_MPP_VS_COMMON_LYMPHOID_PROGENITOR_DN	0	0	3.72393	0	0	2.81952
GCM_MLL	10	4.91157	3.72094	-3.79982	-3.24036	2.81904
GO_FC_RECEPTOR_SIGNALING_PATHWAY	0	2.80096	3.71798	0	2.48006	2.8187
GSE9006_HEALTHY_VS_TYPE_2_DIABETES_PBMC_AT_DX_UP	0	0	3.71499	0	0	2.8184
GSE2770_UNTREATED_VS_TGFB_AND_IL12_TREATED_ACT_CD4_TCELL_48H_DN	0	1.8898	3.7155	0	2.1229	2.8183
GSE3039_NKT_CELL_VS_ALPHAALPHA_CD8_TCELL_UP	0	1.41342	3.70916	0	1.89503	2.81761
GSE1432_CTRL_VS_IFNG_24H_MICROGLIA_DN	10	10	3.70966	3.59673	4.26856	2.81757
MORI_PLASMA_CELL_UP	0	2.29003	3.70348	0	2.2903	2.81644
GSE6269_HEALTHY_VS_E_COLI_INF_PBMC_UP	3.26888	1.64114	3.70398	-2.679	-2.05869	2.81639
REACTOME_CLEC7A_DECTIN_1_SIGNALING	3.87043	5.11676	3.69786	2.85516	3.14107	2.81545
GSE22886_DC_VS_MONOCYTE_DN	1.49646	3.23681	3.69836	1.97825	2.6261	2.81505
GO_PEPTIDYL_LYSINE_MODIFICATION	4.68996	2.40417	3.69887	-3.1694	-2.39471	2.81502
REACTOME_THE_CITRIC_ACID_TCA_CYCLE_AND_RESPIRATORY_ELECTRON_TRANSPORT	10	10	3.69607	4.43362	4.25154	2.81443
REACTOME_TNFR2_NON_CANONICAL_NF_KB_PATHWAY	4.06844	10	3.69657	2.90682	3.44708	2.81408
TIEN_INTESTINE_PROBIOTICS_2HR_UP	0	1.69249	3.69708	0	2.03304	2.81279
GGAANCGGAANY_UNKNOWN	0	2.25526	3.69758	0	2.2778	2.81269
PHONG_TNF_RESPONSE_VIA_P38_PARTIAL	0	0	3.69808	0	0	2.81267
GSE4748_CTRL_VS_LPS_AND_CYANOBACTERIUM_LPSLIKE_STIM_DC_3H_UP	0	0	3.69532	0	0	2.812
GSE7568_IL4_TGFB_DEXAMETHASONE_VS_IL4_TGFB_TREATED_MACROPHAGE_UP	1.52275	2.23044	3.69582	1.99268	2.26617	2.81199
GSE9988_ANTI_TREM1_VS_CTRL_TREATED_MONOCYTES_UP	3.20434	5.12339	3.69632	2.64768	3.1278	2.81152
LIU_SOX4_TARGETS_DN	2.21832	0	3.69357	-2.28519	0	2.81141
GSE25123_CTRL_VS_ROSIGLITAZONE_STIM_MACROPHAGE_UP	0	0	3.69084	0	0	2.81089
GCM_HBP1	0	0	3.69134	0	0	2.81043
GSE18791_CTRL_VS_NEWCASTLE_VIRUS_DC_16H_DN	2.74041	10	3.67927	2.48799	3.31005	2.80838
GO_POSITIVE_REGULATION_OF_LEUKOCYTE_CELL_CELL_ADHESION	0	4.26701	3.67976	0	2.93425	2.80785
BOYAULT_LIVER_CANCER_SUBCLASS_G1_UP	3.6235	0	3.68026	-2.80334	0	2.80769
GSE42724_MEMORY_BCELL_VS_PLASMABLAST_UP	0	2.60723	3.68075	0	2.40743	2.80707
CAGTATT_MIR200B_MIR200C_MIR429	4.26378	0	3.6782	-2.99441	0	2.80681
GSE19888_CTRL_VS_A3R_INHIBITOR_TREATED_MAST_CELL_DN	0	0	3.6787	0	0	2.80678
GO_PROTEIN_DOMAIN_SPECIFIC_BINDING	2.67575	0	3.67919	-2.46649	0	2.80612
ZWANG_CLASS_1_TRANSIENTLY_INDUCED_BY_EGF	0	1.89601	3.67662	0	2.12604	2.80502
GSE4748_LPS_VS_LPS_AND_CYANOBACTERIUM_LPSLIKE_STIM_DC_3H_UP	0	0	3.67711	0	0	2.80458
REACTOME_DDX58_IFIH1_MEDIATED_INDUCTION_OF_INTERFERON_ALPHA_BETA	0	2.08783	3.66853	0	2.20806	2.80033
GSE25088_ROSIGLITAZONE_VS_IL4_AND_ROSIGLITAZONE_STIM_STAT6_KO_MACROPHAGE_DAY10_DN	3.2958	4.96192	3.66902	2.67667	3.09521	2.79913
REACTOME_TRIF_TICAM1_MEDIATED_TLR4_SIGNALING	0	2.37589	3.66951	0	2.32362	2.79867
DIRMEIER_LMP1_RESPONSE_EARLY	0	2.01775	3.66103	0	2.17964	2.79656
GSE22886_NAIVE_CD8_TCELL_VS_DC_DN	3.17614	3.92076	3.65568	2.63744	2.83833	2.79544
JOHNSTONE_PARVB_TARGETS_2_UP	0	0	3.65617	0	0	2.79448
GSE5589_UNSTIM_VS_45MIN_LPS_STIM_MACROPHAGE_UP	0	2.23358	3.65666	0	2.26751	2.79426
GSE17301_CTRL_VS_48H_IFNA2_STIM_CD8_TCELL_UP	0	1.40106	3.64856	0	1.88862	2.79388
GO_NUCLEAR_PORE	0	1.99576	3.64905	0	2.1696	2.79336
GO_VESICLE_CARGO_LOADING	0	0	3.64669	0	0	2.79195
GSE22886_NAIVE_CD8_TCELL_VS_MONOCYTE_DN	0	1.76243	3.64718	0	2.06472	2.79137
GSE42088_UNINF_VS_LEISHMANIA_INF_DC_4H_UP	0	0	3.64483	0	0	2.7913
GCM_DFFA	3.51521	2.28163	3.64532	-2.77058	-2.34596	2.79078
GSE17721_POLYIC_VS_PAM3CSK4_1H_BMDC_UP	1.53316	1.50389	3.6458	-1.97087	1.93974	2.79027
GSE2197_IMMUNOSUPPRESSIVE_DNA_VS_UNTREATED_IN_DC_UP	0	1.98873	3.64072	0	2.16679	2.78884
TGCGCANK_UNKNOWN	1.78436	0	3.63297	-2.09443	0	2.78823
DOUGLAS_BMI1_TARGETS_UP	4.69383	1.82941	3.63073	-3.16329	-2.14854	2.78784
GARGALOVIC_RESPONSE_TO_OXIDIZED_PHOSPHOLIPIDS_TURQUOISE_UP	0	2.09704	3.63121	0	2.21137	2.78763
GO_PEPTIDASE_COMPLEX	4.07961	3.7611	3.63169	2.91301	2.78771	2.78744
GO_T_CELL_ACTIVATION	0	2.2723	3.63217	0	2.2842	2.7869
GSE5589_UNSTIM_VS_180MIN_LPS_AND_IL10_STIM_MACROPHAGE_UP	1.40149	3.22007	3.62732	1.93014	2.62083	2.78679
GO_IMMUNE_SYSTEM_DEVELOPMENT	0	0	3.62509	0	0	2.78642
GSE21360_SECONDARY_VS_QUATERNARY_MEMORY_CD8_TCELL_DN	0	1.92776	3.6229	0	2.14087	2.78531
GSE22886_NAIVE_CD4_TCELL_VS_DC_DN	4.58403	10	3.62078	3.09326	3.64977	2.784
MCBRYAN_PUBERTAL_TGFB1_TARGETS_UP	0	0	3.61604	0	0	2.78166
GSE8515_CTRL_VS_IL1_4H_STIM_MAC_DN	0	0	3.61652	0	0	2.78083
GSE37534_UNTREATED_VS_ROSIGLITAZONE_TREATED_CD4_TCELL_PPARG1_AND_FOXP3_TRASDUCED_DN	2.24838	4.72559	3.61185	2.31228	3.03649	2.78043
REACTOME_RNA_POLYMERASE_II_TRANSCRIBES_SNRNA_GENES	0	0	3.60725	0	0	2.7793
MODULE_2	2.59482	2.11039	3.60521	-2.43397	2.21759	2.77873
GSE2770_IL12_ACT_VS_ACT_CD4_TCELL_2H_DN	0	2.62999	3.60569	0	2.41566	2.77859
GSE339_EX_VIVO_VS_IN_CULTURE_CD4CD8DN_DC_DN	0	1.47088	3.60616	0	1.92391	2.77857
HALLMARK_INTERFERON_GAMMA_RESPONSE	10	10	3.59676	4.25287	5.08315	2.77679
GSE22886_DAY0_VS_DAY7_MONOCYTE_IN_CULTURE_DN	3.27054	10	3.59723	2.66972	3.39933	2.77674
GSE17721_POLYIC_VS_CPG_1H_BMDC_DN	0	1.42122	3.59048	0	1.89881	2.77532
GSE40273_EOS_KO_VS_WT_TREG_UP	2.12486	3.53845	3.58855	2.26424	2.72391	2.77514
GSE15271_CXCR4_POS_VS_NEG_GC_BCELL_DN	0	0	3.58662	0	0	2.77348
GSE9650_NAIVE_VS_EXHAUSTED_CD8_TCELL_UP	0	2.72828	3.58709	0	2.45292	2.77335
GO_ENZYME_ACTIVATOR_ACTIVITY	0	0	3.5828	0	0	2.77229
WIERENGA_STAT5A_TARGETS_UP	0	1.78345	3.58092	0	2.07387	2.77129
GSE5589_LPS_VS_LPS_AND_IL6_STIM_MACROPHAGE_45MIN_DN	3.22637	3.63777	3.5814	2.65817	2.75756	2.77123
MODULE_239	1.36427	0	3.58187	-1.88373	0	2.77092
GO_GOLGI_ORGANIZATION	0	1.3493	3.57765	0	1.86109	2.77033
GO_UBIQUITIN_LIKE_PROTEIN_BINDING	0	1.44651	3.57578	0	1.91081	2.76991
GO_GTPASE_ACTIVITY	3.67454	10	3.56714	2.81388	3.62028	2.76845
GSE31082_DN_VS_CD4_SP_THYMOCYTE_DN	1.39013	0	3.56761	-1.89699	0	2.76779
GSE45382_UNTREATED_VS_TGFB_TREATED_MACROPHAGES_DN	0	0	3.56581	0	0	2.76696
GSE3982_DC_VS_NEUTROPHIL_DN	0	0	3.56628	0	0	2.76616
GO_P_BODY	0	0	3.56675	0	0	2.76568
GSE10094_LCMV_VS_LISTERIA_IND_EFF_CD4_TCELL_UP	1.9987	0	3.56496	-2.19306	0	2.7653
VANOEVELEN_MYOGENESIS_SIN3A_TARGETS	0	0	3.56542	0	0	2.76468
GSE24726_WT_VS_E2_2_KO_PDC_DN	1.75659	4.32208	3.56589	2.10349	2.94624	2.76438
GSE22611_UNSTIM_VS_2H_MDP_STIM_MUTANT_NOD2_TRANSDUCED_HEK293T_CELL_DN	2.6026	1.79619	3.55967	-2.43684	-2.13353	2.76278
GSE41176_WT_VS_TAK1_KO_ANTI_IGM_STIM_BCELL_6H_DN	1.47598	2.97943	3.56013	1.96839	2.53772	2.76268
HAMAI_APOPTOSIS_VIA_TRAIL_DN	0	0	3.56059	0	0	2.76253
GSE32164_ALTERNATIVELY_ACT_M2_VS_CMYC_INHIBITED_MACROPHAGE_UP	0	0	3.56106	0	0	2.76237
WU_CELL_MIGRATION	0	2.86355	3.55932	0	2.50095	2.76213
GSE17721_LPS_VS_GARDIQUIMOD_1H_BMDC_DN	1.95365	1.36254	3.5554	-2.17285	1.86766	2.7605
MONNIER_POSTRADIATION_TUMOR_ESCAPE_UP	10	2.88104	3.55368	-4.18849	-2.55877	2.76004
RAMALHO_STEMNESS_UP	5.13466	4.80909	3.55414	3.20125	3.04661	2.75992
GAVIN_FOXP3_TARGETS_CLUSTER_T7	0	2.69907	3.54392	0	2.44088	2.75713
GSE22919_RESTING_VS_IL2_IL12_IL15_STIM_NK_CELL_UP	0	2.13229	3.54227	0	2.22611	2.75666
GSE21670_UNTREATED_VS_TGFB_IL6_TREATED_STAT3_KO_CD4_TCELL_DN	0	0	3.5365	0	0	2.75469
GSE17721_LPS_VS_CPG_4H_BMDC_UP	0	0	3.5227	0	0	2.75245
MORF_RPA1	0	0	3.52316	0	0	2.75232
GSE9988_LOW_LPS_VS_VEHICLE_TREATED_MONOCYTE_DN	0	0	3.52362	0	0	2.75225
GSE22886_NEUTROPHIL_VS_DC_DN	10	10	3.52408	3.71802	4.03733	2.75173
GSE11057_NAIVE_CD4_VS_PBMC_CD4_TCELL_DN	0	2.73527	3.52453	0	2.45509	2.7515
MODULE_355	1.35211	2.75632	3.52299	1.90406	2.46332	2.75079
REACTOME_TCR_SIGNALING	3.67958	5.66978	3.51552	2.81578	3.24408	2.74895
MORF_EI24	1.54957	3.92193	3.51208	2.00667	2.83807	2.74807
GSE32128_INOS_DEPENDENT_VS_INOS_INDEPENDENT_ACTIVATED_TCELL_UP	0	0	3.51253	0	0	2.74805
BONOME_OVARIAN_CANCER_SURVIVAL_SUBOPTIMAL_DEBULKING	3.58013	0	3.51299	-2.78791	0	2.74767
GSE19923_WT_VS_HEB_AND_E2A_KO_DP_THYMOCYTE_DN	0	2.34352	3.50957	0	2.31245	2.74669
GCM_ACTG1	2.8417	3.30466	3.5062	2.5277	2.65043	2.74582
DIRMEIER_LMP1_RESPONSE_LATE_UP	0	0	3.50665	0	0	2.74534
GO_NEGATIVE_REGULATION_OF_PROTEIN_METABOLIC_PROCESS	0	0	3.50332	0	0	2.7436
GSE7548_NAIVE_VS_DAY28_PCC_IMMUNIZATION_CD4_TCELL_UP	0	0	3.50188	0	0	2.74241
GO_POSITIVE_REGULATION_OF_TRANSCRIPTION_BY_RNA_POLYMERASE_II	10	3.53244	3.50233	-4.06813	-2.76472	2.74187
GSE13484_UNSTIM_VS_YF17D_VACCINE_STIM_PBMC_UP	1.4271	1.78761	3.48978	1.94374	2.07611	2.73951
YOSHIMURA_MAPK8_TARGETS_DN	0	2.10823	3.49023	0	2.21639	2.73919
GSE14769_UNSTIM_VS_360MIN_LPS_BMDM_DN	0	0	3.48525	0	0	2.73871
REACTOME_CELLULAR_RESPONSE_TO_HYPOXIA	5.55452	5.67071	3.48389	3.28937	3.24337	2.73771
GSE45365_NK_CELL_VS_CD8_TCELL_MCMV_INFECTION_DN	0	3.89423	3.48434	0	2.82744	2.73716
GSE21927_SPLEEN_C57BL6_VS_EL4_TUMOR_BALBC_MONOCYTES_UP	0	0	3.48479	0	0	2.7365
GO_ORGANELLE_INNER_MEMBRANE	10	10	3.48169	5.59316	4.99962	2.73537
GHO_ATF5_TARGETS_DN	0	1.60651	3.48214	0	1.99083	2.73454
GSE7509_DC_VS_MONOCYTE_UP	0	1.90998	3.47727	0	2.13228	2.73222
GSE9988_ANTI_TREM1_AND_LPS_VS_VEHICLE_TREATED_MONOCYTES_UP	10	10	3.47075	3.80221	3.5275	2.73084
YY1_Q6	3.43913	1.67829	3.46605	-2.74012	-2.07768	2.72955
GSE29164_UNTREATED_VS_CD8_TCELL_TREATED_MELANOMA_DAY7_UP	0	0	3.45799	0	0	2.72628
GO_REGULATION_OF_PROTEIN_MODIFICATION_PROCESS	2.70054	0	3.45844	-2.47544	0	2.72603
GSE9960_GRAM_POS_VS_GRAM_NEG_AND_POS_SEPSIS_PBMC_UP	1.55882	2.1118	3.45889	2.01168	2.21809	2.72552
GNF2_MBD4	1.85232	2.75811	3.45933	2.14648	2.46429	2.7251
GSE41867_DAY15_EFFECTOR_VS_DAY30_EXHAUSTED_CD8_TCELL_LCMV_CLONE13_DN	1.36175	2.15355	3.45978	1.91004	2.23384	2.7249
GNF2_NPM1	1.53471	2.90146	3.46022	-1.97192	2.51398	2.7245
KIM_HYPOXIA	1.85298	3.34603	3.46066	2.14696	2.66007	2.72419
REACTOME_JNK_C_JUN_KINASES_PHOSPHORYLATION_AND_ACTIVATION_MEDIATED_BY_ACTIVATED_HUMAN_TAK1	0	0	3.46111	0	0	2.7239
GO_COATED_VESICLE_MEMBRANE	0	2.40307	3.46155	0	2.3335	2.72385
GSE41176_WT_VS_TAK1_KO_ANTI_IGM_STIM_BCELL_24H_DN	0	0	3.46031	0	0	2.72292
GO_ERBB_SIGNALING_PATHWAY	0	0	3.45742	0	0	2.72241
OISHI_CHOLANGIOMA_STEM_CELL_LIKE_DN	1.71702	3.13636	3.45787	2.08573	2.58952	2.72209
REACTOME_MYD88_CASCADE_INITIATED_ON_PLASMA_MEMBRANE	0	1.86717	3.45831	0	2.11331	2.7219
GSE3982_EOSINOPHIL_VS_EFF_MEMORY_CD4_TCELL_UP	0	0	3.45545	0	0	2.72126
GSE21063_WT_VS_NFATC1_KO_8H_ANTI_IGM_STIM_BCELL_DN	3.09406	2.01577	3.45589	-2.6194	-2.2364	2.72114
GO_RESPONSE_TO_TEMPERATURE_STIMULUS	0	1.84157	3.44977	0	2.10103	2.71998
REACTOME_TNFR1_INDUCED_NFKAPPAB_SIGNALING_PATHWAY	0	0	3.44537	0	0	2.71883
GNF2_STAT6	0	2.05983	3.43473	0	2.196	2.71631
BENPORATH_SOX2_TARGETS	4.228	3.2716	3.43361	-2.97185	-2.68605	2.71542
REACTOME_REGULATION_OF_APOPTOSIS	10	10	3.42632	3.76978	3.89525	2.71441
GO_NIK_NF_KAPPAB_SIGNALING	1.62981	2.50966	3.42222	2.04522	2.37226	2.71367
FARDIN_HYPOXIA_9	1.42979	3.43187	3.42266	1.94522	2.68624	2.71354
DAZARD_RESPONSE_TO_UV_NHEK_DN	10	3.31299	3.42159	-3.52163	-2.69791	2.71339
NEMETH_INFLAMMATORY_RESPONSE_LPS_UP	1.92634	3.99742	3.42054	2.17888	2.8696	2.71295
GSE9988_ANTI_TREM1_VS_LPS_MONOCYTE_UP	0	0	3.42097	0	0	2.7123
GSE22886_TH1_VS_TH2_48H_ACT_DN	1.38089	2.00149	3.41691	1.91975	2.17191	2.71151
GO_REGULATION_OF_TRANSCRIPTION_FROM_RNA_POLYMERASE_II_PROMOTER_IN_RESPONSE_TO_HYPOXIA	5.54309	5.6735	3.41146	3.30083	3.24164	2.71124
GSE360_L_DONOVANI_VS_B_MALAYI_LOW_DOSE_DC_UP	0	2.54445	3.41189	0	2.38685	2.71117
GSE26156_DOUBLE_POSITIVE_VS_CD4_SINGLE_POSITIVE_THYMOCYTE_UP	0	2.46232	3.40937	0	2.35446	2.70948
GSE22886_DAY1_VS_DAY7_MONOCYTE_IN_CULTURE_DN	2.31734	2.16148	3.4098	2.3372	2.23695	2.70902
REACTOME_FC_EPSILON_RECEPTOR_FCERI_SIGNALING	2.29328	2.79767	3.41024	2.32905	2.47886	2.70897
XU_HGF_SIGNALING_NOT_VIA_AKT1_48HR_UP	0	0	3.40924	0	0	2.70892
GO_POSITIVE_REGULATION_OF_LYMPHOCYTE_ACTIVATION	0	2.05989	3.40967	0	2.19609	2.70879
GO_MITOCHONDRIAL_MATRIX	10	10	3.4101	5.13496	4.24442	2.70874
GO_REGULATION_OF_CELL_CELL_ADHESION	0	2.32711	3.41054	0	2.3058	2.70844
GNF2_HDAC1	1.59946	1.36255	3.41097	-2.00295	1.86779	2.70842
GO_RECEPTOR_METABOLIC_PROCESS	0	0	3.4114	0	0	2.7067
GSE14769_UNSTIM_VS_80MIN_LPS_BMDM_UP	0	0	3.41036	0	0	2.70621
MODULE_17	1.74214	0	3.41079	-2.07639	0	2.70588
GSE20152_SPHK1_KO_VS_WT_HTNFA_OVERXPRESS_ANKLE_UP	0	0	3.40977	0	0	2.70552
GSE15930_STIM_VS_STIM_AND_IL12_72H_CD8_T_CELL_UP	0	0	3.40592	0	0	2.70536
SMIRNOV_CIRCULATING_ENDOTHELIOCYTES_IN_CANCER_UP	4.39522	5.64971	3.40492	3.01181	3.28523	2.70421
GO_EUKARYOTIC_48S_PREINITIATION_COMPLEX	0	2.53905	3.40535	0	2.38435	2.70356
PELLICCIOTTA_HDAC_IN_ANTIGEN_PRESENTATION_DN	1.52043	3.1219	3.40153	1.99168	2.58251	2.70293
REACTOME_TAK1_ACTIVATES_NFKB_BY_PHOSPHORYLATION_AND_ACTIVATION_OF_IKKS_COMPLEX	0	0	3.40055	0	0	2.70262
GO_CARBOHYDRATE_CATABOLIC_PROCESS	0	0	3.39538	0	0	2.70113
GO_POSITIVE_REGULATION_OF_MOLECULAR_FUNCTION	2.6526	0	3.3958	-2.4568	0	2.70084
GSE3982_NEUTROPHIL_VS_BASOPHIL_UP	0	0	3.39485	0	0	2.70022
EGFR_UP.V1_UP	0	3.12688	3.3939	0	2.58605	2.69997
MORF_BECN1	0	0	3.39025	0	0	2.69885
MORF_ATOX1	10	5.66414	3.38794	3.65546	3.26069	2.69849
GSE2197_CPG_DNA_VS_UNTREATED_IN_DC_UP	1.3063	2.79463	3.38836	1.87863	2.4781	2.69825
GO_REGULATION_OF_GENE_SILENCING	4.56694	2.31239	3.38879	-3.07832	-2.35951	2.69823
GSE29618_MONOCYTE_VS_MDC_DAY7_FLU_VACCINE_UP	2.90949	10	3.38516	2.55086	3.39795	2.69773
GO_REGULATION_OF_CARBOHYDRATE_CATABOLIC_PROCESS	2.20895	0	3.38558	-2.28178	0	2.69703
GSE13493_DP_VS_CD4INTCD8POS_THYMOCYTE_UP	0	0	3.38334	0	0	2.69667
GSE14308_TH2_VS_TH17_DN	0	0	3.38376	0	0	2.69586
GABP_B	2.47239	2.45126	3.37755	-2.38858	2.35001	2.69495
GCM_MYST2	5.50264	4.08308	3.37404	-3.32524	-2.92432	2.6938
MORF_PPP6C	10	5.65069	3.37446	3.34603	3.28352	2.69359
GSE26488_CTRL_VS_PEPTIDE_INJECTION_HDAC7_DELTAP_TG_OT2_THYMOCYTE_DN	0	0	3.37488	0	0	2.69314
GO_REGULATION_OF_ERBB_SIGNALING_PATHWAY	0	0	3.36881	0	0	2.69161
GO_PRERIBOSOME	3.30814	3.3963	3.36923	2.68103	2.67468	2.69157
GO_CHAPERONE_MEDIATED_PROTEIN_FOLDING	1.4616	2.22017	3.36965	1.96103	2.26135	2.69145
GSE39152_BRAIN_VS_SPLEEN_CD103_NEG_MEMORY_CD8_TCELL_DN	3.0932	3.90431	3.36622	2.61239	2.83102	2.69085
CTTGTAT_MIR381	2.53106	0	3.36664	-2.41063	0	2.69079
GO_POSITIVE_REGULATION_OF_MULTICELLULAR_ORGANISMAL_PROCESS	4.32501	2.6241	3.36577	-3.00454	-2.47207	2.6904
GSE21360_NAIVE_VS_QUATERNARY_MEMORY_CD8_TCELL_UP	5.53431	10	3.36619	3.31592	3.61024	2.69003
GSE7348_UNSTIM_VS_TOLERIZED_AND_LPS_STIM_MACROPHAGE_UP	3.6881	1.58936	3.36534	-2.8216	-2.03367	2.68989
GSE21670_UNTREATED_VS_IL6_TREATED_CD4_TCELL_UP	1.53459	0	3.36575	-1.97195	0	2.68963
GSE21063_WT_VS_NFATC1_KO_16H_ANTI_IGM_STIM_BCELL_UP	0	0	3.36491	0	0	2.68876
GO_RESPONSE_TO_TUMOR_NECROSIS_FACTOR	0	3.01287	3.36155	0	2.54996	2.68809
CCTGCTG_MIR214	3.84102	0	3.35696	-2.86277	0	2.68698
GO_GENERATION_OF_PRECURSOR_METABOLITES_AND_ENERGY	10	10	3.35615	3.87658	4.58099	2.6869
GO_ACTIVATION_OF_MAPK_ACTIVITY	0	0	3.34798	0	0	2.68403
GO_U2_TYPE_SPLICEOSOMAL_COMPLEX	0	2.03649	3.34476	0	2.18636	2.68352
GO_CHROMATIN_ORGANIZATION	10	10	3.34044	-5.52775	-4.7461	2.68286
GO_PROTEIN_CONTAINING_COMPLEX_ASSEMBLY	1.90376	2.30527	3.34085	-2.14861	2.29665	2.68269
GO_ORGANELLE_DISASSEMBLY	0	0	3.33535	0	0	2.68199
MORF_UBE2N	1.59509	1.31183	3.33576	-2.00074	-1.88839	2.68173
GSE8515_IL1_VS_IL6_4H_STIM_MAC_UP	0	0	3.33501	0	0	2.6814
GO_SNRNA_BINDING	0	0	3.33542	0	0	2.6813
GO_PIGMENT_GRANULE	0	1.37908	3.33583	0	1.87692	2.6813
GSE43955_1H_VS_20H_ACT_CD4_TCELL_UP	0	2.90337	3.33625	0	2.51451	2.6812
GO_SELECTIVE_AUTOPHAGY	0	0	3.3355	0	0	2.68089
CAGTGTT_MIR141_MIR200A	3.47639	0	3.33591	-2.75397	0	2.68085
GSE41867_NAIVE_VS_DAY15_LCMV_EFFECTOR_CD8_TCELL_DN	2.19969	0	3.33167	-2.27754	0	2.67988
GSE19825_NAIVE_VS_IL2RAHIGH_DAY3_EFF_CD8_TCELL_DN	0	0	3.3252	0	0	2.67843
REACTOME_TRANSCRIPTIONAL_REGULATION_BY_TP53	1.8446	0	3.32446	-2.12172	0	2.67822
GSE27786_ERYTHROBLAST_VS_NEUTROPHIL_DN	0	1.49474	3.32487	0	1.93542	2.67822
GO_MULTI_ORGANISM_LOCALIZATION	0	0	3.32528	0	0	2.67821
GSE5503_LIVER_DC_VS_MLN_DC_ACTIVATED_ALLOGENIC_TCELL_DN	1.53168	3.15977	3.32232	1.99718	2.6009	2.6778
REACTOME_INTRACELLULAR_SIGNALING_BY_SECOND_MESSENGERS	0	0	3.32273	0	0	2.67759
GSE6674_ANTI_IGM_VS_PL2_3_STIM_BCELL_DN	2.61351	0	3.32091	-2.44201	0	2.67679
GSE9960_HEALTHY_VS_GRAM_NEG_SEPSIS_PBMC_DN	1.71293	10	3.31468	2.08353	3.34474	2.67583
GSE369_SOCS3_KO_VS_WT_LIVER_UP	3.4699	3.90658	3.31289	2.73953	2.83347	2.67447
PDGF_ERK_DN.V1_DN	0	0	3.30464	0	0	2.67257
GO_POSITIVE_REGULATION_OF_MAPK_CASCADE	1.61638	0	3.30077	-2.01229	0	2.67215
GO_REGULATION_OF_MAPK_CASCADE	2.64862	0	3.30012	-2.45506	0	2.67117
MODULE_115	0	2.67859	3.29947	0	2.43448	2.67102
GO_TRANSLATION_PREINITIATION_COMPLEX	0	2.54633	3.29883	0	2.38766	2.67021
KEGG_RNA_DEGRADATION	0	0	3.29714	0	0	2.66956
PID_FAK_PATHWAY	0	0	3.29649	0	0	2.66902
GO_PHAGOCYTOSIS	0	0	3.29689	0	0	2.66871
GSE41867_NAIVE_VS_DAY8_LCMV_ARMSTRONG_EFFECTOR_CD8_TCELL_DN	0	0	3.2973	0	0	2.66854
GO_REGULATION_OF_CELLULAR_RESPONSE_TO_HEAT	0	0	3.2977	0	0	2.66829
GSE25085_FETAL_BM_VS_ADULT_BM_SP4_THYMIC_IMPLANT_UP	2.5866	4.48298	3.2981	2.43432	2.97646	2.66811
ARNT_01	0	0	3.29329	0	0	2.66705
GSE4590_PRE_BCELL_VS_LARGE_PRE_BCELL_DN	0	0	3.29165	0	0	2.66586
GSE23114_WT_VS_SLE2C1_MOUSE_SPLEEN_B1A_BCELL_UP	2.59286	3.56999	3.29103	2.43709	2.73626	2.66569
GSE17186_CD21LOW_VS_CD21HIGH_TRANSITIONAL_BCELL_CORD_BLOOD_UP	0	0	3.28837	0	0	2.66452
SIG_PIP3_SIGNALING_IN_CARDIAC_MYOCTES	0	0	3.28572	0	0	2.66365
GO_CYTOPLASMIC_TRANSLATIONAL_INITIATION	0	1.64053	3.2851	0	2.00805	2.66337
GSE37534_GW1929_VS_PIOGLITAZONE_TREATED_CD4_TCELL_PPARG1_FOXP3_TRANSDUCED_DN	0	0	3.2855	0	0	2.66323
MORF_GPX4	0	2.54271	3.2859	0	2.38616	2.66322
SP1_Q6_01	0	0	3.2863	0	0	2.66284
GSE19198_CTRL_VS_IL21_TREATED_TCELL_24H_UP	0	3.26177	3.28468	0	2.63583	2.66237
REACTOME_SUMOYLATION_OF_DNA_DAMAGE_RESPONSE_AND_REPAIR_PROTEINS	2.47215	0	3.28208	-2.38797	0	2.66109
GO_PEPTIDYL_AMINO_ACID_MODIFICATION	3.88169	0	3.2785	-2.87079	0	2.66026
GSE2770_IL4_ACT_VS_ACT_CD4_TCELL_2H_DN	0	0	3.2789	0	0	2.66019
SEIDEN_ONCOGENESIS_BY_MET	3.14653	4.96509	3.2793	2.6298	3.08872	2.66013
GSE7768_OVA_ALONE_VS_OVA_WITH_MPL_IMMUNIZED_MOUSE_WHOLE_SPLEEN_6H_DN	0	3.48436	3.27871	0	2.70016	2.65974
GSE37533_PPARG1_FOXP3_VS_PPARG2_FOXP3_TRANSDUCED_CD4_TCELL_PIOGLITAZONE_TREATED_DN	5.57785	10	3.2732	3.25204	4.30133	2.65886
GSE43260_BTLA_POS_VS_NEG_INTRATUMORAL_CD8_TCELL_DN	0	1.90698	3.26875	0	2.13096	2.65764
GO_ENDOSOMAL_PART	0	2.62572	3.26148	0	2.41389	2.65512
GO_RIBOSOMAL_SMALL_SUBUNIT_BIOGENESIS	1.79692	2.98698	3.26091	2.12113	2.53987	2.65456
GSE27786_CD8_TCELL_VS_NEUTROPHIL_UP	0	0	3.25753	0	0	2.65388
GSE29618_PRE_VS_DAY7_FLU_VACCINE_PDC_DN	1.54252	2.12439	3.25792	2.00282	2.22284	2.65376
TIAN_TNF_SIGNALING_VIA_NFKB	1.45496	1.82269	3.2555	1.95767	2.09173	2.65307
REACTOME_UCH_PROTEINASES	0	2.0457	3.25405	0	2.19008	2.65277
GSE11924_TFH_VS_TH17_CD4_TCELL_UP	2.48462	0	3.25444	-2.393	0	2.6526
GO_RAS_PROTEIN_SIGNAL_TRANSDUCTION	3.23163	0	3.25205	-2.66732	0	2.65201
GO_POST_TRANSLATIONAL_PROTEIN_MODIFICATION	0	2.72606	3.2506	0	2.45143	2.65158
ZHOU_INFLAMMATORY_RESPONSE_LIVE_UP	0	0	3.25009	0	0	2.65098
GSE17721_POLYIC_VS_GARDIQUIMOD_16H_BMDC_UP	0	0	3.24866	0	0	2.65053
GSE17721_PAM3CSK4_VS_CPG_24H_BMDC_DN	0	1.36761	3.24906	0	1.87025	2.65043
DARWICHE_PAPILLOMA_RISK_HIGH_UP	1.73479	3.6282	3.23688	2.09446	2.7545	2.64793
GO_JNK_CASCADE	0	0	3.23461	0	0	2.64682
REACTOME_DEGRADATION_OF_AXIN	10	10	3.23501	3.32548	3.31292	2.64679
GSE22140_GERMFREE_VS_SPF_ARTHRITIC_MOUSE_CD4_TCELL_DN	1.59704	2.72705	3.23452	2.03027	2.45183	2.64668
GSE33162_UNTREATED_VS_4H_LPS_STIM_HDAC3_HET_MACROPHAGE_UP	0	0	3.23491	0	0	2.64662
GO_VESICLE_BUDDING_FROM_MEMBRANE	0	1.90118	3.23442	0	2.1285	2.64611
GSE16522_ANTI_CD3CD28_STIM_VS_UNSTIM_MEMORY_CD8_TCELL_UP	0	0	3.23481	0	0	2.64597
GSE27786_CD8_TCELL_VS_ERYTHROBLAST_UP	0	2.22483	3.2352	0	2.26386	2.64554
KERLEY_RESPONSE_TO_CISPLATIN_UP	0	0	3.23034	0	0	2.64426
GSE20198_IL12_VS_IL12_IL18_TREATED_ACT_CD4_TCELL_DN	3.1599	1.80651	3.23073	-2.64063	-2.13797	2.64414
GO_CATALYTIC_ACTIVITY_ACTING_ON_RNA	4.2437	4.32143	3.22939	2.96716	2.94634	2.64389
RB_P130_DN.V1_DN	3.26033	3.56876	3.21955	2.66546	2.73464	2.64269
TGAATGT_MIR181A_MIR181B_MIR181C_MIR181D	10	1.9957	3.21993	-3.63103	-2.22585	2.64262
OUELLET_OVARIAN_CANCER_INVASIVE_VS_LMP_UP	0	3.58768	3.22032	0	2.7394	2.64257
TARTE_PLASMA_CELL_VS_PLASMABLAST_UP	0	1.40243	3.21153	0	1.88939	2.64098
GSE3982_DC_VS_NEUTROPHIL_LPS_STIM_DN	0	0	3.21192	0	0	2.64079
CTACCTC_LET7A_LET7B_LET7C_LET7D_LET7E_LET7F_MIR98_LET7G_LET7I	4.65332	1.3179	3.21066	-3.14869	-1.89268	2.64033
GSE7568_IL4_TGFB_DEXAMETHASONE_VS_IL4_TGFB_TREATED_MACROPHAGE_DN	0	0	3.21104	0	0	2.64032
REACTOME_AUTOPHAGY	1.30707	2.85003	3.21061	1.87923	2.49706	2.64018
GSE3337_4H_VS_16H_IFNG_IN_CD8POS_DC_UP	3.36448	10	3.20528	2.7076	3.38559	2.63828
KAAB_FAILED_HEART_ATRIUM_DN	1.51781	2.30137	3.20242	1.99036	2.29503	2.6374
GO_NEGATIVE_REGULATION_OF_CATABOLIC_PROCESS	0	0	3.2028	0	0	2.63716
REACTOME_SIGNALING_BY_ERBB2	0	0	3.20238	0	0	2.63699
GO_COVALENT_CHROMATIN_MODIFICATION	10	10	3.20277	-4.22493	-3.67894	2.63694
GSE41867_DAY6_VS_DAY8_LCMV_CLONE13_EFFECTOR_CD8_TCELL_DN	0	1.62625	3.20315	0	2.00119	2.63675
GSE20500_CTRL_VS_RETINOIC_ACID_TREATED_CD4_TCELL_DN	0	0	3.20353	0	0	2.63664
REACTOME_AUF1_HNRNP_D0_BINDS_AND_DESTABILIZES_MRNA	10	10	3.20392	3.34931	3.50642	2.63641
GO_REGULATION_OF_LYMPHOCYTE_ACTIVATION	0	1.90121	3.20351	0	2.12859	2.63584
REACTOME_INTERFERON_SIGNALING	2.14639	4.14885	3.19284	2.27232	2.90782	2.63297
REACTOME_ANTIGEN_PROCESSING_CROSS_PRESENTATION	10	10	3.19166	3.57422	3.92631	2.63245
GSE28726_NAIVE_VS_ACTIVATED_VA24NEG_NKTCELL_UP	1.45388	2.14434	3.19126	1.95692	2.23057	2.63217
REACTOME_METABOLISM_OF_AMINO_ACIDS_AND_DERIVATIVES	10	10	3.19164	4.76607	3.95757	2.63217
GO_GOLGI_APPARATUS_PART	0	0	3.18662	0	0	2.63164
AMUNDSON_RESPONSE_TO_ARSENITE	0	0	3.187	0	0	2.63151
GSE19888_ADENOSINE_A3R_INH_PRETREAT_AND_ACT_BY_A3R_VS_A3R_INH_AND_TCELL_MEMBRANES_ACT_MAST_CELL_DN	0	0	3.18585	0	0	2.63087
RODRIGUES_THYROID_CARCINOMA_POORLY_DIFFERENTIATED_UP	4.59976	1.70213	3.18469	-3.08619	-2.08942	2.63045
BYSTRYKH_HEMATOPOIESIS_STEM_CELL_QTL_TRANS	0	0	3.18507	0	0	2.63019
GSE41867_NAIVE_VS_DAY15_LCMV_ARMSTRONG_EFFECTOR_CD8_TCELL_UP	0	0	3.1809	0	0	2.62969
GO_PROTEIN_LOCALIZATION_TO_NUCLEUS	0	0	3.17903	0	0	2.62893
YAMASHITA_LIVER_CANCER_WITH_EPCAM_UP	0	2.02316	3.17493	0	2.18155	2.62748
GSE26351_WNT_VS_BMP_PATHWAY_STIM_HEMATOPOIETIC_PROGENITORS_DN	0	1.438	3.17383	0	1.90664	2.62673
GSE22886_IGM_MEMORY_BCELL_VS_BM_PLASMA_CELL_DN	1.62452	3.43349	3.16906	2.04248	2.68677	2.62564
GO_POST_GOLGI_VESICLE_MEDIATED_TRANSPORT	0	0	3.16944	0	0	2.62561
GSE24634_IL4_VS_CTRL_TREATED_NAIVE_CD4_TCELL_DAY10_DN	4.08234	10	3.16982	2.91117	3.51684	2.6255
GSE37301_COMMON_LYMPHOID_PROGENITOR_VS_GRAN_MONO_PROGENITOR_UP	0	0	3.1702	0	0	2.62484
GO_RIBONUCLEOPROTEIN_GRANULE	0	0	3.16621	0	0	2.62387
GO_REGULATION_OF_UBIQUITIN_DEPENDENT_PROTEIN_CATABOLIC_PROCESS	0	0	3.16514	0	0	2.62361
YAGI_AML_SURVIVAL	0	0	3.16552	0	0	2.62337
GSE27786_LIN_NEG_VS_CD4_TCELL_DN	0	1.68235	3.16375	0	2.02742	2.62285
GSE3982_EOSINOPHIL_VS_NEUTROPHIL_DN	0	0	3.16413	0	0	2.62284
GSE2706_2H_VS_8H_R848_AND_LPS_STIM_DC_DN	1.71476	4.21778	3.1645	2.08448	2.92791	2.62276
GO_COPII_COATED_ER_TO_GOLGI_TRANSPORT_VESICLE	0	4.28595	3.16416	0	2.94126	2.62272
GSE42724_MEMORY_VS_B1_BCELL_UP	0	0	3.16311	0	0	2.62235
BACH2_01	0	2.76886	3.1557	0	2.46814	2.62087
GO_POSITIVE_REGULATION_OF_CELL_ACTIVATION	0	3.55821	3.15608	0	2.72895	2.62072
REACTOME_ER_TO_GOLGI_ANTEROGRADE_TRANSPORT	3.22135	4.017	3.15227	2.65642	2.87423	2.61892
GSE27786_BCELL_VS_MONO_MAC_UP	0	0	3.14989	0	0	2.61824
GSE360_L_DONOVANI_VS_B_MALAYI_HIGH_DOSE_DC_UP	2.23994	2.67906	3.14958	2.30853	2.43469	2.61813
NOJIMA_SFRP2_TARGETS_UP	0	2.07656	3.14653	0	2.20369	2.6172
GO_MYELOID_LEUKOCYTE_ACTIVATION	0	4.10313	3.1469	0	2.89369	2.61712
GSE13306_RA_VS_UNTREATED_MEM_CD4_TCELL_DN	0	2.20885	3.14116	0	2.25685	2.61553
REACTOME_STABILIZATION_OF_P53	10	10	3.14019	3.44918	3.4479	2.61491
GSE25123_CTRL_VS_IL4_AND_ROSIGLITAZONE_STIM_MACROPHAGE_UP	0	0	3.14056	0	0	2.61451
BERTUCCI_MEDULLARY_VS_DUCTAL_BREAST_CANCER_UP	0	3.20074	3.14093	0	2.6141	2.61432
GSE21546_WT_VS_SAP1A_KO_DP_THYMOCYTES_UP	10	10	3.13863	3.73906	4.55951	2.6137
GSE16266_CTRL_VS_LPS_STIM_MEF_UP	0	0	3.139	0	0	2.61362
GSE22886_DAY0_VS_DAY7_MONOCYTE_IN_CULTURE_UP	0	0	3.1334	0	0	2.612
GSE29615_CTRL_VS_DAY3_LAIV_IFLU_VACCINE_PBMC_UP	0	2.2554	3.12983	0	2.27778	2.61101
CREIGHTON_ENDOCRINE_THERAPY_RESISTANCE_3	3.47857	10	3.1302	2.74125	3.32466	2.61099
REACTOME_GLUCOSE_METABOLISM	1.31408	0	3.13057	-1.85527	0	2.61097
GSE8868_SPLEEN_VS_INTESTINE_CD11B_POS_CD11C_NEG_DC_UP	0	0	3.12574	0	0	2.61037
NIKOLSKY_BREAST_CANCER_16P13_AMPLICON	1.64322	0	3.12611	-2.02608	0	2.61031
GSE39820_CTRL_VS_TGFBETA3_IL6_CD4_TCELL_DN	0	1.93815	3.12583	0	2.14533	2.61012
TONKS_TARGETS_OF_RUNX1_RUNX1T1_FUSION_ERYTHROCYTE_UP	0	1.62365	3.12429	0	1.99947	2.60931
GSE21360_PRIMARY_VS_TERTIARY_MEMORY_CD8_TCELL_UP	1.63497	0	3.11769	-2.02251	0	2.60741
GSE1925_CTRL_VS_3H_IFNG_STIM_MACROPHAGE_UP	0	0	3.11241	0	0	2.60663
GO_REGULATION_OF_T_CELL_RECEPTOR_SIGNALING_PATHWAY	0	0	3.1103	0	0	2.60601
GSE9960_HEALTHY_VS_GRAM_POS_SEPSIS_PBMC_DN	0	3.18406	3.11006	0	2.61032	2.60554
GO_REGULATION_OF_PROTEIN_SERINE_THREONINE_KINASE_ACTIVITY	4.03578	0	3.10858	-2.91186	0	2.60529
GO_T_CELL_PROLIFERATION	0	2.70222	3.10648	0	2.44243	2.60463
GSE369_PRE_VS_POST_IL6_INJECTION_IFNG_WT_LIVER_DN	0	0	3.10439	0	0	2.60402
MODULE_149	0	3.28453	3.10476	0	2.64396	2.60387
GSE12845_PRE_GC_VS_DARKZONE_GC_TONSIL_BCELL_UP	0	1.84703	3.1039	0	2.10418	2.60363
GSE1460_INTRATHYMIC_T_PROGENITOR_VS_NAIVE_CD4_TCELL_ADULT_BLOOD_DN	0	0	3.10427	0	0	2.60348
GSE45837_WT_VS_GFI1_KO_PDC_DN	4.93349	10	3.10282	3.15788	3.32979	2.60316
GSE17721_0.5H_VS_12H_POLYIC_BMDC_DN	0	0	3.09898	0	0	2.60201
GSE17721_4H_VS_24H_POLYIC_BMDC_DN	0	2.13346	3.09935	0	2.22666	2.60199
GSE26343_UNSTIM_VS_LPS_STIM_NFAT5_KO_MACROPHAGE_UP	0	2.96241	3.09971	0	2.53358	2.60193
GSE14308_INDUCED_VS_NATURAL_TREG_UP	0	1.96908	3.10007	0	2.15843	2.60191
GSE14000_UNSTIM_VS_4H_LPS_DC_DN	10	10	3.10043	3.80447	4.00153	2.60181
GO_RECYCLING_ENDOSOME_MEMBRANE	0	1.39831	3.09604	0	1.88708	2.6007
GO_POSITIVE_REGULATION_OF_IMMUNE_EFFECTOR_PROCESS	0	2.49106	3.0964	0	2.36501	2.60064
GSE41867_LCMV_ARMSTRONG_VS_CLONE13_DAY6_EFFECTOR_CD8_TCELL_DN	2.37053	2.33776	3.09029	2.35705	2.31039	2.5998
GSE41867_NAIVE_VS_DAY30_LCMV_ARMSTRONG_MEMORY_CD8_TCELL_DN	1.56342	1.3998	3.09006	-1.9862	1.88793	2.59976
GSE29618_PDC_VS_MDC_DN	2.7527	5.11256	3.08984	2.49344	3.15391	2.59946
GSE14769_UNSTIM_VS_40MIN_LPS_BMDM_DN	2.19738	3.14424	3.08789	2.29249	2.59331	2.59882
GSE37533_PPARG2_FOXP3_VS_FOXP3_TRANSDUCED_CD4_TCELL_DN	5.56012	10	3.08366	3.28297	4.44689	2.59791
GO_REGULATION_OF_CELL_ACTIVATION	0	2.99432	3.08174	0	2.54337	2.59746
BROWNE_HCMV_INFECTION_12HR_UP	0	0	3.08095	0	0	2.59717
MODULE_299	0	1.40955	3.07566	0	1.89298	2.59588
FLECHNER_PBL_KIDNEY_TRANSPLANT_OK_VS_DONOR_UP	0	0	3.07435	0	0	2.59549
GSE17721_POLYIC_VS_CPG_24H_BMDC_DN	0	1.81296	3.07247	0	2.08738	2.59518
GO_PROTEIN_CONTAINING_COMPLEX_DISASSEMBLY	1.73857	1.686	3.07173	2.09602	2.02918	2.59484
GSE43863_TH1_VS_TFH_EFFECTOR_CD4_TCELL_DN	0	0	3.06822	0	0	2.59402
GO_SMALL_RIBOSOMAL_SUBUNIT	10	10	3.06638	3.65373	3.8142	2.59345
KEGG_OXIDATIVE_PHOSPHORYLATION	10	10	3.06619	4.44412	4.37554	2.593
YGCGYRCGC_UNKNOWN	1.40151	0	3.06382	-1.9036	0	2.59227
REACTOME_RESPIRATORY_ELECTRON_TRANSPORT_ATP_SYNTHESIS_BY_CHEMIOSMOTIC_COUPLING_AND_HEAT_PRODUCTION_BY_UNCOUPLING_PROTEINS	10	10	3.06147	4.75526	4.24931	2.59099
GSE5463_CTRL_VS_DEXAMETHASONE_TREATED_THYMOCYTE_UP	0	0	3.06129	0	0	2.59054
TARTE_PLASMA_CELL_VS_B_LYMPHOCYTE_UP	0	2.51241	3.05842	0	2.37356	2.58916
WANG_CLIM2_TARGETS_DN	3.38843	4.46608	3.05825	2.71389	2.97372	2.58885
GO_MRNA_3_END_PROCESSING	3.06451	1.31918	3.0586	-2.60936	-1.89354	2.58859
REACTOME_DEATH_RECEPTOR_SIGNALLING	0	0	3.05684	0	0	2.58844
MTOR_UP.N4.V1_UP	0	2.96871	3.05719	0	2.5354	2.58824
GO_NEGATIVE_REGULATION_OF_RNA_BIOSYNTHETIC_PROCESS	10	10	3.05702	-4.56393	-3.98803	2.58815
GSE29618_LAIV_VS_TIV_FLU_VACCINE_DAY7_BCELL_DN	2.41012	4.85238	3.05526	2.3713	3.06739	2.58712
GSE17721_LPS_VS_PAM3CSK4_6H_BMDC_DN	3.78118	3.24321	3.05509	2.83524	2.62984	2.58692
GO_POSITIVE_REGULATION_OF_I_KAPPAB_KINASE_NF_KAPPAB_SIGNALING	0	0	3.05544	0	0	2.58676
GO_LEUKOCYTE_APOPTOTIC_PROCESS	0	1.51035	3.05264	0	1.94372	2.58621
GSE23321_EFFECTOR_MEMORY_VS_NAIVE_CD8_TCELL_DN	1.42647	2.06957	3.05037	1.94341	2.20037	2.58551
GO_CARBOHYDRATE_BINDING	0	0	3.04401	0	0	2.58382
GSE3982_CTRL_VS_IGE_STIM_MAST_CELL_DN	0	2.25492	3.04335	0	2.27751	2.58368
GO_NUCLEOTIDE_BINDING_DOMAIN_LEUCINE_RICH_REPEAT_CONTAINING_RECEPTOR_SIGNALING_PATHWAY	0	0	3.04166	0	0	2.58338
DURCHDEWALD_SKIN_CARCINOGENESIS_DN	0	0	3.04049	0	0	2.58304
GSE27859_DC_VS_CD11C_INT_F480_INT_DC_UP	0	0	3.03983	0	0	2.58278
RODWELL_AGING_KIDNEY_UP	2.05751	1.87772	3.03968	-2.21846	-2.17122	2.58262
GSE22886_IGM_MEMORY_BCELL_VS_BLOOD_PLASMA_CELL_DN	1.562	2.83168	3.03801	2.01304	2.49114	2.58174
WONG_MITOCHONDRIA_GENE_MODULE	10	10	3.03485	5.28717	4.40693	2.58045
GSE7768_OVA_ALONE_VS_OVA_WITH_LPS_IMMUNIZED_MOUSE_WHOLE_SPLEEN_6H_DN	0	0	3.02535	0	0	2.57856
GO_REGULATION_OF_CELLULAR_PROTEIN_CATABOLIC_PROCESS	0	1.93953	3.02327	0	2.14584	2.57809
GO_VACUOLAR_TRANSPORT	1.37626	1.89927	3.02362	1.91749	2.1277	2.57765
PELLICCIOTTA_HDAC_IN_ANTIGEN_PRESENTATION_UP	3.97212	4.20816	3.01628	2.8856	2.92534	2.57545
GO_POSITIVE_REGULATION_OF_CATALYTIC_ACTIVITY	2.11109	0	3.01286	-2.24004	0	2.57453
GSE22886_NAIVE_BCELL_VS_NEUTROPHIL_DN	4.12211	10	3.01085	2.92669	3.61508	2.57383
REACTOME_VIF_MEDIATED_DEGRADATION_OF_APOBEC3G	10	10	3.00839	3.80861	3.70716	2.57304
GRAESSMANN_RESPONSE_TO_MC_AND_DOXORUBICIN_UP	0	0	3.00874	0	0	2.57298
GSE17721_LPS_VS_GARDIQUIMOD_4H_BMDC_DN	0	0	3.00678	0	0	2.57272
ELK1_02	0	1.83394	3.00666	0	2.09685	2.57244
GO_GDP_BINDING	3.63057	4.72634	3.00654	2.79414	3.0363	2.57234
GO_REGULATION_OF_NIK_NF_KAPPAB_SIGNALING	0	0	3.00458	0	0	2.57217
ALFANO_MYC_TARGETS	0	0	3.00492	0	0	2.57174
GSE22886_NAIVE_BCELL_VS_DC_DN	0	1.82495	3.00252	0	2.09285	2.57083
REACTOME_DOWNSTREAM_SIGNALING_EVENTS_OF_B_CELL_RECEPTOR_BCR	4.68687	5.39093	3.0024	3.13992	3.19988	2.57048
REACTOME_SIGNALING_BY_TGF_BETA_RECEPTOR_COMPLEX	0	0	2.99368	0	0	2.56796
GO_NEGATIVE_REGULATION_OF_INTRACELLULAR_SIGNAL_TRANSDUCTION	0	0	2.99269	0	0	2.56741
PID_S1P_S1P3_PATHWAY	0	0	2.99258	0	0	2.5673
GO_T_CELL_RECEPTOR_SIGNALING_PATHWAY	0	5.10576	2.98893	0	3.16596	2.56645
GO_TRANSCRIPTION_COACTIVATOR_ACTIVITY	3.85351	2.75011	2.98708	-2.86512	-2.51741	2.56591
SMIRNOV_RESPONSE_TO_IR_2HR_UP	0	0	2.98611	0	0	2.56537
GSE17721_LPS_VS_POLYIC_1H_BMDC_DN	0	0	2.98339	0	0	2.56443
THEILGAARD_NEUTROPHIL_AT_SKIN_WOUND_UP	0	3.397	2.98287	0	2.67535	2.56428
GO_SMALL_GTPASE_MEDIATED_SIGNAL_TRANSDUCTION	5.49044	2.83861	2.97976	-3.3446	-2.5431	2.56332
GSE339_CD8POS_VS_CD4CD8DN_DC_IN_CULTURE_UP	0	0	2.97838	0	0	2.56259
GSE36392_EOSINOPHIL_VS_NEUTROPHIL_IL25_TREATED_LUNG_DN	0	1.91933	2.97872	0	2.13718	2.56259
GO_POSITIVE_REGULATION_OF_DEFENSE_RESPONSE	1.34234	3.42978	2.97907	1.89811	2.68606	2.56258
GSE22886_NAIVE_CD4_TCELL_VS_MONOCYTE_DN	1.41896	2.96212	2.97856	1.93972	2.53317	2.56239
GO_AUTOPHAGY_OF_MITOCHONDRION	0	0	2.97804	0	0	2.5622
GSE25085_FETAL_BM_VS_ADULT_BM_SP4_THYMIC_IMPLANT_DN	0	0	2.9754	0	0	2.56162
WANG_CISPLATIN_RESPONSE_AND_XPC_DN	0	1.95415	2.97447	0	2.15232	2.56123
GSE20151_CTRL_VS_FUSOBACT_NUCLEATUM_NEUTROPHIL_DN	2.26501	2.57441	2.97143	2.31866	2.39727	2.56049
REACTOME_RESPIRATORY_ELECTRON_TRANSPORT	10	10	2.96759	4.18914	4.23116	2.55942
GO_DNA_BINDING_TRANSCRIPTION_FACTOR_BINDING	2.12395	0	2.96793	-2.24557	0	2.55937
GO_REGULATION_OF_AUTOPHAGY_OF_MITOCHONDRION	0	0	2.96455	0	0	2.55865
MORF_FANCG	3.75692	2.53934	2.96242	-2.84364	-2.44247	2.5578
GSE43957_UNTREATED_VS_NACL_TREATED_ANTI_CD3_CD28_STIM_CD4_TCELL_DN	0	3.46594	2.96071	0	2.6936	2.55745
GSE22886_NEUTROPHIL_VS_MONOCYTE_DN	3.19833	5.22506	2.96105	2.6463	3.18136	2.55732
GO_RESPONSE_TO_VIRUS	0	2.83271	2.95975	0	2.49166	2.5571
GAUSSMANN_MLL_AF4_FUSION_TARGETS_C_UP	0	0	2.95564	0	0	2.55598
GNF2_DDX5	0	0	2.95478	0	0	2.55543
GSE17721_0.5H_VS_12H_CPG_BMDC_DN	0	1.34334	2.95192	0	1.85765	2.5549
GSE7509_DC_VS_MONOCYTE_WITH_FCGRIIB_STIM_UP	0	0	2.95147	0	0	2.55433
MORF_SS18	1.85517	0	2.94864	-2.12651	0	2.55378
AGUIRRE_PANCREATIC_CANCER_COPY_NUMBER_DN	1.80157	3.59403	2.94898	2.12372	2.74413	2.55333
GO_REGULATION_OF_APOPTOTIC_SIGNALING_PATHWAY	0	1.85792	2.94617	0	2.10833	2.55185
GSE28726_NAIVE_CD4_TCELL_VS_NAIVE_NKTCELL_UP	1.50271	3.16121	2.94574	1.98186	2.60154	2.55169
GSE17721_LPS_VS_POLYIC_6H_BMDC_UP	0	0	2.94529	0	0	2.55157
GSE7852_THYMUS_VS_FAT_TREG_DN	0	0	2.9375	0	0	2.54953
PARK_TRETINOIN_RESPONSE_AND_PML_RARA_FUSION	1.50886	2.48406	2.93784	1.98519	2.36237	2.54953
GO_FORMATION_OF_CYTOPLASMIC_TRANSLATION_INITIATION_COMPLEX	0	2.31755	2.93058	0	2.30196	2.5472
GO_NCRNA_EXPORT_FROM_NUCLEUS	1.99691	0	2.92791	-2.19189	0	2.54621
GSE39820_CTRL_VS_TGFBETA1_IL6_CD4_TCELL_DN	1.56288	3.23821	2.9275	2.01372	2.62703	2.54606
GSE33374_CD8_ALPHAALPHA_VS_ALPHABETA_CD161_HIGH_TCELL_DN	0	2.46241	2.92079	0	2.35472	2.54444
GSE40274_CTRL_VS_SATB1_TRANSDUCED_ACTIVATED_CD4_TCELL_DN	0	0	2.92003	0	0	2.54401
GSE27786_BCELL_VS_CD8_TCELL_DN	0	0	2.92037	0	0	2.54376
GSE41176_UNSTIM_VS_ANTI_IGM_STIM_TAK1_KO_BCELL_24H_UP	0	0	2.91925	0	0	2.54365
REACTOME_ACTIVATED_TAK1_MEDIATES_P38_MAPK_ACTIVATION	0	0	2.91022	0	0	2.54054
GO_REGULATION_OF_DNA_BINDING_TRANSCRIPTION_FACTOR_ACTIVITY	0	0	2.90627	0	0	2.5394
GSE23321_CD8_STEM_CELL_MEMORY_VS_EFFECTOR_MEMORY_CD8_TCELL_DN	1.89707	2.00465	2.90661	2.16674	2.17329	2.53934
GSE17721_LPS_VS_PAM3CSK4_1H_BMDC_DN	0	0	2.90024	0	0	2.53799
GSE13411_NAIVE_VS_MEMORY_BCELL_DN	1.62602	3.62768	2.90058	2.04312	2.75461	2.5375
GSE9960_HEALTHY_VS_GRAM_POS_SEPSIS_PBMC_UP	2.04301	4.66593	2.88584	2.22852	3.01717	2.53259
GSE27859_MACROPHAGE_VS_DC_UP	0	0	2.88183	0	0	2.53165
GO_UBIQUITIN_LIKE_PROTEIN_SPECIFIC_PROTEASE_ACTIVITY	0	0	2.87882	0	0	2.53065
GSE13485_DAY3_VS_DAY21_YF17D_VACCINE_PBMC_UP	0	0	2.87718	0	0	2.53021
KEGG_TOLL_LIKE_RECEPTOR_SIGNALING_PATHWAY	0	0	2.87718	0	0	2.53018
REACTOME_SUMOYLATION_OF_UBIQUITINYLATION_PROTEINS	1.9854	0	2.87423	-2.18683	0	2.52935
GSE27896_HDAC6_KO_VS_WT_TREG_UP	4.65799	1.87052	2.87035	-3.1393	-2.16749	2.52881
GSE39820_TGFBETA1_VS_TGFBETA3_IN_IL6_TREATED_CD4_TCELL_UP	2.28265	2.04728	2.87004	-2.31367	2.19095	2.52857
GSE46606_IRF4HIGH_VS_WT_CD40L_IL2_IL5_DAY3_STIMULATED_BCELL_UP	0	0	2.86812	0	0	2.52805
GSE2770_UNTREATED_VS_TGFB_AND_IL4_TREATED_ACT_CD4_TCELL_48H_DN	1.45808	1.92469	2.86525	1.95911	2.13954	2.52747
AGCACTT_MIR93_MIR302A_MIR302B_MIR302C_MIR302D_MIR372_MIR373_MIR520E_MIR520A_MIR526B_MIR520B_MIR520C_MIR520D	10	2.08637	2.86526	-3.53327	-2.26605	2.52744
TGCTGCT_MIR15A_MIR16_MIR15B_MIR195_MIR424_MIR497	5.04591	2.45096	2.86495	-3.27771	-2.41012	2.52715
GSE35825_IFNA_VS_IFNG_STIM_MACROPHAGE_UP	2.3852	4.38605	2.86528	2.36191	2.95879	2.52713
GO_PROTEIN_K63_LINKED_UBIQUITINATION	0	0	2.86466	0	0	2.5268
GO_REGULATION_OF_TRANSLATIONAL_INITIATION	1.41514	1.9139	2.86467	1.93774	2.13416	2.5267
GSE36527_CD62L_HIGH_VS_CD62L_LOW_TREG_CD69_NEG_KLRG1_NEG_UP	0	1.95386	2.86373	0	2.15201	2.52658
MORF_TERF1	1.69321	1.37631	2.85997	-2.05182	-1.92327	2.52576
GO_REGULATION_OF_CELL_KILLING	0	1.67498	2.85967	0	2.02377	2.5256
GSE41867_DAY6_EFFECTOR_VS_DAY30_MEMORY_CD8_TCELL_LCMV_ARMSTRONG_DN	0	0	2.85938	0	0	2.52534
RAMJAUN_APOPTOSIS_BY_TGFB1_VIA_SMAD4_UP	0	0	2.85878	0	0	2.5251
ATF6_01	0	0	2.85694	0	0	2.52419
GO_REGULATION_OF_DEFENSE_RESPONSE	0	3.49584	2.85634	0	2.70689	2.52373
GSE19198_1H_VS_6H_IL21_TREATED_TCELL_DN	0	2.90376	2.85574	0	2.51449	2.52338
GO_MEMBRANE_ORGANIZATION	0	0	2.85576	0	0	2.52329
YAGI_AML_RELAPSE_PROGNOSIS	0	0	2.85577	0	0	2.52323
GO_RNA_POLYMERASE_II_SPECIFIC_DNA_BINDING_TRANSCRIPTION_FACTOR_BINDING	0	0	2.8561	0	0	2.52314
GSE36891_UNSTIM_VS_POLYIC_TLR3_STIM_PERITONEAL_MACROPHAGE_DN	0	0	2.85581	0	0	2.52287
REACTOME_TRANS_GOLGI_NETWORK_VESICLE_BUDDING	0	1.34589	2.85614	0	1.85885	2.52284
GO_POSITIVE_REGULATION_OF_PROTEIN_CATABOLIC_PROCESS	0	2.13994	2.85646	0	2.22913	2.52278
GSE23505_UNTREATED_VS_4DAY_IL6_IL1_IL23_TREATED_CD4_TCELL_UP	1.30582	1.8393	2.8516	1.87826	2.09986	2.52142
MORF_PRDX3	3.80006	10	2.85132	2.84122	3.48216	2.52084
GO_LARGE_RIBOSOMAL_SUBUNIT	10	10	2.85165	5.22756	4.58874	2.52079
YUAN_ZNF143_PARTNERS	0	0	2.85197	0	0	2.52078
MODULE_277	1.51203	0	2.85169	-1.95987	0	2.52067
GSE37533_PPARG1_FOXP3_VS_PPARG2_FOXP3_TRANSDUCED_CD4_TCELL_UP	0	0	2.85051	0	0	2.52047
GSE17721_CTRL_VS_PAM3CSK4_24H_BMDC_DN	1.73475	2.70328	2.84902	2.09431	2.4433	2.51969
GSE7219_UNSTIM_VS_LPS_AND_ANTI_CD40_STIM_NIK_NFKB2_KO_DC_DN	0	0	2.84934	0	0	2.51965
BROWNE_HCMV_INFECTION_18HR_UP	0	0	2.84519	0	0	2.51828
GSE43863_TH1_VS_LY6C_INT_CXCR5POS_MEMORY_CD4_TCELL_UP	0	0	2.84521	0	0	2.51814
BARRIER_CANCER_RELAPSE_NORMAL_SAMPLE_DN	0	0	2.84554	0	0	2.51807
GSE9037_CTRL_VS_LPS_4H_STIM_BMDM_DN	0	0	2.84527	0	0	2.51791
GO_ERBB2_SIGNALING_PATHWAY	0	0	2.84293	0	0	2.51703
GSE2770_IL4_ACT_VS_ACT_CD4_TCELL_48H_UP	0	0	2.84091	0	0	2.51604
GSE4984_UNTREATED_VS_LPS_TREATED_DC_UP	0	0	2.84064	0	0	2.51592
GSE37301_MULTIPOTENT_PROGENITOR_VS_GRAN_MONO_PROGENITOR_DN	0	0	2.83426	0	0	2.51349
GSE21670_STAT3_KO_VS_WT_CD4_TCELL_UP	0	0	2.83429	0	0	2.51338
MODULE_182	0	0	2.83433	0	0	2.51331
GO_REGULATION_OF_PEPTIDE_SECRETION	0	0	2.83321	0	0	2.51304
GSE21360_NAIVE_VS_QUATERNARY_MEMORY_CD8_TCELL_DN	4.55559	5.12256	2.83353	3.0846	3.12787	2.51303
GSE24726_WT_VS_E2_2_KO_PDC_DAY4_POST_DELETION_UP	2.06593	3.4079	2.83386	2.23895	2.67818	2.51301
MODULE_62	10	10	2.83159	4.78634	4.74406	2.51253
CAIRO_HEPATOBLASTOMA_CLASSES_UP	10	2.95058	2.82877	-3.61871	-2.58112	2.5118
GSE24726_WT_VS_E2_22_KO_PDC_DAY4_POST_DELETION_DN	0	2.25071	2.82825	0	2.27582	2.51157
GSE22935_WT_VS_MYD88_KO_MACROPHAGE_24H_MBOVIS_BCG_STIM_UP	0	1.53497	2.82405	0	1.95589	2.5104
GSE17721_CTRL_VS_CPG_1H_BMDC_UP	1.32463	1.44909	2.82298	-1.86181	1.91237	2.50994
REACTOME_SUMOYLATION_OF_SUMOYLATION_PROTEINS	1.85383	0	2.8233	-2.12601	0	2.5099
GCM_APEX1	1.33275	1.69075	2.81917	-1.86611	2.03161	2.50834
GSE360_CTRL_VS_T_GONDII_MAC_UP	0	0	2.81646	0	0	2.50726
KANNAN_TP53_TARGETS_UP	0	0	2.81023	0	0	2.50544
ZHANG_BREAST_CANCER_PROGENITORS_DN	0	0	2.81055	0	0	2.50544
GO_INTRINSIC_COMPONENT_OF_ORGANELLE_MEMBRANE	0	1.92261	2.81087	0	2.1387	2.50527
GSE5542_UNTREATED_VS_IFNA_TREATED_EPITHELIAL_CELLS_24H_UP	0	0	2.81092	0	0	2.50517
XBP1_01	0	0	2.8088	0	0	2.50473
GSE360_T_GONDII_VS_B_MALAYI_HIGH_DOSE_DC_UP	0	1.82035	2.80643	0	2.09088	2.50431
GSE14000_TRANSLATED_RNA_VS_MRNA_16H_LPS_DC_DN	5.53579	5.66885	2.80515	3.31512	3.24576	2.5039
GO_MYELOID_LEUKOCYTE_MEDIATED_IMMUNITY	1.82043	4.80606	2.8052	2.13184	3.05569	2.5038
GSE1791_CTRL_VS_NEUROMEDINU_IN_T_CELL_LINE_6H_DN	1.80838	1.8658	2.80392	2.12682	2.1125	2.50359
GO_PHAGOCYTIC_VESICLE	0	1.46967	2.80371	0	1.92323	2.50343
GSE46606_DAY1_VS_DAY3_CD40L_IL2_IL5_STIMULATED_IRF4HIGH_BCELL_DN	0	0	2.80298	0	0	2.50329
GSE42021_TREG_PLN_VS_CD24LO_TREG_THYMUS_DN	2.51236	5.65938	2.80276	2.40795	3.27037	2.50298
GO_PROTEIN_PHOSPHORYLATION	3.48353	0	2.80255	-2.75871	0	2.50271
SMIRNOV_RESPONSE_TO_IR_6HR_UP	0	0	2.79789	0	0	2.50142
MULLIGHAN_MLL_SIGNATURE_2_UP	0	0	2.79795	0	0	2.50113
GO_POSITIVE_REGULATION_OF_LEUKOCYTE_PROLIFERATION	1.47062	3.59357	2.79774	1.96545	2.743	2.50103
GO_T_CELL_MEDIATED_IMMUNITY	0	2.16412	2.79806	0	2.23814	2.50102
GSE21546_ELK1_KO_VS_SAP1A_KO_AND_ELK1_KO_ANTI_CD3_STIM_DP_THYMOCYTES_DN	0	1.51163	2.79811	0	1.94455	2.5009
GO_RECYCLING_ENDOSOME	0	0	2.79429	0	0	2.50019
GO_DNA_TEMPLATED_TRANSCRIPTION_INITIATION	0	0	2.79384	0	0	2.49988
GO_CELL_ACTIVATION_INVOLVED_IN_IMMUNE_RESPONSE	0	2.67731	2.79083	0	2.43382	2.49911
GO_RNA_3_END_PROCESSING	3.06544	1.78482	2.79089	-2.60928	-2.12791	2.49882
GSE360_L_DONOVANI_VS_B_MALAYI_LOW_DOSE_MAC_UP	0	0	2.78917	0	0	2.49805
GSE43863_TFH_VS_LY6C_INT_CXCR5POS_MEMORY_CD4_TCELL_UP	0	2.17414	2.77869	0	2.24222	2.49466
GSE29618_PRE_VS_DAY7_POST_LAIV_FLU_VACCINE_BCELL_UP	0	0	2.77901	0	0	2.49464
GO_PROTEIN_STABILIZATION	0	0	2.77734	0	0	2.49409
GSE39152_CD103_NEG_VS_POS_MEMORY_CD8_TCELL_DN	0	1.3702	2.77642	0	1.87208	2.49378
GO_POSITIVE_REGULATION_OF_NF_KAPPAB_TRANSCRIPTION_FACTOR_ACTIVITY	0	0	2.77674	0	0	2.49377
GO_REGULATION_OF_LEUKOCYTE_MEDIATED_IMMUNITY	0	2.63413	2.77607	0	2.41679	2.49336
GO_DNA_BINDING_TRANSCRIPTION_FACTOR_ACTIVITY	10	10	2.76981	-5.9216	-4.71442	2.49189
CONCANNON_APOPTOSIS_BY_EPOXOMICIN_UP	3.00975	5.21541	2.76675	2.58713	3.19463	2.49086
GSE12392_CD8A_POS_VS_NEG_SPLEEN_IFNB_KO_DC_UP	2.7049	2.58489	2.76492	2.47716	2.40034	2.49023
GO_ALPHA_BETA_T_CELL_PROLIFERATION	0	0	2.76476	0	0	2.49002
REACTOME_TOLL_LIKE_RECEPTOR_CASCADES	0	2.75478	2.75962	0	2.46249	2.48805
GSE22589_HEALTHY_VS_HIV_AND_SIV_INFECTED_DC_DN	2.00942	0	2.75922	-2.19737	0	2.48785
GSE42021_CD24HI_VS_CD24INT_TCONV_THYMUS_DN	3.42697	10	2.7579	2.72681	3.45195	2.48754
GSE40274_CTRL_VS_HELIOS_TRANSDUCED_ACTIVATED_CD4_TCELL_DN	0	1.93475	2.75727	0	2.14385	2.48728
GSE41087_WT_VS_FOXP3_MUT_ANTI_CD3_CD28_STIM_CD4_TCELL_UP	0	0	2.75712	0	0	2.48702
GO_FC_EPSILON_RECEPTOR_SIGNALING_PATHWAY	2.91641	3.01792	2.75626	2.5547	2.55239	2.48684
GSE17721_LPS_VS_CPG_12H_BMDC_UP	0	0	2.75448	0	0	2.48626
GSE17721_0.5H_VS_12H_LPS_BMDC_DN	0	1.97442	2.7488	0	2.16069	2.48435
GSE2770_IL12_AND_TGFB_VS_IL4_TREATED_ACT_CD4_TCELL_2H_UP	0	2.58421	2.74752	0	2.40012	2.48361
GSE45739_NRAS_KO_VS_WT_UNSTIM_CD4_TCELL_UP	0	2.10212	2.74692	0	2.21378	2.48346
REACTOME_SUMOYLATION_OF_RNA_BINDING_PROTEINS	1.9981	0	2.74474	-2.19267	0	2.48289
GSE29164_DAY3_VS_DAY7_CD8_TCELL_AND_IL12_TREATED_MELANOMA_UP	1.98885	2.18463	2.74437	2.20638	2.24616	2.48273
GSE17721_0.5H_VS_24H_PAM3CSK4_BMDC_UP	1.38927	1.80776	2.74423	1.92375	2.08459	2.4825
GTGCAAT_MIR25_MIR32_MIR92_MIR363_MIR367	10	2.54131	2.74409	-3.70469	-2.4433	2.48231
GSE4748_CTRL_VS_CYANOBACTERIUM_LPSLIKE_STIM_DC_1H_UP	1.50094	3.12219	2.74417	1.98085	2.58169	2.48225
GSE27786_NKCELL_VS_NKTCELL_UP	2.45153	4.96032	2.74403	2.38647	3.09749	2.48216
GO_POSITIVE_REGULATION_OF_NIK_NF_KAPPAB_SIGNALING	0	0	2.73721	0	0	2.48038
GSE17721_POLYIC_VS_PAM3CSK4_12H_BMDC_DN	0	2.94996	2.73686	0	2.52916	2.48004
GSE3039_NKT_CELL_VS_B2_BCELL_DN	0	2.16785	2.73717	0	2.23954	2.47997
SHAFFER_IRF4_MULTIPLE_MYELOMA_PROGRAM	0	1.62626	2.73704	0	2.00127	2.47961
GO_ROUGH_ENDOPLASMIC_RETICULUM	0	0	2.73669	0	0	2.47921
GO_TRANSLATION_INITIATION_FACTOR_BINDING	0	0	2.73677	0	0	2.47915
GSE41867_DAY6_VS_DAY15_LCMV_ARMSTRONG_EFFECTOR_CD8_TCELL_UP	1.31661	3.76311	2.73379	1.88455	2.7881	2.47847
GSE12366_PLASMA_CELL_VS_NAIVE_BCELL_DN	0	0	2.73062	0	0	2.47741
WATANABE_RECTAL_CANCER_RADIOTHERAPY_RESPONSIVE_UP	0	0	2.73028	0	0	2.47707
GSE26559_TCF1_KO_VS_WT_LIN_NEG_CELL_UP	0	0	2.72929	0	0	2.47685
GSE30971_CTRL_VS_LPS_STIM_MACROPHAGE_WBP7_KO_4H_UP	0	2.02826	2.72938	0	2.18315	2.47677
GSE29164_UNTREATED_VS_CD8_TCELL_AND_IL12_TREATED_MELANOMA_DAY7_UP	0	1.96511	2.72797	0	2.15668	2.47622
GO_TRANSPORT_OF_VIRUS	0	1.38647	2.72678	0	1.8812	2.47601
GO_POSITIVE_REGULATION_OF_TRANSPORT	0	0	2.72602	0	0	2.4756
REACTOME_SIGNALING_BY_TGF_BETA_FAMILY_MEMBERS	0	0	2.72633	0	0	2.47559
REACTOME_TRANSCRIPTIONAL_REGULATION_OF_WHITE_ADIPOCYTE_DIFFERENTIATION	0	0	2.72536	0	0	2.47513
GSE27786_LIN_NEG_VS_NKTCELL_DN	0	0	2.72418	0	0	2.47468
GSE27241_CTRL_VS_DIGOXIN_TREATED_CD4_TCELL_IN_TH17_POLARIZING_CONDITIONS_UP	0	0	2.72322	0	0	2.4745
GSE3982_DC_VS_TH2_UP	0	1.51443	2.72163	0	1.94596	2.47393
GSE31082_CD4_VS_CD8_SP_THYMOCYTE_UP	1.63465	0	2.7213	-2.0223	0	2.47365
GSE22103_UNSTIM_VS_GMCSF_AND_IFNG_STIM_NEUTROPHIL_UP	1.33362	0	2.72119	-1.86688	0	2.4735
GSE27786_NKTCELL_VS_ERYTHROBLAST_UP	0	2.37395	2.72087	0	2.32283	2.47326
GO_REGULATION_OF_CELL_ADHESION	3.0483	0	2.71908	-2.60396	0	2.47266
GSE17721_CTRL_VS_GARDIQUIMOD_1H_BMDC_UP	1.80777	0	2.71647	-2.10616	0	2.47194
GO_COLLAGEN_BIOSYNTHETIC_PROCESS	0	0	2.71409	0	0	2.47129
REACTOME_NEDDYLATION	3.46582	10	2.71336	2.73821	3.53115	2.47112
GO_PROTEIN_REFOLDING	1.51663	2.87986	2.71304	1.98972	2.50665	2.47061
REACTOME_DEFECTIVE_CFTR_CAUSES_CYSTIC_FIBROSIS	10	10	2.71293	3.87945	3.94446	2.47054
GSE17721_CTRL_VS_LPS_1H_BMDC_UP	0	0	2.71222	0	0	2.47025
GSE17721_CTRL_VS_PAM3CSK4_8H_BMDC_DN	0	0	2.70906	0	0	2.46923
GSE360_L_DONOVANI_VS_B_MALAYI_HIGH_DOSE_MAC_UP	0	0	2.70633	0	0	2.46833
GSE37532_WT_VS_PPARG_KO_VISCERAL_ADIPOSE_TISSUE_TREG_DN	0	0	2.70562	0	0	2.46783
GSE17721_LPS_VS_GARDIQUIMOD_2H_BMDC_DN	1.64103	2.87968	2.70472	2.05015	2.50637	2.46746
GO_SECRETION	0	0	2.70482	0	0	2.46743
GSE22196_HEALTHY_VS_OBESE_MOUSE_SKIN_GAMMADELTA_TCELL_DN	0	0	2.70512	0	0	2.46741
GSE5099_MONOCYTE_VS_ALTERNATIVE_M2_MACROPHAGE_DN	0	0	2.70462	0	0	2.46725
GSE23308_WT_VS_MINERALCORTICOID_REC_KO_MACROPHAGE_CORTICOSTERONE_TREATED_DN	0	1.53957	2.70492	0	1.95844	2.46724
KEGG_UBIQUITIN_MEDIATED_PROTEOLYSIS	2.41592	3.48828	2.70362	2.37359	2.70364	2.4668
GSE15215_CD2_POS_VS_NEG_PDC_UP	2.14899	0	2.70372	-2.25694	0	2.46665
GSE3720_UNSTIM_VS_PMA_STIM_VD2_GAMMADELTA_TCELL_UP	2.30528	4.96666	2.69967	2.33282	3.08807	2.46507
HNF4_01_B	1.69411	0	2.69938	-2.05234	0	2.46473
MORF_USP5	0	0	2.69791	0	0	2.46433
REACTOME_DEGRADATION_OF_DVL	5.58448	10	2.69587	3.24055	3.42433	2.46373
GO_POSITIVE_REGULATION_OF_PROTEIN_SERINE_THREONINE_KINASE_ACTIVITY	1.91379	0	2.69519	-2.1537	0	2.46353
GO_REGULATION_OF_NUCLEOBASE_CONTAINING_COMPOUND_METABOLIC_PROCESS	10	2.37608	2.69472	-3.51346	-2.38532	2.46338
GSE23398_WT_VS_IL2_KO_CD4_TCELL_SCURFY_MOUSE_DN	5.30538	10	2.68904	3.21101	3.47518	2.46176
KEGG_GLYCOLYSIS_GLUCONEOGENESIS	0	0	2.68628	0	0	2.46102
SANA_TNF_SIGNALING_UP	2.40484	10	2.68092	2.36903	4.02136	2.45911
GOLDRATH_EFF_VS_MEMORY_CD8_TCELL_DN	0	0	2.68084	0	0	2.45907
GO_REGULATION_OF_POSTTRANSCRIPTIONAL_GENE_SILENCING	2.7346	0	2.68114	-2.49031	0	2.45897
GO_POSITIVE_REGULATION_OF_TUMOR_NECROSIS_FACTOR_SUPERFAMILY_CYTOKINE_PRODUCTION	0	0	2.68125	0	0	2.45888
YAO_TEMPORAL_RESPONSE_TO_PROGESTERONE_CLUSTER_17	5.57112	10	2.68061	3.26409	3.5711	2.45838
GO_COPII_COATED_VESICLE_CARGO_LOADING	0	0	2.67979	0	0	2.458
REACTOME_HEDGEHOG_LIGAND_BIOGENESIS	10	10	2.6736	3.40803	3.41045	2.45565
MORF_BAG5	2.03054	1.67328	2.67389	2.22242	2.02307	2.45562
YY1_02	2.46175	0	2.67144	-2.38412	0	2.45459
GSE36009_UNSTIM_VS_LPS_STIM_NLRP10_KO_DC_DN	0	0	2.67156	0	0	2.45453
GSE360_CTRL_VS_L_DONOVANI_MAC_DN	0	0	2.67094	0	0	2.45429
GSE12845_IGD_NEG_BLOOD_VS_DARKZONE_GC_TONSIL_BCELL_DN	2.55943	0	2.67051	-2.42136	0	2.45395
RGAANNTTC_HSF1_01	0	0	2.67062	0	0	2.45378
GSE339_CD8POS_VS_CD4CD8DN_DC_IN_CULTURE_DN	0	0	2.66874	0	0	2.4533
GSE41867_NAIVE_VS_DAY30_LCMV_CLONE13_EXHAUSTED_CD8_TCELL_DN	0	1.44148	2.66777	0	1.90823	2.45307
REACTOME_PHASE_4_RESTING_MEMBRANE_POTENTIAL	0	0	2.66789	0	0	2.45298
GSE2128_C57BL6_VS_NOD_THYMOCYTE_MIMETOPE_NEGATIVE_SELECTION_DN	0	3.20546	2.66818	0	2.61601	2.45291
DAUER_STAT3_TARGETS_UP	0	0	2.6674	0	0	2.45263
GO_REGULATION_OF_CELLULAR_PROTEIN_LOCALIZATION	1.67082	0	2.66464	-2.04066	0	2.45186
GTTTGTT_MIR495	2.95636	1.40832	2.66476	-2.57336	-1.94105	2.45184
HNF4_01	0	0	2.66469	0	0	2.45178
GSE10325_LUPUS_CD4_TCELL_VS_LUPUS_MYELOID_DN	0	0	2.6641	0	0	2.45142
KEGG_GALACTOSE_METABOLISM	0	0	2.66244	0	0	2.45087
GO_ANTIGEN_PROCESSING_AND_PRESENTATION_OF_EXOGENOUS_PEPTIDE_ANTIGEN_VIA_MHC_CLASS_I_TAP_INDEPENDENT	0	1.80879	2.66273	0	2.08507	2.45079
GO_IMMUNE_RESPONSE_REGULATING_CELL_SURFACE_RECEPTOR_SIGNALING_PATHWAY	0	2.82339	2.66231	0	2.48776	2.45042
GO_VESICLE_MEDIATED_TRANSPORT_TO_THE_PLASMA_MEMBRANE	0	0	2.6619	0	0	2.45019
GSE14350_TREG_VS_TEFF_UP	2.79617	1.79313	2.66202	-2.51338	-2.13219	2.45002
GSE22601_DOUBLE_NEGATIVE_VS_DOUBLE_POSITIVE_THYMOCYTE_DN	0	1.32701	2.66231	0	1.84906	2.44999
GSE22140_GERMFREE_VS_SPF_MOUSE_CD4_TCELL_DN	0	0	2.66173	0	0	2.44974
DARWICHE_SQUAMOUS_CELL_CARCINOMA_UP	2.05997	2.82676	2.65956	2.23552	2.48858	2.44885
DELACROIX_RARG_BOUND_MEF	0	0	2.65881	0	0	2.44859
GSE18893_TCONV_VS_TREG_2H_TNF_STIM_DN	0	0	2.65735	0	0	2.44801
TAATGTG_MIR323	2.74943	0	2.65574	-2.49762	0	2.44739
REACTOME_DOWNSTREAM_TCR_SIGNALING	5.56703	10	2.65395	3.27292	3.44647	2.44674
GO_POSITIVE_REGULATION_OF_HYDROLASE_ACTIVITY	0	0	2.6527	0	0	2.44627
GSE3982_MAST_CELL_VS_BASOPHIL_DN	2.08233	2.50936	2.65163	2.24512	2.37208	2.446
GO_RESPONSE_TO_OXYGEN_LEVELS	0	1.91817	2.65192	0	2.13628	2.44598
GSE16385_MONOCYTE_VS_12H_ROSIGLITAZONE_IL4_TREATED_MACROPHAGE_DN	0	1.95433	2.65169	0	2.15226	2.44583
GSE43956_WT_VS_SGK1_KO_TH17_DIFFERENTIATED_CD4_TCELL_DN	0	1.74765	2.65062	0	2.05818	2.44541
GO_EXOCYTOSIS	0	3.60368	2.6504	0	2.74568	2.44503
GSE27786_NKCELL_VS_MONO_MAC_UP	0	0	2.65035	0	0	2.44488
GSE4142_NAIVE_BCELL_VS_PLASMA_CELL_UP	0	0	2.65029	0	0	2.44477
CACGTG_MYC_Q2	3.6657	0	2.64923	-2.81206	0	2.44442
GO_POSITIVE_REGULATION_OF_T_CELL_MEDIATED_CYTOTOXICITY	0	2.96519	2.64867	0	2.53408	2.44427
GSE6269_FLU_VS_STREP_PNEUMO_INF_PBMC_UP	0	0	2.64677	0	0	2.44366
GO_CELLULAR_PROTEIN_CONTAINING_COMPLEX_ASSEMBLY	4.01373	10	2.64521	2.89882	3.44802	2.44314
GO_POSITIVE_REGULATION_OF_MAP_KINASE_ACTIVITY	1.7848	0	2.64467	-2.09463	0	2.44295
GO_REGULATION_OF_ESTABLISHMENT_OF_PROTEIN_LOCALIZATION	0	0	2.64162	0	0	2.44187
GSE29164_CD8_TCELL_VS_CD8_TCELL_AND_IL12_TREATED_MELANOMA_DAY7_UP	3.4805	1.79974	2.64108	-2.7559	-2.13496	2.44153
GO_TRANSCRIPTION_COREPRESSOR_ACTIVITY	2.88928	0	2.64071	-2.54833	0	2.44119
GSE1460_NAIVE_CD4_TCELL_ADULT_BLOOD_VS_THYMIC_STROMAL_CELL_UP	0	0	2.64	0	0	2.44098
GSE37533_PPARG1_FOXP3_VS_FOXP3_TRANSDUCED_CD4_TCELL_PIOGLITAZONE_TREATED_UP	4.58839	10	2.63848	3.08873	3.84324	2.44045
GSE2770_TGFB_AND_IL4_VS_IL4_TREATED_ACT_CD4_TCELL_48H_UP	1.48553	2.90322	2.63811	1.97255	2.51432	2.44014
GO_VESICLE_COAT	0	2.07014	2.6384	0	2.20084	2.44014
GSE17721_CTRL_VS_POLYIC_12H_BMDC_UP	0	0	2.63787	0	0	2.43986
REACTOME_TOLL_LIKE_RECEPTOR_4_TLR4_CASCADE	0	2.51046	2.63816	0	2.37282	2.43978
GSE22886_NAIVE_CD4_TCELL_VS_NKCELL_DN	1.53726	0	2.63763	-1.97346	0	2.43966
GSE11924_TFH_VS_TH2_CD4_TCELL_UP	5.45028	3.9783	2.63709	-3.4135	-2.90101	2.43949
GSE17721_0.5H_VS_12H_PAM3CSK4_BMDC_DN	1.34316	2.28021	2.63429	1.89918	2.28713	2.43861
GO_LYMPHOCYTE_APOPTOTIC_PROCESS	0	0	2.63087	0	0	2.43769
GSE22601_IMMATURE_CD4_SINGLE_POSITIVE_VS_CD8_SINGLE_POSITIVE_THYMOCYTE_DN	0	0	2.631	0	0	2.43765
GO_PROTEIN_EXIT_FROM_ENDOPLASMIC_RETICULUM	0	0	2.62968	0	0	2.4373
GSE1925_CTRL_VS_IFNG_PRIMED_MACROPHAGE_24H_IFNG_STIM_DN	0	2.30416	2.62949	0	2.2962	2.43724
GSE13229_MATURE_VS_INTMATURE_NKCELL_DN	0	0	2.62913	0	0	2.43705
HALLMARK_INFLAMMATORY_RESPONSE	3.55765	10	2.62751	2.76829	3.34916	2.43673
GO_TRNA_TRANSPORT	0	0	2.62779	0	0	2.43673
GSE17721_CTRL_VS_CPG_0.5H_BMDC_UP	1.35886	0	2.62744	-1.88062	0	2.43638
GSE19888_ADENOSINE_A3R_ACT_VS_TCELL_MEMBRANES_ACT_IN_MAST_CELL_DN	1.73197	0	2.62488	-2.07172	0	2.4355
GO_REGULATION_OF_CYCLIN_DEPENDENT_PROTEIN_KINASE_ACTIVITY	1.76672	0	2.62202	-2.08669	0	2.43461
KEGG_AMINO_SUGAR_AND_NUCLEOTIDE_SUGAR_METABOLISM	0	0	2.62059	0	0	2.43435
REACTOME_TRANSPORT_OF_MATURE_MRNAS_DERIVED_FROM_INTRONLESS_TRANSCRIPTS	2.56774	1.46149	2.62041	-2.4247	-1.96915	2.43402
GO_CELLULAR_RESPONSE_TO_OXYGEN_LEVELS	1.8073	3.48339	2.62038	2.12628	2.69966	2.43393
PROVENZANI_METASTASIS_DN	0	2.89301	2.61927	0	2.51086	2.43348
GSE34156_UNTREATED_VS_6H_TLR1_TLR2_LIGAND_TREATED_MONOCYTE_DN	0	0	2.61754	0	0	2.43305
GSE17721_0.5H_VS_4H_LPS_BMDC_UP	0	0	2.61782	0	0	2.43299
GSE24634_IL4_VS_CTRL_TREATED_NAIVE_CD4_TCELL_DAY7_DN	4.65696	10	2.61764	3.11067	3.68186	2.43291
GO_MITOCHONDRIAL_GENE_EXPRESSION	10	10	2.61792	4.28269	3.80061	2.43291
MODULE_352	0	0	2.6179	0	0	2.43287
GO_SEQUENCE_SPECIFIC_DNA_BINDING	10	4.8982	2.61726	-4.65346	-3.25512	2.43262
GSE43955_TH0_VS_TGFB_IL6_IL23_TH17_ACT_CD4_TCELL_52H_DN	0	1.79938	2.61479	0	2.08126	2.43167
GSE40685_TREG_VS_FOXP3_KO_TREG_PRECURSOR_UP	3.32874	10	2.61309	2.69045	3.48929	2.43133
AP2_Q6_01	5.45433	3.23794	2.61246	-3.3979	-2.68019	2.43095
GSE40274_IRF4_VS_FOXP3_AND_IRF4_TRANSDUCED_ACTIVATED_CD4_TCELL_UP	1.53821	1.8099	2.61259	2.00077	2.08578	2.43086
REACTOME_INTERACTIONS_OF_VPR_WITH_HOST_CELLULAR_PROTEINS	1.52782	0	2.60775	-1.96784	0	2.42927
REACTOME_RNA_POLYMERASE_II_PRE_TRANSCRIPTION_EVENTS	0	0	2.60774	0	0	2.42908
GSE42021_TCONV_PLN_VS_CD24INT_TCONV_THYMUS_UP	0	0	2.60683	0	0	2.4287
GSE19888_CTRL_VS_T_CELL_MEMBRANES_ACT_MAST_CELL_UP	0	2.38315	2.60636	0	2.32599	2.42854
MOOTHA_GLYCOLYSIS	0	0	2.60604	0	0	2.42845
GSE7509_DC_VS_MONOCYTE_WITH_FCGRIIB_STIM_DN	0	1.45571	2.60217	0	1.91594	2.42741
AACATTC_MIR4093P	1.90965	0	2.60231	-2.15171	0	2.4273
GO_RESPONSE_TO_INTERFERON_GAMMA	0	5.22679	2.60126	0	3.17997	2.42698
GSE21033_3H_VS_24H_POLYIC_STIM_DC_UP	1.78765	0	2.60007	-2.09598	0	2.42662
GO_NEGATIVE_REGULATION_OF_ERBB_SIGNALING_PATHWAY	0	0	2.59977	0	0	2.42654
REACTOME_GOLGI_ASSOCIATED_VESICLE_BIOGENESIS	0	0	2.59917	0	0	2.4264
GO_NEGATIVE_REGULATION_OF_CELL_CELL_ADHESION	0	0	2.59872	0	0	2.42619
GO_NUCLEOTIDE_BINDING_OLIGOMERIZATION_DOMAIN_CONTAINING_2_SIGNALING_PATHWAY	0	0	2.59871	0	0	2.42612
GSE46606_UNSTIM_VS_CD40L_IL2_IL5_1DAY_STIMULATED_IRF4MID_SORTED_BCELL_UP	0	0	2.59884	0	0	2.42606
GSE12366_GC_VS_MEMORY_BCELL_DN	0	0	2.59752	0	0	2.42525
CHANDRAN_METASTASIS_UP	3.0562	0	2.59765	-2.60634	0	2.42511
DAZARD_RESPONSE_TO_UV_SCC_DN	1.59891	0	2.59764	-2.00264	0	2.42506
PASQUALUCCI_LYMPHOMA_BY_GC_STAGE_UP	0	2.06728	2.59647	0	2.1996	2.42466
GRUETZMANN_PANCREATIC_CANCER_UP	0	2.7671	2.59632	0	2.46703	2.42451
HALLMARK_APICAL_JUNCTION	2.59081	0	2.5966	-2.43255	0	2.42449
GSE22886_IGG_IGA_MEMORY_BCELL_VS_BLOOD_PLASMA_CELL_DN	0	1.85593	2.59644	0	2.10763	2.42428
MORF_SNRP70	1.78383	0	2.59614	-2.09401	0	2.42379
GSE17974_0H_VS_48H_IN_VITRO_ACT_CD4_TCELL_DN	1.51834	1.80792	2.59282	1.99075	2.08458	2.4229
GSE22140_HEALTHY_VS_ARTHRITIC_GERMFREE_MOUSE_CD4_TCELL_DN	0	2.52447	2.59282	0	2.37772	2.42271
PID_VEGFR1_2_PATHWAY	1.84555	0	2.59224	-2.12247	0	2.42259
REACTOME_NEUTROPHIL_DEGRANULATION	2.24265	5.03318	2.59209	2.30966	3.11968	2.42246
GSE29617_CTRL_VS_DAY7_TIV_FLU_VACCINE_PBMC_2008_UP	1.42995	2.95897	2.59208	1.94541	2.53195	2.42234
MORF_EIF4E	0	1.38504	2.58825	0	1.8803	2.42108
BLALOCK_ALZHEIMERS_DISEASE_DN	10	10	2.58586	4.31024	3.59079	2.42049
GSE7568_IL4_VS_IL4_AND_TGFB_TREATED_MACROPHAGE_24H_UP	0	1.61208	2.58613	0	1.99353	2.42045
GSE29618_MONOCYTE_VS_MDC_UP	2.12521	5.03156	2.58613	2.26421	3.12079	2.42037
GO_GOLGI_TO_PLASMA_MEMBRANE_TRANSPORT	0	0	2.58488	0	0	2.42004
GSE17322_CD103_POS_VS_CD11B_HIGH_LUNG_DC_DN	0	2.63891	2.57962	0	2.41924	2.41846
GOLDRATH_NAIVE_VS_EFF_CD8_TCELL_UP	0	0	2.57948	0	0	2.4183
LAIHO_COLORECTAL_CANCER_SERRATED_UP	3.21707	10	2.57852	2.65392	3.48444	2.41798
CTGAGCC_MIR24	3.70668	2.54169	2.5788	-2.82558	-2.44365	2.41793
GO_ENDOPLASMIC_RETICULUM_TO_CYTOSOL_TRANSPORT	0	0	2.57866	0	0	2.41776
GO_POSITIVE_REGULATION_OF_LEUKOCYTE_ADHESION_TO_VASCULAR_ENDOTHELIAL_CELL	0	0	2.57853	0	0	2.41768
GSE18281_SUBCAPSULAR_VS_CENTRAL_CORTICAL_REGION_OF_THYMUS_DN	5.14198	10	2.57744	3.18465	3.61912	2.41701
GSE11924_TFH_VS_TH1_CD4_TCELL_UP	2.15063	0	2.57636	-2.25756	0	2.41678
GO_POSITIVE_REGULATION_OF_PROTEIN_MODIFICATION_PROCESS	2.63757	0	2.57663	-2.45044	0	2.41673
GSE17721_LPS_VS_POLYIC_4H_BMDC_DN	0	0	2.57637	0	0	2.41658
GSE38696_LIGHT_ZONE_VS_DARK_ZONE_BCELL_UP	1.32578	0	2.57555	-1.86243	0	2.41622
GO_FC_RECEPTOR_MEDIATED_STIMULATORY_SIGNALING_PATHWAY	0	0	2.57583	0	0	2.41604
REACTOME_METABOLISM_OF_NON_CODING_RNA	0	1.34329	2.57232	0	1.8577	2.41495
ACEVEDO_NORMAL_TISSUE_ADJACENT_TO_LIVER_TUMOR_UP	1.59739	1.93531	2.56844	2.03006	2.14421	2.41391
GSE15330_HSC_VS_GRANULOCYTE_MONOCYTE_PROGENITOR_UP	1.37664	0	2.56845	-1.89017	0	2.4138
GSE12001_MIR223_KO_VS_WT_NEUTROPHIL_DN	0	1.67014	2.56753	0	2.02148	2.41338
GSE22140_HEALTHY_VS_ARTHRITIC_GERMFREE_MOUSE_CD4_TCELL_UP	0	3.37611	2.56648	0	2.67029	2.41294
GSE5679_CTRL_VS_RARA_AGONIST_AM580_TREATED_DC_DN	0	0	2.56649	0	0	2.41282
GSE23925_LIGHT_ZONE_VS_NAIVE_BCELL_DN	1.71343	1.8354	2.56624	2.08384	2.09757	2.41272
BYSTROEM_CORRELATED_WITH_IL5_DN	0	0	2.56402	0	0	2.41193
GSE5142_HTERT_TRANSDUCED_VS_CTRL_CD8_TCELL_LATE_PASSAGE_CLONE_DN	0	0	2.56219	0	0	2.41141
GO_ANTIGEN_PROCESSING_AND_PRESENTATION_OF_PEPTIDE_ANTIGEN_VIA_MHC_CLASS_IB	0	1.81288	2.56155	0	2.08742	2.41116
GO_ESTABLISHMENT_OF_PROTEIN_LOCALIZATION_TO_PLASMA_MEMBRANE	0	0	2.55949	0	0	2.41034
GSE29949_CD8_POS_DC_SPLEEN_VS_MONOCYTE_BONE_MARROW_DN	0	0	2.55899	0	0	2.41014
GO_MITOCHONDRIAL_MEMBRANE_PART	10	10	2.55758	5.12301	4.37514	2.40967
GSE22033_UNTREATED_VS_MRL24_TREATED_MEF_DN	0	0	2.55734	0	0	2.40953
GO_POSITIVE_REGULATION_OF_SECRETION	0	0	2.5571	0	0	2.40943
GSE42088_2H_VS_24H_LEISHMANIA_INF_DC_UP	1.57596	2.36489	2.55634	2.01995	2.31983	2.40911
GO_VESICLE_ORGANIZATION	1.54926	2.50615	2.55636	2.00645	2.37078	2.40892
GSE15330_WT_VS_IKAROS_KO_HSC_UP	0	0	2.55345	0	0	2.40804
GO_RESPONSE_TO_INTERLEUKIN_1	2.90932	4.14947	2.55282	2.55095	2.9072	2.40775
GO_COPI_COATED_VESICLE_MEMBRANE	0	1.91908	2.55284	0	2.13699	2.4077
GO_NEGATIVE_REGULATION_OF_LIPID_STORAGE	0	0	2.55286	0	0	2.40758
GSE5099_CLASSICAL_M1_VS_ALTERNATIVE_M2_MACROPHAGE_UP	0	2.40307	2.55212	0	2.33343	2.40713
GSE17721_0.5H_VS_4H_CPG_BMDC_DN	0	1.71099	2.55239	0	2.0419	2.40706
GSE41867_NAIVE_VS_DAY15_LCMV_ARMSTRONG_EFFECTOR_CD8_TCELL_DN	0	0	2.55216	0	0	2.40685
REACTOME_DEGRADATION_OF_GLI1_BY_THE_PROTEASOME	10	5.66697	2.55205	3.67418	3.2512	2.4067
GO_ENDOPLASMIC_RETICULUM_GOLGI_INTERMEDIATE_COMPARTMENT	0	1.34622	2.55132	0	1.85903	2.40607
GSE7764_IL15_NK_CELL_24H_VS_SPLENOCYTE_DN	0	0	2.55159	0	0	2.40604
GO_REGULATION_OF_IMMUNE_EFFECTOR_PROCESS	0	4.90277	2.55123	0	3.07788	2.40587
BCAT_BILD_ET_AL_DN	0	0	2.55125	0	0	2.4058
GSE17721_LPS_VS_GARDIQUIMOD_16H_BMDC_DN	0	1.3461	2.55152	0	1.85905	2.40571
GO_RIBOSOME_BINDING	0	1.62974	2.54789	0	2.00298	2.40458
REACTOME_TRANSCRIPTIONAL_REGULATION_BY_SMALL_RNAS	1.62255	0	2.54791	-2.01616	0	2.40449
GSE37605_C57BL6_VS_NOD_FOXP3_FUSION_GFP_TCONV_DN	0	0	2.54657	0	0	2.40413
KARLSSON_TGFB1_TARGETS_DN	0	0	2.54597	0	0	2.40388
GSE15330_WT_VS_IKAROS_KO_HSC_DN	0	0	2.54574	0	0	2.40367
GO_TOLL_LIKE_RECEPTOR_SIGNALING_PATHWAY	0	2.3442	2.54527	0	2.31276	2.40359
GSE36476_CTRL_VS_TSST_ACT_72H_MEMORY_CD4_TCELL_YOUNG_UP	0	0	2.54468	0	0	2.40343
GGCNRNWCTTYS_UNKNOWN	0	0	2.54482	0	0	2.40341
GSE29164_CD8_TCELL_VS_CD8_TCELL_AND_IL12_TREATED_MELANOMA_DAY3_UP	1.97869	3.34283	2.5446	2.20185	2.65863	2.40324
REACTOME_MACROAUTOPHAGY	0	3.13825	2.54339	0	2.59008	2.40288
GSE19401_UNSTIM_VS_RETINOIC_ACID_AND_PAM2CSK4_STIM_FOLLICULAR_DC_UP	0	0	2.54268	0	0	2.40248
LU_AGING_BRAIN_UP	0	0	2.54246	0	0	2.40234
GSE41867_LCMV_ARMSTRONG_VS_CLONE13_DAY8_EFFECTOR_CD8_TCELL_UP	0	0	2.54174	0	0	2.40204
GO_PEPTIDYL_PROLINE_HYDROXYLATION	0	1.53584	2.54189	0	1.95663	2.40201
GSE23321_CD8_STEM_CELL_MEMORY_VS_NAIVE_CD8_TCELL_UP	0	2.5395	2.53742	0	2.38464	2.40022
GSE20198_UNTREATED_VS_IL12_IL18_TREATED_ACT_CD4_TCELL_UP	0	0	2.53709	0	0	2.40005
HOLLEMAN_ASPARAGINASE_RESISTANCE_B_ALL_UP	1.70878	2.7955	2.5346	2.08128	2.47843	2.39892
KEGG_MAPK_SIGNALING_PATHWAY	2.82058	0	2.53486	-2.52405	0	2.3989
GSE17721_PAM3CSK4_VS_CPG_1H_BMDC_DN	0	1.9612	2.53382	0	2.15548	2.39827
GO_TRANSCRIPTION_ELONGATION_FACTOR_COMPLEX	0	0	2.53349	0	0	2.39808
GSE14769_UNSTIM_VS_240MIN_LPS_BMDM_DN	0	0	2.53352	0	0	2.39785
GSE1432_6H_VS_24H_IFNG_MICROGLIA_UP	0	0	2.53248	0	0	2.39757
GSE25890_CTRL_VS_IL33_IL7_TREATED_NUOCYTES_DN	1.79291	2.20683	2.53192	2.11932	2.25579	2.39732
GSE15930_STIM_VS_STIM_AND_TRICHOSTATINA_72H_CD8_T_CELL_UP	0	0	2.53159	0	0	2.39718
MODULE_356	0	0	2.53091	0	0	2.39669
GO_TRANSFERASE_ACTIVITY_TRANSFERRING_PHOSPHORUS_CONTAINING_GROUPS	3.07853	1.38081	2.53023	-2.61413	-1.92573	2.39639
GSE39152_BRAIN_VS_SPLEEN_CD103_NEG_MEMORY_CD8_TCELL_UP	0	1.8436	2.52967	0	2.1027	2.39608
GSE17721_PAM3CSK4_VS_CPG_0.5H_BMDC_UP	2.86341	0	2.52841	-2.53953	0	2.39555
HAN_SATB1_TARGETS_UP	0	0	2.52868	0	0	2.39555
GSE20715_WT_VS_TLR4_KO_24H_OZONE_LUNG_DN	0	0	2.52684	0	0	2.39487
GO_PROTEIN_CONTAINING_COMPLEX_BINDING	3.39404	0	2.52582	-2.72511	0	2.3945
GO_SIGNALING_RECEPTOR_BINDING	2.66561	2.46144	2.52539	-2.46213	-2.41429	2.3943
GSE37534_PIOGLITAZONE_VS_ROSIGLITAZONE_TREATED_CD4_TCELL_PPARG1_FOXP3_TRANSDUCED_UP	1.47097	0	2.52565	-1.93859	0	2.39426
GO_MHC_CLASS_I_PROTEIN_COMPLEX	0	2.13148	2.52557	0	2.22556	2.39414
GSE13484_12H_UNSTIM_VS_YF17D_VACCINE_STIM_PBMC_UP	2.41545	3.01122	2.52468	2.37298	2.54924	2.39383
GSE32255_WT_UNSTIM_VS_JMJD2D_KNOCKDOWN_4H_LPS_STIM_DC_UP	0	0	2.52459	0	0	2.39375
GSE41176_UNSTIM_VS_ANTI_IGM_STIM_BCELL_3H_UP	10	4.46812	2.52359	3.38605	2.97123	2.39346
GO_PEPTIDYL_LYSINE_HYDROXYLATION	0	0	2.52213	0	0	2.39301
GSE17721_0.5H_VS_24H_PAM3CSK4_BMDC_DN	0	1.89765	2.5217	0	2.12673	2.3927
PID_PDGFRB_PATHWAY	1.30339	0	2.52116	-1.84907	0	2.39256
REACTOME_ANTIVIRAL_MECHANISM_BY_IFN_STIMULATED_GENES	0	2.13129	2.52062	0	2.22557	2.39223
GSE6259_BCELL_VS_CD4_TCELL_UP	0	0	2.5194	0	0	2.39183
GSE9037_CTRL_VS_LPS_4H_STIM_IRAK4_KO_BMDM_DN	0	0	2.51967	0	0	2.39179
GHANDHI_DIRECT_IRRADIATION_UP	2.88627	4.10189	2.51777	2.54367	2.90063	2.39111
GSE42724_NAIVE_VS_B1_BCELL_UP	0	0	2.51792	0	0	2.39105
GSE14908_ATOPIC_VS_NONATOPIC_PATIENT_RESTING_CD4_TCELL_DN	1.53553	2.23877	2.51728	1.99948	2.27015	2.39086
GSE28408_LY6G_POS_VS_NEG_DC_UP	0	0	2.51754	0	0	2.39084
GSE21927_SPLENIC_VS_TUMOR_MONOCYTES_FROM_C26GM_TUMOROUS_MICE_BALBC_DN	0	0	2.51758	0	0	2.3908
GSE17721_POLYIC_VS_PAM3CSK4_8H_BMDC_UP	0	0	2.51716	0	0	2.39065
GSE2770_TGFB_AND_IL4_ACT_VS_ACT_CD4_TCELL_6H_DN	0	0	2.51743	0	0	2.3906
GO_REGULATION_OF_CELLULAR_COMPONENT_MOVEMENT	10	1.8751	2.51656	-3.58074	-2.1698	2.39027
REACTOME_ASYMMETRIC_LOCALIZATION_OF_PCP_PROTEINS	3.35357	3.02474	2.51682	2.70318	2.55399	2.39027
GO_REGULATION_OF_STRESS_ACTIVATED_PROTEIN_KINASE_SIGNALING_CASCADE	0	0	2.51664	0	0	2.39019
GO_REGULATION_OF_ANTIGEN_RECEPTOR_MEDIATED_SIGNALING_PATHWAY	0	0	2.51645	0	0	2.39001
GSE42021_TREG_PLN_VS_TREG_PRECURSORS_THYMUS_DN	10	10	2.51649	3.36311	4.60104	2.3899
GO_SIGNAL_TRANSDUCTION_BY_PROTEIN_PHOSPHORYLATION	0	0	2.51675	0	0	2.38987
GSE360_CTRL_VS_T_GONDII_MAC_DN	0	0	2.51656	0	0	2.38956
GSE17721_0.5H_VS_24H_LPS_BMDC_DN	0	2.7752	2.51682	0	2.47092	2.38956
GO_EUKARYOTIC_TRANSLATION_INITIATION_FACTOR_3_COMPLEX	0	1.94514	2.51563	0	2.14808	2.38905
GO_CAJAL_BODY	0	0	2.514	0	0	2.38858
GSE10239_NAIVE_VS_DAY4.5_EFF_CD8_TCELL_UP	1.55884	2.49094	2.51326	2.0116	2.36516	2.38841
MORF_PPP1CC	2.57669	1.39372	2.51229	-2.42868	-1.93243	2.38783
GSE17721_CTRL_VS_GARDIQUIMOD_2H_BMDC_DN	0	0	2.51156	0	0	2.38755
GO_NEGATIVE_REGULATION_OF_UBIQUITIN_DEPENDENT_PROTEIN_CATABOLIC_PROCESS	0	0	2.50929	0	0	2.38697
GSE41867_MEMORY_VS_EXHAUSTED_CD8_TCELL_DAY30_LCMV_DN	0	1.36763	2.50758	0	1.87055	2.38629
GSE36888_UNTREATED_VS_IL2_TREATED_TCELL_17H_DN	2.52407	4.66738	2.5074	2.4122	3.01475	2.38622
GO_LYSOSOMAL_TRANSPORT	0	0	2.50635	0	0	2.38588
GCM_MAP4K4	2.1446	0	2.50618	-2.25565	0	2.38548
CHR19Q13	0	0	2.5033	0	0	2.38457
MODULE_24	1.81353	1.35761	2.49851	2.12919	-1.91315	2.38317
GSE360_CTRL_VS_M_TUBERCULOSIS_DC_DN	1.94168	3.06364	2.4977	2.18564	2.56443	2.38282
REACTOME_HATS_ACETYLATE_HISTONES	1.56707	0	2.4969	-1.98792	0	2.38263
CCGNMNNTNACG_UNKNOWN	0	0	2.49716	0	0	2.38263
MEK_UP.V1_UP	3.31579	1.43457	2.4971	-2.69504	-1.95503	2.38259
GSE22886_NAIVE_TCELL_VS_DC_DN	2.32924	3.30605	2.49651	2.3416	2.65141	2.38237
GSE27859_CD11C_INT_F480_HI_MACROPHAGE_VS_CD11C_ING_F480_INT_DC_DN	0	0	2.49655	0	0	2.38215
GO_NEGATIVE_REGULATION_OF_RESPONSE_TO_ENDOPLASMIC_RETICULUM_STRESS	0	0	2.49144	0	0	2.38043
GSE43863_TFH_VS_LY6C_INT_CXCR5POS_EFFECTOR_CD4_TCELL_UP	0	1.38739	2.49138	0	1.88161	2.38032
GSE16266_CTRL_VS_HEATSHOCK_AND_LPS_STIM_MEF_UP	4.58293	10	2.49081	3.09627	3.47859	2.38006
PID_HIF2PATHWAY	0	1.52069	2.49002	0	1.9489	2.37979
GROSS_HYPOXIA_VIA_ELK3_AND_HIF1A_UP	1.75633	4.61298	2.49028	2.10329	2.99866	2.37974
GSE27434_WT_VS_DNMT1_KO_TREG_UP	0	1.45532	2.48939	0	1.91564	2.37937
GSE5589_WT_VS_IL10_KO_LPS_STIM_MACROPHAGE_45MIN_DN	2.61219	1.40912	2.4882	-2.44122	-1.94167	2.37891
MORF_PRKDC	2.86044	0	2.48814	-2.53867	0	2.37888
GSE23695_CD57_POS_VS_NEG_NK_CELL_DN	0	0	2.4884	0	0	2.37888
GSE10240_IL22_VS_IL22_AND_IL17_STIM_PRIMARY_BRONCHIAL_EPITHELIAL_CELLS_UP	1.32929	1.7828	2.48362	1.89101	2.07349	2.37709
GSE34156_NOD2_LIGAND_VS_TLR1_TLR2_LIGAND_6H_TREATED_MONOCYTE_UP	1.44084	3.68058	2.48265	1.95037	2.7654	2.37676
TTTTGAG_MIR373	2.30229	0	2.48168	-2.32197	0	2.37642
HASLINGER_B_CLL_WITH_17P13_DELETION	0	0	2.47809	0	0	2.37523
PHONG_TNF_RESPONSE_VIA_P38_COMPLETE	0	0	2.47774	0	0	2.37494
GSE6259_FLT3L_INDUCED_DEC205_POS_DC_VS_CD4_TCELL_UP	1.59108	1.99942	2.47469	2.02732	2.1709	2.37381
GSE37416_0H_VS_48H_F_TULARENSIS_LVS_NEUTROPHIL_UP	0	0	2.46951	0	0	2.37244
GSE34515_CD16_POS_MONOCYTE_VS_DC_UP	0	0	2.46897	0	0	2.37212
GO_PROTEIN_SUMOYLATION	3.16021	0	2.46668	-2.64082	0	2.37133
GSE26351_UNSTIM_VS_WNT_PATHWAY_STIM_HEMATOPOIETIC_PROGENITORS_UP	0	0	2.46683	0	0	2.37127
MODULE_241	2.0542	0	2.46514	-2.21702	0	2.37051
ZHANG_PROLIFERATING_VS_QUIESCENT	0	0	2.46539	0	0	2.3705
GO_REGULATION_OF_T_CELL_MEDIATED_CYTOTOXICITY	0	2.27372	2.46507	0	2.28476	2.37042
GSE17721_LPS_VS_POLYIC_2H_BMDC_DN	0	1.44695	2.46483	0	1.91119	2.37027
ONDER_CDH1_TARGETS_2_DN	5.55733	10	2.46421	3.28542	3.76022	2.37
GO_ANTIGEN_PROCESSING_AND_PRESENTATION	4.02798	5.6438	2.46408	2.90152	3.29728	2.36993
GO_CARBOHYDRATE_METABOLIC_PROCESS	0	0	2.46268	0	0	2.36961
ACACTAC_MIR1423P	0	0	2.46255	0	0	2.3695
KEGG_PARKINSONS_DISEASE	10	10	2.46242	4.27562	4.65685	2.36932
GSE23984_CTRL_VS_HYPOCALEMIC_VITAMIND_ANALOG_TCELL_UP	0	0	2.46238	0	0	2.36923
GSE339_CD4POS_VS_CD8POS_DC_IN_CULTURE_DN	0	0	2.46014	0	0	2.36868
GSE360_CTRL_VS_L_DONOVANI_MAC_UP	0	0	2.45697	0	0	2.36767
GSE17721_CTRL_VS_PAM3CSK4_6H_BMDC_DN	0	1.60484	2.45419	0	1.99005	2.36712
GNF2_PAK2	0	0	2.45444	0	0	2.3671
GSE17721_POLYIC_VS_PAM3CSK4_4H_BMDC_DN	0	0	2.45357	0	0	2.36669
GSE2770_UNTREATED_VS_TGFB_AND_IL12_TREATED_ACT_CD4_TCELL_6H_UP	1.40742	1.8981	2.45288	1.93303	2.12708	2.36626
GSE17721_POLYIC_VS_CPG_6H_BMDC_UP	0	0	2.44781	0	0	2.36474
GSE26351_UNSTIM_VS_WNT_PATHWAY_STIM_HEMATOPOIETIC_PROGENITORS_DN	0	1.67271	2.44695	0	2.02268	2.36422
REACTOME_PHOSPHOLIPID_METABOLISM	0	0	2.4472	0	0	2.36421
TAKAO_RESPONSE_TO_UVB_RADIATION_DN	0	1.6866	2.44699	0	2.02944	2.36401
GO_LIPID_STORAGE	0	0	2.44632	0	0	2.36351
GO_TUMOR_NECROSIS_FACTOR_SUPERFAMILY_CYTOKINE_PRODUCTION	0	1.47972	2.44565	0	1.92775	2.36312
GSE9650_EXHAUSTED_VS_MEMORY_CD8_TCELL_DN	2.26981	3.20049	2.44498	2.32031	2.61375	2.36293
DUTTA_APOPTOSIS_VIA_NFKB	0	0	2.4445	0	0	2.36269
GSE2405_S_AUREUS_VS_UNTREATED_NEUTROPHIL_UP	0	1.59434	2.44411	0	1.98504	2.36243
RAY_TUMORIGENESIS_BY_ERBB2_CDC25A_DN	0	1.69662	2.44373	0	2.03486	2.36223
GO_PEPTIDE_SECRETION	0	0	2.43871	0	0	2.36071
GSE18791_CTRL_VS_NEWCASTLE_VIRUS_DC_4H_DN	10	10	2.4377	3.39163	3.83615	2.36039
GO_SECRETORY_GRANULE_MEMBRANE	0	1.36857	2.43732	0	1.87117	2.36009
GSE34156_TLR1_TLR2_LIGAND_VS_NOD2_AND_TLR1_TLR2_LIGAND_24H_TREATED_MONOCYTE_UP	0	0	2.43757	0	0	2.36008
GSE6674_ANTI_IGM_VS_CPG_STIM_BCELL_DN	1.93519	2.70257	2.43719	2.18261	2.4426	2.35994
GSE36009_WT_VS_NLRP10_KO_DC_LPS_STIM_DN	0	0	2.43486	0	0	2.3593
REACTOME_METABOLISM_OF_LIPIDS	0	0	2.43475	0	0	2.35917
KAECH_NAIVE_VS_DAY8_EFF_CD8_TCELL_UP	0	0	2.435	0	0	2.3591
GSE17721_12H_VS_24H_LPS_BMDC_DN	4.28097	4.32078	2.43516	2.98713	2.94671	2.35903
GSE17721_LPS_VS_CPG_4H_BMDC_DN	1.78925	2.33092	2.43443	2.11746	2.30761	2.35865
GO_INSULIN_RECEPTOR_SUBSTRATE_BINDING	0	0	2.43442	0	0	2.35847
GO_REGULATION_OF_RNA_METABOLIC_PROCESS	4.65143	1.50576	2.4321	-3.14916	-1.99264	2.35777
BOYAULT_LIVER_CANCER_SUBCLASS_G3_UP	0	0	2.43191	0	0	2.35754
ATF4_Q2	0	0	2.43154	0	0	2.35741
GSE21927_SPLEEN_C57BL6_VS_EL4_TUMOR_BALBC_MONOCYTES_DN	2.18732	1.68387	2.43144	2.28793	2.02816	2.35727
GSE42088_UNINF_VS_LEISHMANIA_INF_DC_24H_DN	1.66529	2.14012	2.43072	2.06098	2.2293	2.35705
GO_TRANSFERASE_COMPLEX_TRANSFERRING_PHOSPHORUS_CONTAINING_GROUPS	0	0	2.42983	0	0	2.35669
HELLER_SILENCED_BY_METHYLATION_DN	0	0	2.42955	0	0	2.35651
GSE1448_ANTI_VALPHA2_VS_VBETA5_DP_THYMOCYTE_UP	0	0	2.42954	0	0	2.35634
GSE22140_GERMFREE_VS_SPF_MOUSE_CD4_TCELL_UP	2.78866	10	2.42926	2.50706	3.40462	2.35623
MACLACHLAN_BRCA1_TARGETS_UP	0	0	2.42907	0	0	2.35599
GSE19923_E2A_KO_VS_HEB_AND_E2A_KO_DP_THYMOCYTE_UP	0	0	2.42714	0	0	2.35531
GSE23321_CD8_STEM_CELL_MEMORY_VS_CENTRAL_MEMORY_CD8_TCELL_DN	0	1.34309	2.42574	0	1.8574	2.35476
GSE3720_UNSTIM_VS_LPS_STIM_VD1_GAMMADELTA_TCELL_UP	0	0	2.42573	0	0	2.35471
GSE19941_IL10_KO_VS_IL10_KO_AND_NFKBP50_KO_LPS_AND_IL10_STIM_MACROPHAGE_UP	0	0	2.4246	0	0	2.35428
REACTOME_TRANSPORT_OF_THE_SLBP_DEPENDANT_MATURE_MRNA	2.58001	0	2.42441	-2.42958	0	2.35419
GSE17721_LPS_VS_PAM3CSK4_8H_BMDC_DN	0	1.89128	2.42457	0	2.12393	2.35417
MODULE_152	10	10	2.42362	5.08907	5.07883	2.35384
REACTOME_NUCLEAR_IMPORT_OF_REV_PROTEIN	2.33775	0	2.4225	-2.3384	0	2.35333
GSE25088_IL4_VS_IL4_AND_ROSIGLITAZONE_STIM_STAT6_KO_MACROPHAGE_DAY10_UP	0	0	2.42232	0	0	2.35314
GSE37301_RAG2_KO_VS_RAG2_AND_ETS1_KO_NK_CELL_DN	0	1.49093	2.4189	0	1.9329	2.35198
GSE22589_HEALTHY_VS_HIV_AND_SIV_INFECTED_DC_UP	0	1.77026	2.41721	0	2.06791	2.35133
GTTATAT_MIR410	1.61727	0	2.41636	-2.01293	0	2.35097
TGTTTAC_MIR30A5P_MIR30C_MIR30D_MIR30B_MIR30E5P	5.43227	2.1411	2.41652	-3.45493	-2.28794	2.3509
REACTOME_INTERACTIONS_OF_REV_WITH_HOST_CELLULAR_PROTEINS	2.31653	0	2.41593	-2.32974	0	2.35063
GO_P38MAPK_CASCADE	0	0	2.41567	0	0	2.3505
GSE46242_CTRL_VS_EGR2_DELETED_ANERGIC_TH1_CD4_TCELL_DN	0	3.15628	2.41166	0	2.59976	2.34912
GSE9037_CTRL_VS_LPS_1H_STIM_IRAK4_KO_BMDM_UP	0	0	2.41166	0	0	2.3491
MODULE_97	0	0	2.41166	0	0	2.34902
GO_DENDRITIC_CELL_DIFFERENTIATION	0	0	2.40992	0	0	2.34866
GSE43955_TH0_VS_TGFB_IL6_TH17_ACT_CD4_TCELL_1H_UP	0	2.43116	2.40983	0	2.34313	2.34853
MARTINEZ_RESPONSE_TO_TRABECTEDIN_DN	1.7869	0	2.40712	-2.09564	0	2.34778
ACTTTAT_MIR1425P	0	0	2.40345	0	0	2.34672
DAZARD_RESPONSE_TO_UV_NHEK_UP	3.31035	10	2.40313	2.68265	3.53724	2.34651
GO_STRUCTURAL_MOLECULE_ACTIVITY	1.42341	1.52701	2.40289	1.94194	1.95196	2.34637
GO_VASCULAR_ENDOTHELIAL_GROWTH_FACTOR_RECEPTOR_SIGNALING_PATHWAY	0	0	2.40184	0	0	2.34605
GSE26495_NAIVE_VS_PD1HIGH_CD8_TCELL_DN	0	0	2.40015	0	0	2.34548
BROWNE_HCMV_INFECTION_14HR_UP	0	0	2.39814	0	0	2.34465
STEIN_ESRRA_TARGETS_DN	1.52738	0	2.39767	-1.96761	0	2.34449
GSE13485_CTRL_VS_DAY1_YF17D_VACCINE_PBMC_UP	2.87954	4.20942	2.39791	2.54189	2.92315	2.34446
GSE20198_IL12_VS_IFNA_TREATED_ACT_CD4_TCELL_UP	1.61122	1.59114	2.39727	2.03691	1.98376	2.34415
GSE23308_CTRL_VS_CORTICOSTERONE_TREATED_MACROPHAGE_DN	0	0	2.39664	0	0	2.34383
AACTGGA_MIR145	3.57954	1.37441	2.39673	-2.78791	-1.9221	2.34375
GSE17721_12H_VS_24H_POLYIC_BMDC_DN	0	0	2.39673	0	0	2.34366
ACEVEDO_LIVER_TUMOR_VS_NORMAL_ADJACENT_TISSUE_DN	0	0	2.39531	0	0	2.34338
RODRIGUES_NTN1_TARGETS_DN	2.36941	0	2.39445	-2.3497	0	2.34298
GO_REGULATION_OF_HEMATOPOIETIC_PROGENITOR_CELL_DIFFERENTIATION	2.0848	2.39254	2.39437	2.24652	2.32965	2.34285
KEGG_PROTEASOME	10	5.64181	2.39414	3.79301	3.30403	2.3428
GO_POSITIVE_REGULATION_OF_DNA_BINDING_TRANSCRIPTION_FACTOR_ACTIVITY	0	0	2.39195	0	0	2.34206
GSE40655_FOXO1_KO_VS_WT_NTREG_UP	2.8752	1.39359	2.39212	-2.54343	-1.93247	2.34199
GO_PROTEIN_K48_LINKED_DEUBIQUITINATION	0	0	2.39205	0	0	2.34189
CHIARADONNA_NEOPLASTIC_TRANSFORMATION_CDC25_DN	0	1.63607	2.39213	0	2.00599	2.34185
REACTOME_SUMOYLATION_OF_CHROMATIN_ORGANIZATION_PROTEINS	2.81934	1.44669	2.39058	-2.523	-1.96144	2.3411
GO_POSITIVE_REGULATION_OF_ENDOPLASMIC_RETICULUM_STRESS_INDUCED_INTRINSIC_APOPTOTIC_SIGNALING_PATHWAY	0	1.71814	2.38949	0	2.04503	2.34059
WIERENGA_STAT5A_TARGETS_GROUP1	0	0	2.38834	0	0	2.34
GSE43955_TH0_VS_TGFB_IL6_IL23_TH17_ACT_CD4_TCELL_52H_UP	0	0	2.38518	0	0	2.33911
OISHI_CHOLANGIOMA_STEM_CELL_LIKE_UP	1.91794	2.89093	2.38435	-2.15582	-2.56104	2.33884
GSE17721_12H_VS_24H_LPS_BMDC_UP	0	2.59508	2.3839	0	2.40328	2.33869
GO_NEGATIVE_REGULATION_OF_ALPHA_BETA_T_CELL_PROLIFERATION	0	0	2.38353	0	0	2.33843
GO_PROTEIN_KINASE_B_SIGNALING	0	0	2.38262	0	0	2.33804
GSE16385_UNTREATED_VS_12H_ROSIGLITAZONE_IL4_TREATED_MACROPHAGE_UP	0	0	2.38279	0	0	2.33797
GO_LIPID_DROPLET	0	0	2.38113	0	0	2.33736
GSE32423_IL7_VS_IL7_IL4_NAIVE_CD8_TCELL_DN	0	0	2.38062	0	0	2.33719
GO_REGULATION_OF_PROTEASOMAL_PROTEIN_CATABOLIC_PROCESS	0	1.69882	2.38086	0	2.03617	2.33718
GSE2770_UNTREATED_VS_IL4_TREATED_ACT_CD4_TCELL_48H_UP	0	1.35144	2.3808	0	1.86234	2.33709
GSE15330_WT_VS_IKAROS_KO_MEGAKARYOCYTE_ERYTHROID_PROGENITOR_DN	0	0	2.38043	0	0	2.33694
ACTAYRNNNCCCR_UNKNOWN	2.87382	0	2.37992	-2.54324	0	2.33668
GO_NEGATIVE_REGULATION_OF_CELLULAR_PROTEIN_CATABOLIC_PROCESS	0	0	2.37918	0	0	2.33654
GSE22886_CD8_VS_CD4_NAIVE_TCELL_DN	3.06146	1.70494	2.37897	-2.60787	-2.09133	2.33636
ACEVEDO_NORMAL_TISSUE_ADJACENT_TO_LIVER_TUMOR_DN	0	0	2.37853	0	0	2.33612
GO_POSITIVE_REGULATION_OF_STRESS_ACTIVATED_PROTEIN_KINASE_SIGNALING_CASCADE	0	0	2.37772	0	0	2.33588
GSE41867_DAY8_EFFECTOR_VS_DAY30_EXHAUSTED_CD8_TCELL_LCMV_CLONE13_UP	0	0	2.37683	0	0	2.33548
GSE5589_UNSTIM_VS_45MIN_LPS_AND_IL10_STIM_MACROPHAGE_UP	0	0	2.37692	0	0	2.3354
GSE41176_UNSTIM_VS_ANTI_IGM_STIM_BCELL_24H_DN	0	0	2.37671	0	0	2.33533
GSE27786_NKTCELL_VS_MONO_MAC_UP	1.57869	0	2.37606	2.02154	0	2.33512
REACTOME_CROSS_PRESENTATION_OF_SOLUBLE_EXOGENOUS_ANTIGENS_ENDOSOMES	10	10	2.376	3.55236	3.4481	2.33505
GSE20152_HTNFA_OVERXPRESS_ANKLE_VS_CTRL_SPHK1_KO_ANKLE_UP	0	0	2.37275	0	0	2.33392
GO_LEUKOCYTE_MIGRATION	2.07505	4.22514	2.37108	2.24255	2.93151	2.33332
GO_MITOCHONDRIAL_TRANSLATION	10	10	2.36956	4.4216	3.80471	2.33272
GO_MACROMOLECULE_DEACYLATION	0	0	2.36673	0	0	2.33192
GSE39382_IL3_VS_IL3_IL33_TREATED_MAST_CELL_DN	0	1.74311	2.36545	0	2.05595	2.33124
GO_T_CELL_APOPTOTIC_PROCESS	0	0	2.36345	0	0	2.33061
TGTATGA_MIR4853P	0	0	2.36225	0	0	2.33016
GSE39820_CTRL_VS_IL1B_IL6_IL23A_CD4_TCELL_DN	0	2.11221	2.36242	0	2.21832	2.33004
GO_PEPTIDYL_PROLINE_DIOXYGENASE_ACTIVITY	0	0	2.3608	0	0	2.32938
HOLLEMAN_VINCRISTINE_RESISTANCE_ALL_DN	0	0	2.36046	0	0	2.32907
GSE36826_NORMAL_VS_STAPH_AUREUS_INF_IL1R_KO_SKIN_DN	0	0	2.36005	0	0	2.32885
GO_REGULATION_OF_KINASE_ACTIVITY	3.42487	0	2.35901	-2.73593	0	2.32847
GSE45365_NK_CELL_VS_BCELL_UP	0	0	2.35762	0	0	2.32782
NOUZOVA_TRETINOIN_AND_H4_ACETYLATION	0	0	2.35531	0	0	2.32694
GSE36888_UNTREATED_VS_IL2_TREATED_STAT5_AB_KNOCKIN_TCELL_2H_UP	1.84271	2.30271	2.35142	2.14179	2.29564	2.3256
GSE9316_IL6_KO_VS_IFNG_KO_INVIVO_EXPANDED_CD4_TCELL_DN	4.65248	5.67627	2.35117	3.11957	3.23539	2.32543
GSE43955_10H_VS_30H_ACT_CD4_TCELL_DN	0	0	2.35113	0	0	2.32524
GSE2770_IL12_ACT_VS_ACT_CD4_TCELL_48H_UP	0	0	2.35137	0	0	2.3252
GO_RESPONSE_TO_BIOTIC_STIMULUS	3.71128	10	2.35084	2.82096	3.83772	2.32505
GSE37532_TREG_VS_TCONV_PPARG_KO_CD4_TCELL_FROM_LN_DN	1.39151	0	2.34976	-1.89784	0	2.32464
GSE43955_10H_VS_30H_ACT_CD4_TCELL_UP	0	0	2.34902	0	0	2.32432
GO_GENE_SILENCING_BY_RNA	3.74329	1.71088	2.34657	-2.84043	-2.09397	2.32329
GRAHAM_CML_QUIESCENT_VS_NORMAL_DIVIDING_UP	0	2.33369	2.34619	0	2.30908	2.32302
CHR16P13	2.00913	0	2.3456	-2.19702	0	2.32279
PUIFFE_INVASION_INHIBITED_BY_ASCITES_DN	0	1.52602	2.3455	0	1.95153	2.32273
GSE18791_CTRL_VS_NEWCASTLE_VIRUS_DC_6H_DN	3.39619	10	2.34539	2.71607	3.61712	2.32266
AAGCACT_MIR520F	10	2.45089	2.34344	-3.54819	-2.41022	2.32194
GSE15735_CTRL_VS_HDAC_INHIBITOR_TREATED_CD4_TCELL_12H_UP	1.89795	1.64855	2.34313	2.16734	2.01161	2.32177
GSE3982_EOSINOPHIL_VS_MAC_DN	0	0	2.34255	0	0	2.32149
GSE17186_BLOOD_VS_CORD_BLOOD_NAIVE_BCELL_UP	0	0	2.34259	0	0	2.32146
GO_REGULATION_OF_GENERATION_OF_PRECURSOR_METABOLITES_AND_ENERGY	0	0	2.34248	0	0	2.32127
GO_REGULATION_OF_CHROMATIN_ORGANIZATION	4.72944	2.62941	2.34265	-3.18857	-2.47527	2.32127
GSE12845_IGD_NEG_BLOOD_VS_PRE_GC_TONSIL_BCELL_UP	0	1.62348	2.34113	0	1.99949	2.32072
GSE24634_TEFF_VS_TCONV_DAY7_IN_CULTURE_DN	0	0	2.33941	0	0	2.32009
GSE2128_C57BL6_VS_NOD_CD4CD8_DP_THYMOCYTE_UP	0	2.12731	2.33925	0	2.22381	2.32003
GSE22033_UNTREATED_VS_ROSIGLITAZONE_TREATED_MEF_DN	0	0	2.33948	0	0	2.31997
GSE39864_WT_VS_GATA3_KO_TREG_UP	1.53916	3.20766	2.33857	2.00131	2.61723	2.31956
GSE22601_DOUBLE_NEGATIVE_VS_CD4_SINGLE_POSITIVE_THYMOCYTE_DN	1.69121	1.61263	2.33841	2.07272	1.9938	2.31943
ATACTGT_MIR144	2.26205	0	2.33704	-2.3052	0	2.31916
GO_VIRION_ATTACHMENT_TO_HOST_CELL	0	0	2.33668	0	0	2.31898
GSE41867_DAY8_EFFECTOR_VS_DAY30_MEMORY_CD8_TCELL_LCMV_ARMSTRONG_UP	4.45037	4.90433	2.33472	3.04322	3.07663	2.31829
GSE20715_0H_VS_6H_OZONE_TLR4_KO_LUNG_DN	0	2.04402	2.33343	0	2.18938	2.31783
GSE24671_CTRL_VS_SENDAI_VIRUS_INFECTED_MOUSE_SPLENOCYTES_DN	3.93701	1.584	2.33078	-2.88119	-2.03076	2.31699
GSE17721_POLYIC_VS_PAM3CSK4_2H_BMDC_UP	1.30715	0	2.32983	-1.85147	0	2.31674
GSE17721_CPG_VS_GARDIQUIMOD_2H_BMDC_DN	0	1.91812	2.32694	0	2.13648	2.31593
GO_NEGATIVE_REGULATION_OF_T_CELL_PROLIFERATION	0	0	2.32717	0	0	2.31591
GSE2706_R848_VS_R848_AND_LPS_2H_STIM_DC_DN	10	10	2.3245	3.58268	4.59572	2.31528
BROCKE_APOPTOSIS_REVERSED_BY_IL6	1.60566	2.96208	2.32441	2.03448	2.5333	2.31515
MORF_RFC1	1.42061	0	2.324	-1.91371	0	2.3149
GSE43955_1H_VS_42H_ACT_CD4_TCELL_WITH_TGFB_IL6_UP	1.34241	1.86251	2.32404	1.89823	2.11108	2.31482
GO_REGULATION_OF_TRANSFERASE_ACTIVITY	3.72133	0	2.32344	-2.83366	0	2.31465
GSE14000_4H_VS_16H_LPS_DC_DN	1.97646	2.13396	2.3229	2.20086	2.22716	2.31446
REACTOME_TICAM1_TRAF6_DEPENDENT_INDUCTION_OF_TAK1_COMPLEX	0	0	2.32275	0	0	2.31431
GRYDER_PAX3FOXO1_ENHANCERS_IN_TADS	3.79144	2.60262	2.32273	-2.85779	-2.46504	2.3142
GSE21927_BALBC_VS_C57BL6_MONOCYTE_TUMOR_UP	5.30911	10	2.32162	3.2064	3.64403	2.31382
GO_REGULATION_OF_PHOSPHORUS_METABOLIC_PROCESS	2.40536	0	2.3209	-2.36253	0	2.31355
GSE17974_2.5H_VS_72H_IL4_AND_ANTI_IL12_ACT_CD4_TCELL_DN	0	0	2.32062	0	0	2.31328
GSE2770_IL12_ACT_VS_ACT_CD4_TCELL_6H_UP	0	0	2.3168	0	0	2.312
GO_RETROGRADE_VESICLE_MEDIATED_TRANSPORT_GOLGI_TO_ENDOPLASMIC_RETICULUM	0	0	2.31691	0	0	2.31187
NFKB_Q6	1.95532	0	2.31676	-2.1735	0	2.31175
GO_NEGATIVE_REGULATION_OF_LEUKOCYTE_CELL_CELL_ADHESION	0	0	2.31568	0	0	2.31142
REACTOME_POSITIVE_EPIGENETIC_REGULATION_OF_RRNA_EXPRESSION	1.97666	0	2.31572	-2.18226	0	2.31139
GSE29618_LAIV_VS_TIV_FLU_VACCINE_DAY7_MONOCYTE_DN	0	0	2.31514	0	0	2.31124
REACTOME_EXPORT_OF_VIRAL_RIBONUCLEOPROTEINS_FROM_NUCLEUS	2.27774	0	2.31306	-2.31143	0	2.31065
GSE13411_SWITCHED_MEMORY_BCELL_VS_PLASMA_CELL_UP	0	0	2.31292	0	0	2.31048
GO_CELL_SURFACE	3.51564	4.19195	2.3129	-2.77169	-2.96549	2.31039
MODULE_155	0	0	2.31288	0	0	2.31027
GSE8921_UNSTIM_VS_TLR1_2_STIM_MONOCYTE_24H_DN	0	0	2.31231	0	0	2.3101
GSE15271_CXCR4_POS_VS_NEG_GC_BCELL_UP	1.30718	1.59079	2.31143	-1.85138	1.98357	2.30982
TGASTMAGC_NFE2_01	0	0	2.30625	0	0	2.30854
GO_REGULATION_OF_PROTEIN_MODIFICATION_BY_SMALL_PROTEIN_CONJUGATION_OR_REMOVAL	0	1.89822	2.30648	0	2.12705	2.30851
GO_RAB_GTPASE_BINDING	0	0	2.30561	0	0	2.30825
EGR1_01	3.09514	0	2.30371	-2.62066	0	2.3076
GSE22432_PDC_VS_TGFB1_TREATEDCOMMON_DC_PROGENITOR_UP	2.59704	3.36488	2.30315	2.43849	2.66557	2.30734
GO_EPIDERMAL_GROWTH_FACTOR_RECEPTOR_SIGNALING_PATHWAY	0	0	2.30248	0	0	2.30698
CHR1P36	0	0	2.30204	0	0	2.30677
LEF1_UP.V1_UP	1.72091	1.74354	2.30215	-2.06565	-2.1089	2.30675
GSE17186_MEMORY_VS_CD21LOW_TRANSITIONAL_BCELL_DN	0	0	2.30232	0	0	2.3067
REACTOME_SIGNALING_BY_NOTCH4	3.05168	2.96977	2.30249	2.59771	2.53563	2.30666
GSE29618_BCELL_VS_MDC_DN	0	2.40337	2.3023	0	2.33339	2.30644
VANDESLUIS_COMMD1_TARGETS_GROUP_2_UP	0	1.50803	2.30211	0	1.94193	2.30635
WAKABAYASHI_ADIPOGENESIS_PPARG_BOUND_8D	0	0	2.30102	0	0	2.30594
REACTOME_NEGATIVE_REGULATION_OF_NOTCH4_SIGNALING	10	10	2.30125	3.66405	3.68446	2.30593
GSE28737_WT_VS_BCL6_HET_MARGINAL_ZONE_BCELL_DN	0	0	2.30141	0	0	2.30591
GARGALOVIC_RESPONSE_TO_OXIDIZED_PHOSPHOLIPIDS_LIGHTYELLOW_UP	0	1.91408	2.30152	0	2.13432	2.3058
GO_REGULATION_OF_MAP_KINASE_ACTIVITY	2.67439	0	2.30175	-2.46563	0	2.30578
REACTOME_FBXL7_DOWN_REGULATES_AURKA_DURING_MITOTIC_ENTRY_AND_IN_EARLY_MITOSIS	10	10	2.30102	3.44535	3.49136	2.30548
GSE21670_STAT3_KO_VS_WT_CD4_TCELL_TGFB_IL6_TREATED_UP	2.24314	3.12074	2.29934	2.31006	2.58396	2.3048
GSE29164_DAY3_VS_DAY7_UNTREATED_MELANOMA_DN	1.43953	2.92834	2.29767	1.94982	2.52327	2.30408
GSE41176_UNSTIM_VS_ANTI_IGM_STIM_BCELL_1H_DN	1.8768	1.8393	2.29731	2.15678	2.09995	2.30397
GO_RUFFLE	0	0	2.29653	0	0	2.30371
GO_REGULATION_OF_HYDROLASE_ACTIVITY	0	0	2.29605	0	0	2.30348
MODULE_195	0	0	2.29569	0	0	2.30328
GSE46606_IRF4HIGH_VS_WT_CD40L_IL2_IL5_DAY1_STIMULATED_BCELL_UP	1.55338	1.65291	2.2958	-1.98131	-2.06514	2.30326
GSE46606_IRF4MID_VS_WT_CD40L_IL2_IL5_DAY3_STIMULATED_BCELL_UP	0	0	2.29479	0	0	2.30295
WANG_ADIPOGENIC_GENES_REPRESSED_BY_SIRT1	2.85844	3.80739	2.29479	2.53309	2.80069	2.30286
GSE360_DC_VS_MAC_DN	0	0	2.29396	0	0	2.30265
ALCALA_APOPTOSIS	0	1.91228	2.29354	0	2.13346	2.30233
GSE40274_CTRL_VS_FOXP3_AND_SATB1_TRANSDUCED_ACTIVATED_CD4_TCELL_UP	1.77933	1.81985	2.29342	2.11319	2.09044	2.30203
YAGI_AML_WITH_INV_16_TRANSLOCATION	0	0	2.29318	0	0	2.30189
REACTOME_VIRAL_MESSENGER_RNA_SYNTHESIS	0	0	2.29318	0	0	2.30176
MORF_BMI1	0	0	2.29247	0	0	2.30147
GROSS_HYPOXIA_VIA_ELK3_DN	1.76482	3.48098	2.29165	2.10756	2.69916	2.30112
GSE17721_PAM3CSK4_VS_CPG_8H_BMDC_DN	1.60636	3.07615	2.29153	2.03487	2.56831	2.30094
GSE5099_DAY3_VS_DAY7_MCSF_TREATED_MACROPHAGE_UP	0	2.47096	2.29043	0	2.35801	2.30062
GSE23505_IL6_IL1_VS_IL6_IL1_IL23_TREATED_CD4_TCELL_DN	0	0	2.29031	0	0	2.30048
GSE20152_SPHK1_KO_VS_WT_HTNFA_OVERXPRESS_ANKLE_DN	1.98432	2.37598	2.29042	2.20436	2.32356	2.30043
DEURIG_T_CELL_PROLYMPHOCYTIC_LEUKEMIA_DN	1.3021	1.7538	2.29059	1.87618	2.0608	2.30039
REACTOME_RUNX1_REGULATES_TRANSCRIPTION_OF_GENES_INVOLVED_IN_DIFFERENTIATION_OF_HSCS	10	10	2.28799	3.40295	3.31122	2.29981
WANG_HCP_PROSTATE_CANCER	0	1.37744	2.28679	0	1.87593	2.29939
AAAGGGA_MIR204_MIR211	3.36608	1.30956	2.28519	-2.71536	-1.88713	2.29881
GSE31082_DN_VS_CD4_SP_THYMOCYTE_UP	2.94764	2.38215	2.28473	2.56503	2.32566	2.29864
GSE14350_TREG_VS_TEFF_IN_IL2RB_KO_UP	0	0	2.28473	0	0	2.29855
GO_REGULATION_OF_CARBOHYDRATE_METABOLIC_PROCESS	0	0	2.28495	0	0	2.29852
GSE339_CD4POS_VS_CD8POS_DC_IN_CULTURE_UP	0	0	2.28398	0	0	2.29802
REACTOME_FCGAMMA_RECEPTOR_FCGR_DEPENDENT_PHAGOCYTOSIS	0	0	2.28409	0	0	2.29794
REACTOME_REGULATION_OF_RUNX2_EXPRESSION_AND_ACTIVITY	5.58841	10	2.28398	3.23654	3.42216	2.29775
CAMP_UP.V1_UP	2.94658	2.9691	2.28341	2.56415	2.53523	2.29751
GSE24634_NAIVE_CD4_TCELL_VS_DAY7_IL4_CONV_TREG_UP	4.24957	0	2.2833	-2.98656	0	2.29738
GO_POSITIVE_REGULATION_OF_INTERLEUKIN_12_PRODUCTION	0	0	2.28313	0	0	2.2973
GSE22103_LPS_VS_GMCSF_AND_IFNG_STIM_NEUTROPHIL_DN	1.89553	0	2.28195	-2.14435	0	2.29686
PID_PI3KCI_AKT_PATHWAY	0	0	2.28155	0	0	2.29656
GO_ENDOSOMAL_TRANSPORT	1.92929	1.35665	2.28082	-2.1618	1.86472	2.29626
GO_ENDOCYTOSIS	1.59936	0	2.27993	-2.00298	0	2.29599
ACCAAAG_MIR9	5.48546	3.86398	2.2756	-3.35188	-2.87154	2.29471
REACTOME_HOST_INTERACTIONS_WITH_INFLUENZA_FACTORS	0	0	2.27527	0	0	2.29454
GSE360_L_MAJOR_VS_B_MALAYI_LOW_DOSE_DC_UP	0	0	2.27483	0	0	2.29428
GSE17721_CTRL_VS_LPS_4H_BMDC_UP	0	0	2.27417	0	0	2.29392
REACTOME_INTRA_GOLGI_AND_RETROGRADE_GOLGI_TO_ER_TRAFFIC	0	0	2.27198	0	0	2.29313
SATO_SILENCED_BY_METHYLATION_IN_PANCREATIC_CANCER_1	1.35887	1.42215	2.27155	-1.8805	-1.94843	2.29296
GSE17721_POLYIC_VS_GARDIQUIMOD_4H_BMDC_UP	0	0	2.27112	0	0	2.29266
GSE19401_PLN_VS_PEYERS_PATCH_FOLLICULAR_DC_DN	5.54597	10	2.27118	3.29596	3.48536	2.29253
GSE15930_STIM_VS_STIM_AND_IFNAB_72H_CD8_T_CELL_DN	0	0	2.26934	0	0	2.29175
GSE22886_IGM_MEMORY_BCELL_VS_BM_PLASMA_CELL_UP	1.37324	0	2.26907	-1.8885	0	2.29155
GSE17721_PAM3CSK4_VS_CPG_6H_BMDC_UP	0	0	2.268	0	0	2.29124
MODULE_321	0	0	2.26692	0	0	2.29082
GO_L_ASCORBIC_ACID_BINDING	0	0	2.26591	0	0	2.2905
GSE22611_NOD2_VS_CTRL_TRANSDUCED_HEK293T_CELL_UP	0	0	2.26575	0	0	2.29036
GCM_RAN	3.73792	2.63862	2.26485	-2.83858	-2.47958	2.28996
GSE13484_3H_UNSTIM_VS_YF17D_VACCINE_STIM_PBMC_UP	0	2.07739	2.26491	0	2.20418	2.28992
GO_HEAT_SHOCK_PROTEIN_BINDING	0	0	2.26449	0	0	2.28978
SESTO_RESPONSE_TO_UV_C2	0	0	2.26391	0	0	2.28956
GSE28783_CTRL_ANTI_MIR_VS_UNTREATED_ATHEROSCLEROSIS_MACROPHAGE_DN	0	0	2.26413	0	0	2.28956
GSE18791_UNSTIM_VS_NEWCATSLE_VIRUS_DC_6H_UP	2.20875	2.64243	2.26398	2.29756	2.42049	2.28937
GSE24634_NAIVE_CD4_TCELL_VS_DAY5_IL4_CONV_TREG_DN	0	1.78739	2.26218	0	2.07588	2.28881
BARIS_THYROID_CANCER_DN	0	0	2.25912	0	0	2.2878
GSE17721_POLYIC_VS_PAM3CSK4_16H_BMDC_DN	1.5323	2.88006	2.25908	1.99752	2.50678	2.2877
GSE3982_MAST_CELL_VS_NEUTROPHIL_DN	0	0	2.25915	0	0	2.28757
GSE39820_CTRL_VS_TGFBETA1_IL6_IL23A_CD4_TCELL_UP	1.8434	0	2.25827	-2.12114	0	2.28717
GO_EUKARYOTIC_TRANSLATION_INITIATION_FACTOR_2_COMPLEX	0	0	2.25828	0	0	2.28712
BAELDE_DIABETIC_NEPHROPATHY_DN	0	2.03582	2.25824	0	2.18607	2.28702
GSE20727_ROS_INH_VS_ROS_INH_AND_DNFB_ALLERGEN_TREATED_DC_UP	0	0	2.25777	0	0	2.28682
GO_POSITIVE_REGULATION_OF_ESTABLISHMENT_OF_PROTEIN_LOCALIZATION	0	0	2.25768	0	0	2.28666
GSE46606_UNSTIM_VS_CD40L_IL2_IL5_3DAY_STIMULATED_IRF4HIGH_SORTED_BCELL_UP	0	0	2.25775	0	0	2.28663
GO_REGULATION_OF_ORGANELLE_ORGANIZATION	4.67442	1.43471	2.25619	-3.10995	-1.955	2.28607
GSE3720_UNSTIM_VS_LPS_STIM_VD2_GAMMADELTA_TCELL_UP	2.0032	3.01705	2.25563	2.2119	2.55114	2.28586
GSE14000_UNSTIM_VS_4H_LPS_DC_TRANSLATED_RNA_UP	1.54629	1.66012	2.2544	-1.97781	-2.06851	2.28542
GSE41867_NAIVE_VS_EFFECTOR_CD8_TCELL_DN	0	1.52783	2.25431	0	1.95272	2.2853
GO_ACTIVATION_OF_PROTEIN_KINASE_ACTIVITY	0	0	2.25385	0	0	2.28508
GO_POSITIVE_REGULATION_OF_CELL_ADHESION	0	0	2.25392	0	0	2.28501
GO_POSITIVE_REGULATION_OF_RESPONSE_TO_ENDOPLASMIC_RETICULUM_STRESS	0	1.44915	2.2511	0	1.91233	2.28395
GSE22886_NAIVE_CD4_TCELL_VS_12H_ACT_TH1_DN	1.44899	1.49254	2.25132	-1.92849	1.93404	2.28394
MODULE_291	0	0	2.25149	0	0	2.28388
REACTOME_C_TYPE_LECTIN_RECEPTORS_CLRS	2.33594	3.38526	2.2512	2.34421	2.6727	2.28364
GO_REGULATION_OF_CELL_CYCLE	4.32423	2.83563	2.25126	-3.0052	-2.54185	2.28358
GO_INFLAMMATORY_RESPONSE	5.56839	10	2.25041	3.27049	3.61159	2.2832
REACTOME_METABOLISM_OF_POLYAMINES	10	5.11759	2.24904	3.55117	3.13657	2.28268
GSE9988_ANTI_TREM1_VS_LOW_LPS_MONOCYTE_UP	0	1.49355	2.24886	0	1.93461	2.28253
KIM_WT1_TARGETS_DN	2.67823	1.43731	2.24613	-2.46736	-1.95666	2.28172
GSE15930_NAIVE_VS_24H_IN_VITRO_STIM_INFAB_CD8_TCELL_UP	0	0	2.24625	0	0	2.2817
GCM_UBE2N	5.04932	4.08608	2.24607	-3.27237	-2.93014	2.28153
GSE14308_INDUCED_VS_NATURAL_TREG_DN	0	0	2.24583	0	0	2.28141
GSE557_WT_VS_I_AB_KO_DC_UP	0	0	2.24555	0	0	2.2813
GSE45881_CXCR6HI_VS_CXCR1LO_COLONIC_LAMINA_PROPRIA_UP	4.2511	1.65037	2.24551	-2.98315	-2.06363	2.28117
GSE31082_DN_VS_DP_THYMOCYTE_UP	10	4.2763	2.24573	3.49932	2.9378	2.28114
GSE3982_EOSINOPHIL_VS_TH2_UP	0	0	2.24595	0	0	2.28113
GO_NEGATIVE_REGULATION_OF_INTERLEUKIN_10_PRODUCTION	0	2.15547	2.24612	0	2.23462	2.2811
GSE41867_NAIVE_VS_DAY8_LCMV_EFFECTOR_CD8_TCELL_UP	0	1.6797	2.24508	0	2.02598	2.28053
AMIT_EGF_RESPONSE_120_MCF10A	0	0	2.24419	0	0	2.28026
GSE22886_NAIVE_VS_MEMORY_TCELL_DN	0	1.69252	2.24411	0	2.03281	2.28013
GO_POSITIVE_REGULATION_OF_CELL_KILLING	0	1.97951	2.24218	0	2.16276	2.2794
GO_REGULATION_OF_NATURAL_KILLER_CELL_ACTIVATION	0	1.91388	2.24205	0	2.13435	2.27926
MARTENS_BOUND_BY_PML_RARA_FUSION	0	0	2.24103	0	0	2.27895
[truncated: 6,245 more rows]

## Sheet: c1.all
GeneSet	-log10_q-val_cov.PO.d21.over.Ctrl.rnk	-log10_q-val_cov.PO.d31.over.Ctrl.rnk	-log10_q-val_cov.PO.d31.over.d21.rnk	NES_cov.PO.d21.over.Ctrl.rnk	NES_cov.PO.d31.over.Ctrl.rnk	NES_cov.PO.d31.over.d21.rnk
MT	1.42712	0	2.1505	-1.91684	0	2.24158

## Sheet: c2.cgp
GeneSet	-log10_q-val_cov.PO.d21.over.Ctrl.rnk	-log10_q-val_cov.PO.d31.over.Ctrl.rnk	-log10_q-val_cov.PO.d31.over.d21.rnk	NES_cov.PO.d21.over.Ctrl.rnk	NES_cov.PO.d31.over.Ctrl.rnk	NES_cov.PO.d31.over.d21.rnk
DODD_NASOPHARYNGEAL_CARCINOMA_DN	10	10	1.48357	-7.67477	-6.46291	1.92353
GINESTIER_BREAST_CANCER_ZNF217_AMPLIFIED_DN	10	10	10	-7.27131	-5.67306	4.20186
DUTERTRE_ESTRADIOL_RESPONSE_24HR_UP	10	10	10	-7.08479	-7.36928	-4.83025
GOBERT_OLIGODENDROCYTE_DIFFERENTIATION_UP	10	10	10	-6.85284	-7.42619	-4.30228
FLORIO_NEOCORTEX_BASAL_RADIAL_GLIA_DN	10	10	10	-6.1965	-7.25286	-5.81805
FISCHER_DREAM_TARGETS	10	10	3.57154	-6.0854	-5.6888	-2.80836
SENGUPTA_NASOPHARYNGEAL_CARCINOMA_UP	10	10	2.41997	-5.82753	-5.73014	-2.46631
PUJANA_BRCA2_PCC_NETWORK	10	10	0	-5.77871	-5.55501	0
ROSTY_CERVICAL_CANCER_PROLIFERATION_CLUSTER	10	10	10	-5.7414	-6.4238	-5.05778
TOYOTA_TARGETS_OF_MIR34B_AND_MIR34C	10	10	0	-5.38814	-4.3998	0
MILI_PSEUDOPODIA_HAPTOTAXIS_DN	10	4.22092	10	-5.22653	-2.96986	4.8289
KONG_E2F3_TARGETS	10	10	10	-5.10601	-5.45818	-3.66804
DACOSTA_UV_RESPONSE_VIA_ERCC3_DN	10	10	10	-5.00916	-3.64523	4.88997
BLUM_RESPONSE_TO_SALIRASIB_DN	10	10	4.22426	-4.97537	-4.93778	-3.00719
KOBAYASHI_EGFR_SIGNALING_24HR_DN	10	10	10	-4.96236	-5.97003	-4.07892
GRAESSMANN_APOPTOSIS_BY_DOXORUBICIN_DN	10	10	10	-4.94373	-3.91884	4.71637
GINESTIER_BREAST_CANCER_20Q13_AMPLIFICATION_DN	10	10	4.04494	-4.94286	-3.72125	2.93628
WHITEFORD_PEDIATRIC_CANCER_MARKERS	10	10	10	-4.9014	-5.20841	-3.79416
CROONQUIST_IL6_DEPRIVATION_DN	10	10	10	-4.87332	-5.90597	-4.03716
SHEPARD_BMYB_MORPHOLINO_DN	10	10	0	-4.86397	-4.77764	0
ODONNELL_TFRC_TARGETS_DN	10	10	10	-4.70627	-4.82192	-3.46805
MEISSNER_BRAIN_HCP_WITH_H3K4ME3_AND_H3K27ME3	10	10	10	-4.70193	-4.81489	-3.5753
BURTON_ADIPOGENESIS_3	10	10	4.82754	-4.59208	-5.04632	-3.23836
FUJII_YBX1_TARGETS_DN	10	10	4.35439	-4.51863	-4.52719	-3.05316
LEE_EARLY_T_LYMPHOCYTE_UP	10	10	10	-4.47727	-5.43463	-4.11995
LI_WILMS_TUMOR_VS_FETAL_KIDNEY_1_DN	10	10	0	-4.4757	-4.12581	0
MITSIADES_RESPONSE_TO_APLIDIN_DN	10	10	0	-4.47487	-3.89776	0
PILON_KLF1_TARGETS_DN	10	10	10	-4.46293	4.36947	7.08152
KINSEY_TARGETS_OF_EWSR1_FLII_FUSION_UP	10	3.98421	0	-4.45266	-2.90317	0
CHIANG_LIVER_CANCER_SUBCLASS_PROLIFERATION_UP	10	10	10	-4.40909	-4.46178	-3.27985
LIM_MAMMARY_STEM_CELL_UP	10	10	4.47753	-4.35908	-4.99746	-3.09103
SOTIRIOU_BREAST_CANCER_GRADE_1_VS_3_UP	10	10	10	-4.35814	-5.08212	-4.52949
DACOSTA_UV_RESPONSE_VIA_ERCC3_COMMON_DN	10	3.84014	10	-4.30606	-2.86871	3.6034
WHITFIELD_CELL_CYCLE_LITERATURE	10	10	3.90973	-4.29419	-4.25747	-2.91032
GRAHAM_NORMAL_QUIESCENT_VS_NORMAL_DIVIDING_DN	10	10	10	-4.28855	-5.16743	-4.05068
PATIL_LIVER_CANCER	10	10	1.97847	-4.28631	-3.56664	2.16501
KANG_DOXORUBICIN_RESISTANCE_UP	10	10	10	-4.28027	-5.12326	-3.41057
PUJANA_XPRSS_INT_NETWORK	10	10	0	-4.27597	-4.35807	0
CHEMNITZ_RESPONSE_TO_PROSTAGLANDIN_E2_UP	10	10	1.64374	-4.23947	-3.93974	-2.1442
LIAO_METASTASIS	10	4.93213	2.22498	-4.21427	-3.19844	2.27264
MONNIER_POSTRADIATION_TUMOR_ESCAPE_UP	10	2.88104	3.55368	-4.18849	-2.55877	2.76004
PUJANA_BRCA1_PCC_NETWORK	10	3.8056	10	-4.17775	-2.85522	4.43921
MILI_PSEUDOPODIA_CHEMOTAXIS_DN	10	3.58698	10	-4.1704	-2.78643	3.53263
CROONQUIST_NRAS_SIGNALING_DN	10	10	10	-4.15235	-4.6308	-3.65942
MARTORIATI_MDM4_TARGETS_FETAL_LIVER_DN	10	10	3.9715	-4.14003	-3.3511	2.9031
SARRIO_EPITHELIAL_MESENCHYMAL_TRANSITION_UP	10	10	3.99572	-4.13557	-4.26413	-2.94725
MARKEY_RB1_ACUTE_LOF_UP	10	10	2.41152	-4.06866	-3.7471	-2.46254
STARK_PREFRONTAL_CORTEX_22Q11_DELETION_UP	10	4.91025	0	-4.04679	-3.24257	0
ZHENG_GLIOBLASTOMA_PLASTICITY_UP	10	10	3.88285	-4.00458	-4.32659	-2.89809
BENPORATH_CYCLING_GENES	10	10	0	-3.99773	-3.61304	0
SHEPARD_BMYB_TARGETS	10	10	3.1099	-3.98209	-3.83411	-2.69097
CHICAS_RB1_TARGETS_GROWING	10	10	10	-3.96459	-4.73153	-3.73846
ZHOU_CELL_CYCLE_GENES_IN_IR_RESPONSE_24HR	10	10	10	-3.94695	-4.12506	-3.32242
NAKAYAMA_SOFT_TISSUE_TUMORS_PCA2_UP	10	10	10	-3.93203	-5.05012	-4.28953
LINDGREN_BLADDER_CANCER_CLUSTER_1_DN	10	4.63651	0	-3.92812	-3.08493	0
BASAKI_YBX1_TARGETS_UP	10	10	2.22233	-3.92133	-3.66748	-2.387
ZHAN_MULTIPLE_MYELOMA_PR_UP	10	10	10	-3.87898	-4.26559	-3.69251
HOFFMANN_LARGE_TO_SMALL_PRE_BII_LYMPHOCYTE_UP	10	10	0	-3.86338	-3.70434	0
CHICAS_RB1_TARGETS_CONFLUENT	10	10	3.6289	-3.84982	-4.34602	-2.8214
PUJANA_BRCA_CENTERED_NETWORK	10	10	0	-3.84524	-3.68195	0
SCHAEFFER_PROSTATE_DEVELOPMENT_6HR_DN	10	2.37791	10	-3.83001	-2.3861	3.61199
GAVIN_FOXP3_TARGETS_CLUSTER_P6	10	10	10	-3.8062	-4.32376	-3.4087
ZHOU_CELL_CYCLE_GENES_IN_IR_RESPONSE_6HR	10	10	4.742	-3.78366	-3.88909	-3.179
SHEPARD_CRUSH_AND_BURN_MUTANT_DN	10	10	1.65483	-3.73086	-3.62774	-2.15001
GRAHAM_CML_DIVIDING_VS_NORMAL_QUIESCENT_UP	10	10	10	-3.72235	-4.4854	-4.16638
PUJANA_BREAST_CANCER_WITH_BRCA1_MUTATED_UP	10	10	0	-3.7203	-3.82465	0
BENPORATH_ES_WITH_H3K27ME3	10	10	10	-3.70895	-4.25712	-5.6521
DEBIASI_APOPTOSIS_BY_REOVIRUS_INFECTION_DN	10	10	2.1774	-3.70768	-3.56851	2.25268
ISHIDA_E2F_TARGETS	10	10	4.18021	-3.70405	-4.48499	-3.00083
DEURIG_T_CELL_PROLYMPHOCYTIC_LEUKEMIA_UP	10	10	0	-3.69315	-3.42869	0
LIU_PROSTATE_CANCER_DN	10	10	2.08875	-3.67016	-3.53638	-2.33429
WU_APOPTOSIS_BY_CDKN1A_VIA_TP53	10	10	2.73348	-3.66266	-3.59323	-2.57814
VILLANUEVA_LIVER_CANCER_KRT19_UP	10	5.01327	0	-3.64157	-3.2763	0
MISSIAGLIA_REGULATED_BY_METHYLATION_DN	10	10	1.91625	-3.6399	-3.87323	-2.26411
DAVICIONI_MOLECULAR_ARMS_VS_ERMS_DN	10	2.81949	2.19294	-3.63217	-2.53676	2.2587
BLALOCK_ALZHEIMERS_DISEASE_UP	10	0	10	-3.63215	0	5.40063
MORI_IMMATURE_B_LYMPHOCYTE_DN	10	10	3.19743	-3.62793	-3.86952	-2.71188
CAIRO_HEPATOBLASTOMA_CLASSES_UP	10	2.95058	2.82877	-3.61871	-2.58112	2.5118
MARSON_BOUND_BY_E2F4_UNSTIMULATED	10	10	4.82129	-3.57589	-3.74141	-3.24695
FRASOR_RESPONSE_TO_SERM_OR_FULVESTRANT_DN	10	10	1.3257	-3.57532	-3.55833	-1.98877
CUI_TCF21_TARGETS_2_UP	10	10	3.34149	-3.5605	-3.99446	-2.75898
FISCHER_G2_M_CELL_CYCLE	10	10	1.6513	-3.54997	-3.33817	-2.14788
REN_BOUND_BY_E2F	10	10	3.62359	-3.54752	-3.54824	-2.82255
DAZARD_RESPONSE_TO_UV_NHEK_DN	10	3.31299	3.42159	-3.52163	-2.69791	2.71339
PUJANA_CHEK2_PCC_NETWORK	5.41051	4.53377	1.96528	-3.50225	-3.04076	2.15764
EGUCHI_CELL_CYCLE_RB1_TARGETS	5.41642	10	10	-3.49815	-4.00322	-3.28369
MORI_LARGE_PRE_BII_LYMPHOCYTE_UP	5.41789	4.93959	1.60205	-3.49541	-3.18183	-2.12137
JOHNSTONE_PARVB_TARGETS_3_DN	5.4208	3.35817	1.64444	-3.4783	-2.71311	2.00594
BENPORATH_ES_1	5.4237	10	0	-3.4667	-3.35173	0
PEREZ_TP53_TARGETS	5.43368	4.07851	0	-3.45448	-2.92754	0
LEE_BMP2_TARGETS_DN	5.43929	2.60966	3.96975	-3.43804	2.40815	2.90336
KAUFFMANN_DNA_REPLICATION_GENES	5.45701	3.46102	0	-3.39207	-2.74026	0
FURUKAWA_DUSP6_TARGETS_PCI35_DN	5.46233	4.9181	1.92884	-3.3786	-3.22514	-2.26871
LE_EGR2_TARGETS_UP	5.47147	10	2.16082	-3.37225	-3.99358	-2.36531
ODONNELL_TARGETS_OF_MYC_AND_TFRC_DN	5.47405	10	3.19926	-3.36756	-3.593	-2.71331
PLASARI_TGFB1_TARGETS_10HR_DN	5.48169	10	10	-3.35515	-3.86295	-3.63173
DUTERTRE_ESTRADIOL_RESPONSE_6HR_UP	5.48796	10	0	-3.34573	-3.39174	0
GRAESSMANN_RESPONSE_TO_MC_AND_DOXORUBICIN_DN	5.49167	3.12217	10	-3.34351	-2.64119	4.04154
SHEDDEN_LUNG_CANCER_POOR_SURVIVAL_A6	5.49658	10	1.55378	-3.33507	-3.63068	-2.10055
SCHUETZ_BREAST_CANCER_DUCTAL_INVASIVE_UP	5.50143	10	10	-3.32835	-3.77113	-4.13628
MOLENAAR_TARGETS_OF_CCND1_AND_CDK4_DN	5.50623	10	4.18481	-3.31681	-3.57224	-2.99711
FOURNIER_ACINAR_DEVELOPMENT_LATE_2	5.20683	2.00387	0	-3.30974	-2.23097	0
GABRIELY_MIR21_TARGETS	5.03083	2.8781	0	-3.30413	-2.55803	0
HORIUCHI_WTAP_TARGETS_DN	5.04017	4.91419	0	-3.28474	-3.23093	0
GROSS_HYPOXIA_VIA_ELK3_UP	4.84877	4.92197	0	-3.23904	-3.21845	0
BURTON_ADIPOGENESIS_PEAK_AT_24HR	4.85199	4.5105	0	-3.23307	-3.01741	0
PICCALUGA_ANGIOIMMUNOBLASTIC_LYMPHOMA_UP	4.86151	3.59617	1.36924	-3.21289	-2.79188	-2.0116
SCHAEFFER_PROSTATE_DEVELOPMENT_48HR_DN	4.72434	4.90225	4.98638	-3.19557	-3.25164	-3.2654
MIKKELSEN_MCV6_HCP_WITH_H3K27ME3	4.72639	10	10	-3.19399	-3.497	-3.69917
TANG_SENESCENCE_TP53_TARGETS_DN	4.73449	10	3.67385	-3.18508	-3.63234	-2.84446
FERREIRA_EWINGS_SARCOMA_UNSTABLE_VS_STABLE_UP	4.73649	10	3.93102	-3.18426	-3.57319	-2.92859
VECCHI_GASTRIC_CANCER_ADVANCED_VS_EARLY_UP	4.73749	4.92835	4.52682	-3.18373	-3.20937	-3.10822
MARTENS_TRETINOIN_RESPONSE_UP	4.74046	10	3.75071	-3.18059	3.53876	2.82788
FEVR_CTNNB1_TARGETS_DN	4.69286	3.5915	0	-3.16458	-2.79039	0
DOUGLAS_BMI1_TARGETS_UP	4.69383	1.82941	3.63073	-3.16329	-2.14854	2.78784
STEIN_ESRRA_TARGETS_RESPONSIVE_TO_ESTROGEN_DN	4.69862	4.62653	0	-3.15844	-3.10915	0
CHARAFE_BREAST_CANCER_LUMINAL_VS_MESENCHYMAL_DN	4.70052	3.70516	0	-3.15257	-2.8312	0
SMID_BREAST_CANCER_BASAL_UP	4.65985	5.18113	3.58808	-3.13778	-3.27929	-2.81294
ROZANOV_MMP14_TARGETS_SUBSET	4.66262	3.5037	0	-3.13596	-2.75113	0
MCBRYAN_PUBERTAL_BREAST_6_7WK_UP	4.66445	3.06181	1.4001	-3.13386	-2.62093	1.87878
REICHERT_MITOSIS_LIN9_TARGETS	4.66628	10	2.8134	-3.12336	-3.54682	-2.60342
CREIGHTON_ENDOCRINE_THERAPY_RESISTANCE_1	4.6762	10	0	-3.10886	-3.50961	0
RICKMAN_TUMOR_DIFFERENTIATED_WELL_VS_POORLY_UP	4.68416	4.6023	0	-3.09335	-3.14662	0
RODRIGUES_THYROID_CARCINOMA_POORLY_DIFFERENTIATED_UP	4.59976	1.70213	3.18469	-3.08619	-2.08942	2.63045
RUIZ_TNC_TARGETS_DN	4.5678	10	4.26803	-3.07687	-3.70339	-3.02636
PEREZ_TP63_TARGETS	4.57123	2.57747	2.19472	-3.07267	-2.45699	2.2594
MONTERO_THYROID_CANCER_POOR_SURVIVAL_UP	4.53802	10	1.35889	-3.07125	-3.39373	-2.00558
DAZARD_UV_RESPONSE_CLUSTER_G6	4.54056	2.00635	0	-3.06803	-2.23196	0
LASTOWSKA_NEUROBLASTOMA_COPY_NUMBER_DN	4.51497	3.56511	10	-3.05229	-2.77927	3.99183
BILANGES_SERUM_SENSITIVE_VIA_TSC2	4.49083	1.59469	0	-3.04245	-2.03612	0
DOANE_RESPONSE_TO_ANDROGEN_DN	4.49247	3.53791	0	-3.03858	-2.76709	0
FAELT_B_CLL_WITH_VH3_21_UP	4.44315	2.37833	0	-3.03184	-2.38669	0
WHITFIELD_CELL_CYCLE_G2	4.44476	2.61022	0	-3.02714	-2.4675	0
ALCALAY_AML_BY_NPM1_LOCALIZATION_DN	4.35631	10	10	-3.01347	-3.66921	-3.39538
WONG_ADULT_TISSUE_STEM_MODULE	4.36108	2.10765	2.09522	-3.00881	-2.27462	2.21603
ANASTASSIOU_MULTICANCER_INVASIVENESS_SIGNATURE	4.32265	10	10	-3.00633	-3.78764	-3.46033
WHITFIELD_CELL_CYCLE_G1_S	4.3088	2.21499	0	-3.00264	-2.31839	0
LU_EZH2_TARGETS_DN	4.29267	0	0	-3.00098	0	0
KAUFFMANN_MELANOMA_RELAPSE_UP	4.27939	4.62877	2.45379	-2.99597	-3.10471	-2.47971
BENPORATH_SOX2_TARGETS	4.228	3.2716	3.43361	-2.97185	-2.68605	2.71542
STEIN_ESR1_TARGETS	4.20225	3.85971	0	-2.96886	-2.87569	0
LIM_MAMMARY_LUMINAL_MATURE_DN	4.203	3.91454	0	-2.9671	-2.89074	0
BOQUEST_STEM_CELL_UP	4.17944	10	3.93937	-2.96348	-3.3627	-2.91618
FARMER_BREAST_CANCER_CLUSTER_2	4.15616	4.63099	2.93145	-2.96126	-3.10416	-2.63931
SONG_TARGETS_OF_IE86_CMV_PROTEIN	4.15764	4.51786	0	-2.95828	-3.07144	0
PEREZ_TP53_AND_TP63_TARGETS	4.10989	2.84481	0	-2.94092	-2.54536	0
SANSOM_APC_MYC_TARGETS	4.09276	3.2358	1.54515	-2.93705	-2.67854	1.95556
WINNEPENNINCKX_MELANOMA_METASTASIS_UP	4.0147	4.21612	1.54554	-2.90847	-2.97352	-2.09607
NUYTTEN_EZH2_TARGETS_DN	3.89671	3.78599	2.25675	-2.87291	-2.84885	-2.40206
MIKKELSEN_MEF_HCP_WITH_H3K27ME3	3.86661	4.61974	10	-2.86794	-3.12264	-3.67274
LI_WILMS_TUMOR_ANAPLASTIC_UP	3.85219	3.61296	0	-2.86563	-2.79468	0
BILD_E2F3_ONCOGENIC_SIGNATURE	3.85417	3.59072	0	-2.86485	-2.79063	0
GRYDER_PAX3FOXO1_ENHANCERS_IN_TADS	3.79144	2.60262	2.32273	-2.85779	-2.46504	2.3142
LUI_THYROID_CANCER_CLUSTER_1	3.75979	0	1.53723	-2.84536	0	1.95129
SENESE_HDAC3_TARGETS_DN	3.72826	4.08489	0	-2.83461	-2.92089	0
AFFAR_YY1_TARGETS_DN	3.72195	10	10	-2.8325	-3.51284	-4.18427
KAMMINGA_EZH2_TARGETS	3.70076	3.64758	0	-2.825	-2.81924	0
WEI_MIR34A_TARGETS	3.68871	0	0	-2.82136	0	0
CASORELLI_ACUTE_PROMYELOCYTIC_LEUKEMIA_DN	3.68379	0	0	-2.81922	0	0
SHEN_SMARCA2_TARGETS_DN	3.64032	3.38043	1.32735	-2.80807	-2.72104	-1.98984
BENPORATH_EED_TARGETS	3.63559	10	10	-2.80628	-3.71558	-4.01769
BOYAULT_LIVER_CANCER_SUBCLASS_G1_UP	3.6235	0	3.68026	-2.80334	0	2.80769
BONOME_OVARIAN_CANCER_SURVIVAL_SUBOPTIMAL_DEBULKING	3.58013	0	3.51299	-2.78791	0	2.74767
CHARAFE_BREAST_CANCER_LUMINAL_VS_BASAL_UP	3.54936	3.37145	0	-2.78174	-2.71931	0
LINDGREN_BLADDER_CANCER_CLUSTER_2B	3.52157	10	3.0346	-2.77329	-3.33247	-2.66846
LAIHO_COLORECTAL_CANCER_SERRATED_DN	3.50573	2.3585	2.0098	-2.76614	-2.37751	2.17872
SCIAN_CELL_CYCLE_TARGETS_OF_TP53_AND_TP73_DN	3.49706	3.30661	0	-2.76195	-2.69526	0
FONTAINE_FOLLICULAR_THYROID_ADENOMA_UP	3.47776	0	0	-2.75438	0	0
DASU_IL6_SIGNALING_UP	3.4654	0	2.22287	-2.75035	0	2.27129
KUMAMOTO_RESPONSE_TO_NUTLIN_3A_DN	3.45353	2.49318	2.11974	-2.74476	-2.42485	-2.34633
PYEON_HPV_POSITIVE_TUMORS_UP	3.42431	4.08422	0	-2.73654	-2.93137	0
SENESE_HDAC1_TARGETS_DN	3.41934	2.16755	0	-2.73388	-2.29884	0
HOLLERN_EMT_BREAST_TUMOR_UP	3.38599	2.04716	0	-2.72242	-2.25011	0
POOLA_INVASIVE_BREAST_CANCER_UP	3.37925	10	10	-2.71868	-3.94735	-5.14153
PUJANA_ATM_PCC_NETWORK	3.36626	1.3273	4.12415	-2.71414	-1.89753	2.96142
DACOSTA_UV_RESPONSE_VIA_ERCC3_TTD_DN	3.3668	2.90233	0	-2.71329	-2.56586	0
LIANG_SILENCED_BY_METHYLATION_DN	3.34076	4.50744	4.18935	-2.70033	-3.02343	-2.99135
WHITFIELD_CELL_CYCLE_G2_M	3.32763	2.24575	0	-2.69863	-2.33016	0
GRESHOCK_CANCER_COPY_NUMBER_UP	3.31141	1.97663	0	-2.69457	-2.21692	0
DANG_BOUND_BY_MYC	3.30399	3.03171	10	-2.69261	2.5561	4.02555
CUI_TCF21_TARGETS_UP	3.28286	4.21901	2.10229	-2.68322	-2.97116	-2.33955
GAL_LEUKEMIC_STEM_CELL_DN	3.25173	4.07667	2.89901	-2.67496	-2.92853	-2.63119
RODRIGUES_THYROID_CARCINOMA_ANAPLASTIC_UP	3.21586	2.012	10	-2.66058	2.17676	3.54875
RIGGI_EWING_SARCOMA_PROGENITOR_DN	3.20619	4.21805	2.8666	-2.65753	-2.97245	-2.62179
FARMER_BREAST_CANCER_CLUSTER_4	3.18028	4.08142	1.73364	-2.64763	-2.93697	-2.18493
PUJANA_BREAST_CANCER_LIT_INT_NETWORK	3.17125	2.10554	0	-2.64541	-2.27384	0
CROONQUIST_NRAS_VS_STROMAL_STIMULATION_DN	3.15718	4.89274	3.43075	-2.63986	-3.26367	-2.77696
VERNELL_RETINOBLASTOMA_PATHWAY_UP	3.15767	3.7516	0	-2.63967	-2.83939	0
KAAB_HEART_ATRIUM_VS_VENTRICLE_UP	3.15513	1.43927	0	-2.63861	-1.95801	0
MASSARWEH_TAMOXIFEN_RESISTANCE_DN	3.14872	1.45821	0	-2.63689	-1.96725	0
YAGUE_PRETUMOR_DRUG_RESISTANCE_DN	3.13407	3.9276	1.68912	-2.63266	-2.89313	-2.16519
MANALO_HYPOXIA_DN	3.12859	4.9168	4.86039	-2.63156	-3.22655	-3.20008
CAIRO_HEPATOBLASTOMA_UP	3.0932	3.93349	0	-2.61908	-2.8951	0
WILCOX_RESPONSE_TO_PROGESTERONE_UP	3.09157	4.61401	1.84361	-2.61815	-3.12754	-2.23249
LI_WILMS_TUMOR	3.05633	2.51626	0	-2.60642	-2.4334	0
CHANDRAN_METASTASIS_UP	3.0562	0	2.59765	-2.60634	0	2.42511
KINSEY_TARGETS_OF_EWSR1_FLII_FUSION_DN	3.05341	2.09447	0	-2.60555	-2.2697	0
WHITFIELD_CELL_CYCLE_S	3.03403	3.0964	0	-2.6001	-2.63408	0
VERHAAK_GLIOBLASTOMA_PRONEURAL	3.03046	3.54659	0	-2.59848	-2.77048	0
WONG_EMBRYONIC_STEM_CELL_CORE	3.02923	2.02787	0	-2.59792	-2.2413	0
JAEGER_METASTASIS_UP	3.01821	1.99708	0	-2.59458	-2.22681	0
FISCHER_G1_S_CELL_CYCLE	3.01598	2.50579	0	-2.59399	-2.42944	0
RICKMAN_HEAD_AND_NECK_CANCER_A	3.01314	10	10	-2.59229	-3.49337	-3.27421
DACOSTA_UV_RESPONSE_VIA_ERCC3_XPCS_DN	2.97828	2.38863	0	-2.58066	-2.39004	0
TIEN_INTESTINE_PROBIOTICS_24HR_UP	2.96056	4.48021	4.83063	-2.57536	-3.00918	-3.23492
CARD_MIR302A_TARGETS	2.91933	2.04499	0	-2.561	-2.24931	0
PYEON_CANCER_HEAD_AND_NECK_VS_CERVICAL_UP	2.89151	0	0	-2.54927	0	0
BIDUS_METASTASIS_UP	2.87945	0	0	-2.54494	0	0
MCBRYAN_PUBERTAL_BREAST_5_6WK_DN	2.87622	1.59628	0	-2.54409	-2.03695	0
VERRECCHIA_RESPONSE_TO_TGFB1_C5	2.87437	1.4065	0	-2.54286	-1.93999	0
GEORGES_TARGETS_OF_MIR192_AND_MIR215	2.86404	2.26649	0	-2.53993	-2.3388	0
ABRAMSON_INTERACT_WITH_AIRE	2.84508	2.3376	0	-2.53327	-2.36971	0
STEGER_ADIPOGENESIS_DN	2.82677	3.87179	0	-2.52673	-2.8792	0
RIZ_ERYTHROID_DIFFERENTIATION	2.81178	1.90974	0	-2.51919	-2.18631	0
BORCZUK_MALIGNANT_MESOTHELIOMA_UP	2.80662	3.66787	5.27605	-2.51705	2.76323	3.19597
VECCHI_GASTRIC_CANCER_EARLY_UP	2.79294	4.07955	0	-2.5115	-2.9393	0
LY_AGING_MIDDLE_DN	2.77663	3.70598	2.67576	-2.50635	-2.83086	-2.55997
SPIELMAN_LYMPHOBLAST_EUROPEAN_VS_ASIAN_UP	2.74986	1.3038	5.27869	-2.49837	1.83671	3.19128
WONG_ENDMETRIUM_CANCER_DN	2.75065	3.22029	0	-2.49795	-2.67049	0
HOEBEKE_LYMPHOID_STEM_CELL_UP	2.74525	1.91994	0	-2.49533	-2.19069	0
ZWANG_DOWN_BY_2ND_EGF_PULSE	2.74243	3.53318	0	-2.49394	-2.76471	0
SMID_BREAST_CANCER_LUMINAL_A_DN	2.72955	2.30069	0	-2.4881	-2.35411	0
MORI_EMU_MYC_LYMPHOMA_BY_ONSET_TIME_UP	2.71825	2.21534	0	-2.48234	-2.31872	0
HOELZEL_NF1_TARGETS_DN	2.71356	4.06584	3.9635	-2.48061	-2.9147	-2.93786
KATSANOU_ELAVL1_TARGETS_DN	2.71016	3.07705	2.15845	-2.47925	-2.62854	-2.36348
BENPORATH_NANOG_TARGETS	2.70736	1.6232	3.8151	-2.47789	-2.05046	2.85857
BURTON_ADIPOGENESIS_PEAK_AT_16HR	2.70475	3.18531	0	-2.47645	-2.65769	0
KIM_WT1_TARGETS_DN	2.67823	1.43731	2.24613	-2.46736	-1.95666	2.28172
STARK_HYPPOCAMPUS_22Q11_DELETION_UP	2.67209	1.70127	0	-2.46456	-2.08873	0
BENPORATH_ES_2	2.66983	1.5778	0	-2.46356	-2.02779	0
NUYTTEN_NIPP1_TARGETS_DN	2.65413	0	4.0942	-2.458	0	2.9445
VANTVEER_BREAST_CANCER_METASTASIS_DN	2.65125	1.71484	0	-2.45613	-2.09671	0
KAUFFMANN_DNA_REPAIR_GENES	2.64506	3.53903	0	-2.45393	-2.76725	0
KRASNOSELSKAYA_ILF3_TARGETS_DN	2.63739	2.19671	0	-2.45057	-2.31096	0
LI_WILMS_TUMOR_VS_FETAL_KIDNEY_2_UP	2.60294	1.72712	0	-2.43737	-2.1021	0
ULE_SPLICING_VIA_NOVA2	2.60225	2.62571	0	-2.43695	-2.47281	0
GARY_CD5_TARGETS_UP	2.6014	0	10	-2.43607	0	4.93809
JI_CARCINOGENESIS_BY_KRAS_AND_STK11_DN	2.59168	2.1263	1.32618	-2.43317	-2.2814	-1.98915
MYLLYKANGAS_AMPLIFICATION_HOT_SPOT_22	2.587	1.7827	0	-2.43118	-2.12706	0
ONDER_CDH1_TARGETS_2_UP	2.57357	4.59992	10	-2.42694	-3.1491	-3.27338
VANHARANTA_UTERINE_FIBROID_UP	2.53007	3.55291	1.47165	-2.41005	-2.77559	-2.05985
UDAYAKUMAR_MED1_TARGETS_DN	2.52651	0	10	-2.40866	0	3.49263
BENPORATH_NOS_TARGETS	2.49745	3.33842	0	-2.39787	-2.70652	0
MOHANKUMAR_HOXA1_TARGETS_UP	2.48618	0	4.04616	-2.3938	0	2.93423
BENPORATH_OCT4_TARGETS	2.47227	1.9958	0	-2.38825	-2.22624	0
MORI_PRE_BI_LYMPHOCYTE_UP	2.47215	2.86507	3.76492	-2.3881	-2.5526	-2.86139
LUI_THYROID_CANCER_PAX8_PPARG_UP	2.45172	0	0	-2.3803	0	0
MEISSNER_NPC_HCP_WITH_H3K4ME2	2.4422	2.30576	1.73012	-2.37707	-2.35671	-2.18341
KIM_ALL_DISORDERS_OLIGODENDROCYTE_NUMBER_CORR_UP	2.43214	4.01761	10	-2.37338	2.87414	3.69328
ZHU_CMV_24_HR_DN	2.43236	0	0	-2.37325	0	0
OSMAN_BLADDER_CANCER_DN	2.43028	2.75442	10	-2.37256	2.46256	3.90513
WIERENGA_STAT5A_TARGETS_DN	2.42879	1.98815	0	-2.37135	-2.22255	0
WANG_CISPLATIN_RESPONSE_AND_XPC_UP	2.41648	2.94805	0	-2.36652	-2.57997	0
NIKOLSKY_BREAST_CANCER_22Q13_AMPLICON	2.37577	1.63576	0	-2.3524	-2.05639	0
RICKMAN_METASTASIS_UP	2.37226	1.70506	0	-2.35099	-2.09124	0
RODRIGUES_NTN1_TARGETS_DN	2.36941	0	2.39445	-2.3497	0	2.34298
BERTUCCI_MEDULLARY_VS_DUCTAL_BREAST_CANCER_DN	2.33982	2.60734	1.56194	-2.33899	-2.46627	-2.10419
AGUIRRE_PANCREATIC_CANCER_COPY_NUMBER_UP	2.33053	0	3.92538	-2.33523	0	2.89148
SHETH_LIVER_CANCER_VS_TXNIP_LOSS_PAM2	2.30652	2.33034	0	-2.32525	-2.36738	0
BROWNE_HCMV_INFECTION_16HR_DN	2.30513	2.78956	0	-2.32385	-2.52856	0
KRIEG_HYPOXIA_NOT_VIA_KDM3A	2.30502	0	10	-2.32369	0	5.62791
VERHAAK_GLIOBLASTOMA_CLASSICAL	2.30077	3.66155	0	-2.32115	-2.82233	0
BROWNE_HCMV_INFECTION_48HR_DN	2.29636	2.12907	0	-2.31939	-2.28287	0
WANG_RESPONSE_TO_GSK3_INHIBITOR_SB216763_DN	2.28495	3.08504	0	-2.31481	-2.63079	0
HIRSCH_CELLULAR_TRANSFORMATION_SIGNATURE_DN	2.27525	2.27014	0	-2.3102	-2.34015	0
MARTENS_TRETINOIN_RESPONSE_DN	2.26116	0	1.75833	-2.30357	0	2.06202
YU_MYC_TARGETS_UP	2.25692	3.30245	1.95565	-2.30159	-2.69301	-2.2819
LE_NEURONAL_DIFFERENTIATION_DN	2.24615	1.98612	2.03771	-2.29736	-2.22176	-2.31316
UDAYAKUMAR_MED1_TARGETS_UP	2.24569	0	1.5316	-2.29718	0	1.94853
KALMA_E2F1_TARGETS	2.23636	1.99744	0	-2.29318	-2.22714	0
PLASARI_TGFB1_SIGNALING_VIA_NFIC_1HR_DN	2.23631	2.33911	0	-2.29293	-2.37029	0
LIU_SOX4_TARGETS_DN	2.21832	0	3.69357	-2.28519	0	2.81141
NIKOLSKY_MUTATED_AND_AMPLIFIED_IN_BREAST_CANCER	2.20491	2.29937	0	-2.27974	-2.35313	0
WEST_ADRENOCORTICAL_TUMOR_UP	2.2012	0	0	-2.27804	0	0
GRYDER_PAX3FOXO1_TOP_ENHANCERS	2.19528	0	1.76598	-2.27592	0	2.06575
ASTON_MAJOR_DEPRESSIVE_DISORDER_DN	2.19111	0	0	-2.27429	0	0
JOHNSTONE_PARVB_TARGETS_2_DN	2.16406	0	4.12607	-2.26332	0	2.9576
BILD_CTNNB1_ONCOGENIC_SIGNATURE	2.1626	0	1.97616	-2.26287	0	2.16361
WANG_SMARCE1_TARGETS_UP	2.15851	2.82966	0	-2.26097	-2.5402	0
ONO_FOXP3_TARGETS_DN	2.14877	2.02157	0	-2.25697	-2.23852	0
NOUSHMEHR_GBM_SOMATIC_MUTATED	2.13387	0	0	-2.25076	0	0
PILON_KLF1_TARGETS_UP	2.13048	0	0	-2.24891	0	0
KANG_AR_TARGETS_UP	2.12422	1.42197	0	-2.24583	-1.94853	0
GOBERT_OLIGODENDROCYTE_DIFFERENTIATION_DN	2.12027	1.66024	0	-2.24449	-2.06845	0
SMID_BREAST_CANCER_RELAPSE_IN_BRAIN_UP	2.11808	1.61457	0	-2.2434	-2.04615	0
GOTZMANN_EPITHELIAL_TO_MESENCHYMAL_TRANSITION_UP	2.11457	2.4926	1.68852	-2.24197	-2.42438	-2.16525
LASTOWSKA_NEUROBLASTOMA_COPY_NUMBER_UP	2.1099	0	0	-2.23917	0	0
DASU_IL6_SIGNALING_SCAR_UP	2.10731	2.90316	0	-2.23784	-2.56661	0
YAO_TEMPORAL_RESPONSE_TO_PROGESTERONE_CLUSTER_15	2.09246	0	1.67106	-2.23229	0	-2.15637
WANG_CLIM2_TARGETS_UP	2.07957	0	0	-2.22752	0	0
TURASHVILI_BREAST_LOBULAR_CARCINOMA_VS_LOBULAR_NORMAL_DN	2.07715	3.37913	2.20378	-2.2264	-2.72049	-2.37894
GU_PDEF_TARGETS_UP	2.05941	2.74436	0	-2.21943	-2.51557	0
RODWELL_AGING_KIDNEY_UP	2.05751	1.87772	3.03968	-2.21846	-2.17122	2.58262
LOCKWOOD_AMPLIFIED_IN_LUNG_CANCER	2.05698	1.93842	1.52284	-2.21798	-2.19919	1.94434
GREENBAUM_E2A_TARGETS_UP	2.04046	1.87676	0	-2.21164	-2.17055	0
VERRECCHIA_DELAYED_RESPONSE_TO_TGFB1	2.0379	1.71502	0	-2.21079	-2.09656	0
PETROVA_ENDOTHELIUM_LYMPHATIC_VS_BLOOD_UP	2.03775	2.54076	3.93521	-2.21065	-2.44296	-2.91911
MARKEY_RB1_CHRONIC_LOF_UP	2.02751	1.99087	0	-2.20618	-2.22372	0
BOSCO_TH1_CYTOTOXIC_MODULE	2.02682	3.61139	3.7409	-2.20592	-2.79597	-2.85727
HONRADO_BREAST_CANCER_BRCA1_VS_BRCA2	2.01483	2.35895	0	-2.19985	-2.37749	0
BUYTAERT_PHOTODYNAMIC_THERAPY_STRESS_DN	2.01239	10	10	-2.199	-3.68463	-3.95361
FINETTI_BREAST_CANCER_KINOME_RED	2.00301	2.19991	2.25982	-2.19481	-2.31273	-2.40365
SANSOM_WNT_PATHWAY_REQUIRE_MYC	1.9972	2.34879	0	-2.19217	-2.37408	0
GAUSSMANN_MLL_AF4_FUSION_TARGETS_F_UP	1.99328	1.59441	0	-2.19007	-2.03588	0
GROSS_HYPOXIA_VIA_ELK3_AND_HIF1A_DN	1.98728	3.00269	0	-2.18746	-2.5987	0
MUELLER_PLURINET	1.9794	0	0	-2.18373	0	0
CROSBY_E2F4_TARGETS	1.9769	2.24512	1.90478	-2.1825	-2.32984	-2.25888
MARIADASON_RESPONSE_TO_BUTYRATE_SULINDAC_6	1.95289	2.6588	0	-2.17248	-2.48626	0
GARCIA_TARGETS_OF_FLI1_AND_DAX1_DN	1.92865	1.5332	0	-2.16131	-2.00567	0
VART_KSHV_INFECTION_ANGIOGENIC_MARKERS_DN	1.92187	2.95582	0	-2.15771	-2.58289	0
OISHI_CHOLANGIOMA_STEM_CELL_LIKE_UP	1.91794	2.89093	2.38435	-2.15582	-2.56104	2.33884
PETROVA_PROX1_TARGETS_UP	1.90835	2.50409	1.74535	-2.15099	-2.42843	-2.18991
BOYLAN_MULTIPLE_MYELOMA_C_UP	1.90654	1.67888	0	-2.14994	-2.07796	0
LY_AGING_OLD_DN	1.90526	2.10312	0	-2.14938	-2.27295	0
YOSHIMURA_MAPK8_TARGETS_UP	1.89992	3.47011	4.65613	-2.14637	-2.74228	-3.14953
BILD_MYC_ONCOGENIC_SIGNATURE	1.8991	0	0	-2.14592	0	0
EBAUER_TARGETS_OF_PAX3_FOXO1_FUSION_UP	1.89876	0	0	-2.14568	0	0
VERRECCHIA_RESPONSE_TO_TGFB1_C2	1.88595	0	2.1132	-2.14025	0	2.22464
SERVITJA_ISLET_HNF1A_TARGETS_UP	1.88154	2.78352	1.71528	-2.13814	-2.52654	-2.17784
RODWELL_AGING_KIDNEY_NO_BLOOD_UP	1.88061	2.85053	0	-2.13758	-2.54688	0
GRAHAM_CML_QUIESCENT_VS_NORMAL_QUIESCENT_UP	1.8635	1.76097	0	-2.13016	-2.11701	0
WELCSH_BRCA1_TARGETS_DN	1.86185	0	10	-2.1292	0	3.68894
MOREAUX_MULTIPLE_MYELOMA_BY_TACI_UP	1.85372	1.64183	0	-2.12587	-2.05905	0
PANGAS_TUMOR_SUPPRESSION_BY_SMAD1_AND_SMAD5_DN	1.82485	0	0	-2.11359	0	0
JAZAG_TGFB1_SIGNALING_VIA_SMAD4_DN	1.80139	0	0	-2.10312	0	0
TURASHVILI_BREAST_LOBULAR_CARCINOMA_VS_DUCTAL_NORMAL_UP	1.79963	3.97742	3.36386	-2.10195	-2.90234	-2.76519
MARTINEZ_RESPONSE_TO_TRABECTEDIN_DN	1.7869	0	2.40712	-2.09564	0	2.34778
WAMUNYOKOLI_OVARIAN_CANCER_LMP_DN	1.78551	0	0	-2.09504	0	0
FOURNIER_ACINAR_DEVELOPMENT_LATE_DN	1.78439	2.6283	0	-2.09431	-2.47414	0
MEISSNER_NPC_HCP_WITH_H3K4ME2_AND_H3K27ME3	1.77676	2.74264	2.61272	-2.09133	-2.5146	-2.53631
HORTON_SREBF_TARGETS	1.77233	1.93663	0	-2.08939	-2.19826	0
SENESE_HDAC1_AND_HDAC2_TARGETS_DN	1.76754	1.31916	1.89094	-2.08713	-1.89339	-2.25344
KIM_WT1_TARGETS_12HR_UP	1.76226	0	0	-2.0847	0	0
BACOLOD_RESISTANCE_TO_ALKYLATING_AGENTS_DN	1.76134	0	0	-2.08421	0	0
KAAB_FAILED_HEART_ATRIUM_UP	1.75814	0	0	-2.08266	0	0
MAYBURD_RESPONSE_TO_L663536_UP	1.73435	0	0	-2.07277	0	0
GARGALOVIC_RESPONSE_TO_OXIDIZED_PHOSPHOLIPIDS_TURQUOISE_DN	1.72848	3.06441	1.37804	-2.0698	-2.62175	-2.01519
GROSS_HYPOXIA_VIA_ELK3_ONLY_DN	1.72145	0	0	-2.06607	0	0
KIM_BIPOLAR_DISORDER_OLIGODENDROCYTE_DENSITY_CORR_DN	1.72084	2.0472	0	-2.06554	-2.25025	0
FLECHNER_BIOPSY_KIDNEY_TRANSPLANT_OK_VS_DONOR_DN	1.71977	2.31379	0	-2.06479	-2.36051	0
ZHANG_BREAST_CANCER_PROGENITORS_UP	1.71381	1.90074	2.12277	-2.06171	-2.18215	-2.34802
CAMPS_COLON_CANCER_COPY_NUMBER_UP	1.71108	0	2.22031	-2.06055	0	2.27041
ZHU_CMV_ALL_DN	1.70256	0	2.00008	-2.05623	0	2.17463
KINNEY_DNMT1_METHYLATION_TARGETS	1.69324	0	0	-2.05176	0	0
LOPES_METHYLATED_IN_COLON_CANCER_UP	1.68932	0	0	-2.05024	0	0
LINDGREN_BLADDER_CANCER_HIGH_RECURRENCE	1.67733	0	0	-2.04441	0	0
WANG_TUMOR_INVASIVENESS_DN	1.66762	0	10	-2.03916	0	3.56453
ELVIDGE_HYPOXIA_DN	1.66743	0	0	-2.03898	0	0
LIEN_BREAST_CARCINOMA_METAPLASTIC	1.66145	1.71899	0	-2.03602	-2.09883	0
MULLIGHAN_MLL_SIGNATURE_1_DN	1.66006	0	0	-2.03501	0	0
NADERI_BREAST_CANCER_PROGNOSIS_UP	1.64627	2.27863	0	-2.0274	-2.34371	0
NIKOLSKY_BREAST_CANCER_16P13_AMPLICON	1.64322	0	3.12611	-2.02608	0	2.61031
REN_ALVEOLAR_RHABDOMYOSARCOMA_UP	1.62629	1.76783	0	-2.0179	-2.12012	0
BROWNE_HCMV_INFECTION_20HR_UP	1.62396	0	2.04356	-2.01695	0	2.19278
WEST_ADRENOCORTICAL_TUMOR_DN	1.62162	2.01554	0	-2.01545	-2.23609	0
BURTON_ADIPOGENESIS_8	1.61884	0	0	-2.01405	0	0
CONCANNON_APOPTOSIS_BY_EPOXOMICIN_DN	1.61601	3.50286	2.80062	-2.01163	-2.75027	-2.598
LU_TUMOR_ANGIOGENESIS_UP	1.61381	1.83117	0	-2.01073	-2.14995	0
HOSHIDA_LIVER_CANCER_SUBCLASS_S2	1.6139	0	1.89893	-2.01068	0	2.12663
BHAT_ESR1_TARGETS_NOT_VIA_AKT1_UP	1.61047	0	0	-2.00896	0	0
FLOTHO_PEDIATRIC_ALL_THERAPY_RESPONSE_DN	1.60949	0	0	-2.00854	0	0
VART_KSHV_INFECTION_ANGIOGENIC_MARKERS_UP	1.60127	1.72923	0	-2.00437	-2.10295	0
DAZARD_RESPONSE_TO_UV_SCC_DN	1.59891	0	2.59764	-2.00264	0	2.42506
XU_HGF_TARGETS_INDUCED_BY_AKT1_48HR_DN	1.59555	2.37628	1.60267	-2.001	-2.38543	-2.12295
MIKKELSEN_NPC_HCP_WITH_H3K27ME3	1.5897	1.47652	2.81386	-1.9982	-1.97723	-2.6037
LINDVALL_IMMORTALIZED_BY_TERT_DN	1.58522	0	0	-1.99615	0	0
HUMMEL_BURKITTS_LYMPHOMA_UP	1.57659	2.62956	0	-1.99191	-2.47499	0
OHASHI_AURKB_TARGETS	1.57035	2.06752	0	-1.98951	-2.25814	0
LEE_METASTASIS_AND_ALTERNATIVE_SPLICING_UP	1.56815	0	0	-1.98835	0	0
SCHAEFFER_SOX9_TARGETS_IN_PROSTATE_DEVELOPMENT_DN	1.56354	0	0	-1.9861	0	0
MYLLYKANGAS_AMPLIFICATION_HOT_SPOT_12	1.56253	2.03521	0	-1.98564	-2.24508	0
SABATES_COLORECTAL_ADENOMA_SIZE_UP	1.55837	0	0	-1.98392	0	0
CHIANG_LIVER_CANCER_SUBCLASS_INTERFERON_DN	1.55395	2.11311	0	-1.9817	-2.27702	0
DAVIES_MULTIPLE_MYELOMA_VS_MGUS_UP	1.53672	1.66788	0	-1.97324	-2.07347	0
ROY_WOUND_BLOOD_VESSEL_UP	1.5363	1.93831	0	-1.97299	-2.19929	0
JOHANSSON_GLIOMAGENESIS_BY_PDGFB_UP	1.53476	0	0	-1.97214	0	0
LOPEZ_MBD_TARGETS	1.53216	3.26797	10	-1.97029	2.63866	5.21667
STEIN_ESRRA_TARGETS_DN	1.52738	0	2.39767	-1.96761	0	2.34449
TAKAYAMA_BOUND_BY_AR	1.52681	0	0	-1.96709	0	0
MATHEW_FANCONI_ANEMIA_GENES	1.52602	0	0	-1.9667	0	0
GEORGES_CELL_CYCLE_MIR192_TARGETS	1.52483	1.85089	0	-1.96602	-2.15838	0
BONOME_OVARIAN_CANCER_POOR_SURVIVAL_DN	1.51951	0	0	-1.96334	0	0
HELLER_HDAC_TARGETS_UP	1.50856	0	0	-1.95819	0	0
RASHI_RESPONSE_TO_IONIZING_RADIATION_3	1.49757	0	0	-1.95255	0	0
MAINA_VHL_TARGETS_UP	1.49703	0	0	-1.95223	0	0
LEE_NEURAL_CREST_STEM_CELL_UP	1.49356	1.51313	0	-1.95045	-1.99613	0
BROWNE_HCMV_INFECTION_18HR_DN	1.48577	1.85316	1.75719	-1.94659	-2.1599	-2.19403
OHASHI_AURKA_TARGETS	1.48349	0	0	-1.94508	0	0
RHODES_UNDIFFERENTIATED_CANCER	1.48217	1.8252	0	-1.94423	-2.14639	0
HU_GENOTOXIC_DAMAGE_4HR	1.44278	0	0	-1.9258	0	0
SANSOM_APC_TARGETS_UP	1.44093	0	0	-1.92498	0	0
PRAMOONJAGO_SOX4_TARGETS_DN	1.43861	1.55507	0	-1.92391	-2.01691	0
JISON_SICKLE_CELL_DISEASE_DN	1.43454	0	10	-1.92193	0	3.52173
FERRANDO_HOX11_NEIGHBORS	1.43243	1.58181	0	-1.92049	-2.0296	0
ZHOU_INFLAMMATORY_RESPONSE_FIMA_DN	1.42937	0	0	-1.91855	0	0
SCHLINGEMANN_SKIN_CARCINOGENESIS_TPA_DN	1.42065	0	0	-1.91381	0	0
SMIRNOV_RESPONSE_TO_IR_6HR_DN	1.42032	2.02833	0	-1.91345	-2.24164	0
WOO_LIVER_CANCER_RECURRENCE_UP	1.41977	0	1.8412	-1.91305	0	2.10032
LIN_APC_TARGETS	1.41734	0	1.56219	-1.91168	0	1.96502
PECE_MAMMARY_STEM_CELL_DN	1.41171	0	0	-1.90874	0	0
LEE_BMP2_TARGETS_UP	1.40786	1.73049	0	-1.90686	-2.10353	0
LEIN_MIDBRAIN_MARKERS	1.4063	0	0	-1.90604	0	0
GRYDER_PAX3FOXO1_ENHANCERS_KO_DOWN	1.40215	0	0	-1.90409	0	0
SIMBULAN_PARP1_TARGETS_DN	1.40144	1.92786	0	-1.9034	-2.19376	0
DAVICIONI_PAX_FOXO1_SIGNATURE_IN_ARMS_DN	1.39565	2.45734	0	-1.90032	-2.41283	0
BENPORATH_MYC_TARGETS_WITH_EBOX	1.39509	0	1.91673	-1.89992	0	2.13533
NIKOLSKY_BREAST_CANCER_21Q22_AMPLICON	1.39468	0	0	-1.89972	0	0
WAKABAYASHI_ADIPOGENESIS_PPARG_RXRA_BOUND_8D	1.39152	1.35931	4.4841	-1.89777	1.86624	3.06078
SENESE_HDAC2_TARGETS_DN	1.38099	0	1.48918	-1.89242	0	-2.06898
GAZDA_DIAMOND_BLACKFAN_ANEMIA_ERYTHROID_DN	1.37298	0	2.06925	-1.88834	0	2.20458
SATO_SILENCED_BY_METHYLATION_IN_PANCREATIC_CANCER_1	1.35887	1.42215	2.27155	-1.8805	-1.94843	2.29296
LEIN_CEREBELLUM_MARKERS	1.35737	0	0	-1.8796	0	0
WU_ALZHEIMER_DISEASE_UP	1.35604	0	0	-1.87881	0	0
WAMUNYOKOLI_OVARIAN_CANCER_GRADES_1_2_DN	1.34944	0	0	-1.87553	0	0
VERRECCHIA_EARLY_RESPONSE_TO_TGFB1	1.34744	0	1.3896	-1.87437	0	1.87289
BOQUEST_STEM_CELL_CULTURED_VS_FRESH_DN	1.34133	0	0	-1.87133	0	0
SCHLESINGER_METHYLATED_IN_COLON_CANCER	1.33938	1.31336	0	-1.87014	-1.88998	0
MCCOLLUM_GELDANAMYCIN_RESISTANCE_UP	1.3335	1.49146	0	-1.8669	-1.98548	0
KORKOLA_TERATOMA	1.33047	1.66144	3.08465	-1.86493	-2.06932	-2.68403
CROMER_TUMORIGENESIS_UP	1.32303	1.62415	3.09066	-1.86068	-2.05135	-2.68623
MULLIGHAN_MLL_SIGNATURE_2_DN	1.32133	0	0	-1.85945	0	0
CHEN_HOXA5_TARGETS_9HR_DN	1.32015	1.69478	0	-1.8587	-2.0851	0
JEON_SMAD6_TARGETS_UP	1.31857	0	0	-1.85793	0	0
FISCHER_DIRECT_P53_TARGETS_META_ANALYSIS	1.31857	0	1.35999	-1.85781	0	1.85514
BERENJENO_TRANSFORMED_BY_RHOA_UP	1.31532	0	0	-1.85613	0	0
GARGALOVIC_RESPONSE_TO_OXIDIZED_PHOSPHOLIPIDS_GREEN_DN	1.31421	0	0	-1.85545	0	0
RODRIGUES_THYROID_CARCINOMA_POORLY_DIFFERENTIATED_DN	1.31413	0	2.1973	-1.85536	0	2.26068
BENPORATH_ES_CORE_NINE_CORRELATED	1.31259	0	0	-1.85444	0	0
CERVERA_SDHB_TARGETS_1_DN	1.30673	0	2.76018	-1.85116	0	-2.5856
DODD_NASOPHARYNGEAL_CARCINOMA_UP	10	10	10	15.995	13.6241	-8.38684
SENGUPTA_NASOPHARYNGEAL_CARCINOMA_DN	10	10	10	12.5901	11.6724	-7.13255
CREIGHTON_ENDOCRINE_THERAPY_RESISTANCE_2	10	10	10	12.0231	10.0176	-7.53827
DIAZ_CHRONIC_MEYLOGENOUS_LEUKEMIA_UP	10	10	10	5.53902	6.22252	6.5728
MOOTHA_MITOCHONDRIA	10	10	4.03928	5.38634	4.5712	2.93042
MOOTHA_HUMAN_MITODB_6_2002	10	10	4.00966	5.36449	4.52958	2.92262
WONG_MITOCHONDRIA_GENE_MODULE	10	10	3.03485	5.28717	4.40693	2.58045
HECKER_IFNB1_TARGETS	10	10	1.54346	5.12387	4.393	-2.09425
STARK_PREFRONTAL_CORTEX_22Q11_DELETION_DN	10	10	5.28907	5.04091	4.39543	3.17006
MOOTHA_VOXPHOS	10	10	1.96761	4.8501	4.02363	-2.28696
SPIELMAN_LYMPHOBLAST_EUROPEAN_VS_ASIAN_DN	10	10	10	4.83916	5.42527	4.73411
MOSERLE_IFNA_RESPONSE	10	10	0	4.81705	4.24377	0
YAO_TEMPORAL_RESPONSE_TO_PROGESTERONE_CLUSTER_13	10	10	1.96217	4.50312	3.76237	2.15648
HSIAO_HOUSEKEEPING_GENES	10	10	10	4.33667	5.63333	5.52443
BLALOCK_ALZHEIMERS_DISEASE_DN	10	10	2.58586	4.31024	3.59079	2.42049
ZWANG_TRANSIENTLY_UP_BY_2ND_EGF_PULSE_ONLY	10	10	10	4.30464	-3.7255	-4.98154
WALLACE_PROSTATE_CANCER_RACE_UP	10	10	3.33334	4.29799	4.18222	-2.75318
SHEN_SMARCA2_TARGETS_UP	10	10	10	4.24759	4.47326	4.21378
ACEVEDO_LIVER_TUMOR_VS_NORMAL_ADJACENT_TISSUE_UP	10	10	10	4.21129	4.11766	3.73878
BROWNE_INTERFERON_RESPONSIVE_GENES	10	10	0	4.20194	4.39949	0
ACEVEDO_LIVER_CANCER_UP	10	10	10	4.06744	4.42294	4.18609
RICKMAN_HEAD_AND_NECK_CANCER_E	10	3.23617	3.71416	4.0222	2.62565	-2.84712
MILI_PSEUDOPODIA_HAPTOTAXIS_UP	10	10	10	4.01169	3.90562	4.3308
SENGUPTA_NASOPHARYNGEAL_CARCINOMA_WITH_LMP1_DN	10	10	10	3.98531	3.68788	-3.63249
ALONSO_METASTASIS_UP	10	5.11842	0	3.95902	3.13488	0
SCHLOSSER_SERUM_RESPONSE_DN	10	10	10	3.91563	4.50967	4.31028
STEIN_ESRRA_TARGETS_UP	10	10	4.78209	3.82168	4.14604	3.1129
BENPORATH_SUZ12_TARGETS	10	10	10	3.81286	-4.29138	-4.97161
DEBIASI_APOPTOSIS_BY_REOVIRUS_INFECTION_UP	10	10	5.57217	3.63073	3.93835	3.19883
TAKEDA_TARGETS_OF_NUP98_HOXA9_FUSION_10D_UP	10	10	0	3.62409	3.55964	0
MCLACHLAN_DENTAL_CARIES_UP	10	10	2.09105	3.60817	3.90023	2.21428
RICKMAN_HEAD_AND_NECK_CANCER_C	10	10	2.70584	3.60377	3.49397	-2.56968
KIM_BIPOLAR_DISORDER_OLIGODENDROCYTE_DENSITY_CORR_UP	10	10	10	3.58177	3.39725	3.56334
PECE_MAMMARY_STEM_CELL_UP	10	10	5.28821	3.56523	4.22526	3.1703
BENPORATH_PRC2_TARGETS	10	10	10	3.46917	-3.75429	-4.15722
SANA_RESPONSE_TO_IFNG_UP	10	10	0	3.45191	3.57285	0
RICKMAN_TUMOR_DIFFERENTIATED_WELL_VS_POORLY_DN	10	10	10	3.44124	4.35212	3.91028
NOUSHMEHR_GBM_SILENCED_BY_METHYLATION	10	3.4786	1.6266	3.42436	2.69854	-2.13611
ENK_UV_RESPONSE_KERATINOCYTE_UP	10	10	10	3.42278	5.11121	5.68192
KRIEG_KDM3A_TARGETS_NOT_HYPOXIA	10	4.37415	0	3.35939	2.95344	0
DAZARD_UV_RESPONSE_CLUSTER_G28	10	4.90199	1.55454	3.35736	3.07999	1.9608
LIANG_SILENCED_BY_METHYLATION_2	10	10	0	3.35366	3.50237	0
KONDO_PROSTATE_CANCER_WITH_H3K27ME3	5.53872	1.40027	10	3.31341	1.8883	-3.63557
ALTEMEIER_RESPONSE_TO_LPS_WITH_MECHANICAL_VENTILATION	5.54884	10	3.86944	3.29567	3.85377	2.87335
SMID_BREAST_CANCER_LUMINAL_B_DN	5.5531	4.90511	10	3.29077	3.07563	-4.14799
WEI_MYCN_TARGETS_WITH_E_BOX	5.55592	10	4.20185	3.28836	3.46859	2.99079
ONDER_CDH1_TARGETS_2_DN	5.55733	10	2.46421	3.28542	3.76022	2.37
YAO_TEMPORAL_RESPONSE_TO_PROGESTERONE_CLUSTER_17	5.57112	10	2.68061	3.26409	3.5711	2.45838
CHARAFE_BREAST_CANCER_LUMINAL_VS_BASAL_DN	5.57382	10	3.74576	3.25988	3.88114	2.82459
FLORIO_NEOCORTEX_BASAL_RADIAL_GLIA_UP	5.58579	2.86365	10	3.24006	2.50089	-4.05623
NUYTTEN_NIPP1_TARGETS_UP	5.5871	5.11926	0	3.23998	3.13464	0
JISON_SICKLE_CELL_DISEASE_UP	5.58971	10	1.95969	3.23376	3.36094	2.15562
BOSCO_INTERFERON_INDUCED_ANTIVIRAL_MODULE	5.59101	5.67811	0	3.22876	3.23387	0
GHANDHI_BYSTANDER_IRRADIATION_UP	5.59488	5.65554	0	3.22436	3.27447	0
FARMER_BREAST_CANCER_CLUSTER_1	5.59999	3.37787	2.14987	3.22251	2.67066	-2.35894
LUI_TARGETS_OF_PAX8_PPARG_FUSION	5.30036	4.10251	1.58765	3.21995	2.89461	1.97747
ZHANG_RESPONSE_TO_IKK_INHIBITOR_AND_TNF_UP	5.30787	10	10	3.20745	4.67468	4.65452
RAMALHO_STEMNESS_UP	5.13466	4.80909	3.55414	3.20125	3.04661	2.75992
HELLER_SILENCED_BY_METHYLATION_UP	5.13955	4.72484	0	3.18984	3.03667	0
TIEN_INTESTINE_PROBIOTICS_24HR_DN	5.01987	10	10	3.17735	4.66313	5.95287
CAIRO_HEPATOBLASTOMA_DN	5.02227	1.83868	0	3.17104	2.09958	0
SCHLOSSER_MYC_TARGETS_REPRESSED_BY_SERUM	4.68571	10	4.35605	3.13996	3.67531	3.02061
BRUINS_UVC_RESPONSE_LATE	4.6491	5.65263	2.0262	3.12328	3.27925	2.18529
VECCHI_GASTRIC_CANCER_EARLY_DN	4.58073	2.1373	10	3.09995	-2.28657	-5.39033
NUYTTEN_EZH2_TARGETS_UP	4.58183	10	10	3.09681	4.63821	3.76476
SABATES_COLORECTAL_ADENOMA_DN	4.58731	2.605	10	3.08954	2.40664	-4.41125
BOWIE_RESPONSE_TO_EXTRACELLULAR_MATRIX	4.47255	4.69763	0	3.06163	3.029	0
DAUER_STAT3_TARGETS_DN	4.45246	5.21982	0	3.03979	3.1869	0
FLECHNER_BIOPSY_KIDNEY_TRANSPLANT_REJECTED_VS_OK_DN	4.45351	10	1.63669	3.03709	3.4488	2.00216
BOWIE_RESPONSE_TO_TAMOXIFEN	4.4307	4.47149	0	3.02966	2.96808	0
SMIRNOV_CIRCULATING_ENDOTHELIOCYTES_IN_CANCER_UP	4.39522	5.64971	3.40492	3.01181	3.28523	2.70421
TAKAO_RESPONSE_TO_UVB_RADIATION_UP	4.39623	3.59311	1.98703	3.00831	2.74039	2.16842
MARKEY_RB1_ACUTE_LOF_DN	4.34253	10	10	2.99878	3.43775	3.36211
TIEN_INTESTINE_PROBIOTICS_6HR_UP	4.29421	10	4.22999	2.9928	3.31897	2.9921
ELVIDGE_HYPOXIA_BY_DMOG_UP	4.28292	10	10	2.98485	4.78409	4.4719
CHNG_MULTIPLE_MYELOMA_HYPERPLOID_UP	4.28487	10	10	2.97986	3.52233	3.67015
MIKKELSEN_ES_ICP_WITH_H3K4ME3	4.25459	2.78846	0	2.97745	2.47529	0
LI_INDUCED_T_TO_NATURAL_KILLER_UP	4.25556	4.60941	1.72561	2.9722	3.00368	2.04613
MOOTHA_PGC	4.25652	10	4.5329	2.971	3.72053	3.07595
BOSCO_EPITHELIAL_DIFFERENTIATION_MODULE	4.25749	5.67902	0	2.96952	3.2338	0
BLUM_RESPONSE_TO_SALIRASIB_UP	4.23127	10	10	2.96464	4.79553	5.9055
PODAR_RESPONSE_TO_ADAPHOSTIN_UP	4.23222	10	10	2.96316	4.40024	4.19794
TAKEDA_TARGETS_OF_NUP98_HOXA9_FUSION_8D_UP	4.20605	3.5116	0	2.95711	2.71533	0
BURTON_ADIPOGENESIS_1	4.17206	4.26509	1.58752	2.94101	2.9376	1.97749
AUJLA_IL22_AND_IL17A_SIGNALING	4.15042	2.39717	1.84295	2.93762	2.33102	-2.23253
SMID_BREAST_CANCER_NORMAL_LIKE_UP	4.12303	4.04619	10	2.92469	-2.91156	-4.09967
SEITZ_NEOPLASTIC_TRANSFORMATION_BY_8P_DELETION_UP	4.11531	5.11172	0	2.9192	3.15849	0
KRIGE_RESPONSE_TO_TOSEDOSTAT_24HR_DN	4.11623	3.87788	4.17048	2.91862	2.82405	2.98171
NAKAYAMA_SOFT_TISSUE_TUMORS_PCA2_DN	4.07392	2.80564	1.35006	2.91011	2.48182	-2.0014
KIM_LRRC3B_TARGETS	4.06934	4.80985	0	2.90596	3.04604	0
TAKEDA_TARGETS_OF_NUP98_HOXA9_FUSION_3D_UP	4.01639	3.63829	1.80206	2.89743	2.75699	-2.21479
DAZARD_RESPONSE_TO_UV_SCC_UP	4.01727	3.73581	0	2.89528	2.77825	0
DER_IFN_ALPHA_RESPONSE_UP	4.01815	10	0	2.89455	3.37164	0
HAMAI_APOPTOSIS_VIA_TRAIL_UP	4.01903	1.83808	0	2.89357	2.09915	0
LUI_THYROID_CANCER_CLUSTER_3	4.00522	4.48023	0	2.89268	2.98036	0
SESTO_RESPONSE_TO_UV_C0	3.97751	10	4.44066	2.8881	3.38766	3.04129
PELLICCIOTTA_HDAC_IN_ANTIGEN_PRESENTATION_UP	3.97212	4.20816	3.01628	2.8856	2.92534	2.57545
LUI_THYROID_CANCER_PAX8_PPARG_DN	3.95252	2.26359	0	2.88257	2.28071	0
CHIANG_LIVER_CANCER_SUBCLASS_UNANNOTATED_DN	3.95425	3.50929	0	2.87862	2.71158	0
GARY_CD5_TARGETS_DN	3.91462	1.69651	1.54319	2.86506	2.03499	-2.0948
MISSIAGLIA_REGULATED_BY_METHYLATION_UP	3.84662	10	10	2.84868	3.34079	3.44286
WINZEN_DEGRADED_VIA_KHSRP	3.79725	3.80627	0	2.84011	2.80211	0
HAHTOLA_MYCOSIS_FUNGOIDES_CD4_UP	3.77848	3.54086	0	2.83333	2.72598	0
KRASNOSELSKAYA_ILF3_TARGETS_UP	3.75501	3.15406	0	2.83035	2.59853	0
TAKEDA_TARGETS_OF_NUP98_HOXA9_FUSION_16D_UP	3.66792	3.15672	2.39967	2.81096	2.59963	-2.45905
BENPORATH_MYC_MAX_TARGETS	3.66233	5.64578	10	2.80893	3.28954	4.22229
MARSON_BOUND_BY_FOXP3_UNSTIMULATED	3.60983	4.95792	10	2.78388	3.09939	3.31951
KIM_ALL_DISORDERS_CALB1_CORR_UP	3.56574	2.7221	2.15963	2.77158	2.45025	2.24539
FOSTER_KDM1A_TARGETS_UP	3.49214	1.67979	3.42907	2.74842	2.02619	-2.77703
SESTO_RESPONSE_TO_UV_C1	3.49363	10	4.10067	2.74787	3.84899	2.94962
CREIGHTON_ENDOCRINE_THERAPY_RESISTANCE_3	3.47857	10	3.1302	2.74125	3.32466	2.61099
VERHAAK_GLIOBLASTOMA_MESENCHYMAL	3.44623	5.67443	4.5628	2.73104	3.23661	3.08149
SHEPARD_CRUSH_AND_BURN_MUTANT_UP	3.39761	3.415	0	2.71553	2.68128	0
JAATINEN_HEMATOPOIETIC_STEM_CELL_DN	3.38772	2.80246	3.92919	2.71393	2.48074	-2.91454
WANG_CLIM2_TARGETS_DN	3.38843	4.46608	3.05825	2.71389	2.97372	2.58885
SMID_BREAST_CANCER_BASAL_DN	3.38914	0	10	2.71383	0	-3.93477
STEIN_ESRRA_TARGETS	3.38838	10	10	2.7135	3.35436	3.68882
MIKKELSEN_MEF_ICP_WITH_H3K27ME3	3.34118	1.73301	2.21601	2.6976	2.05158	-2.38312
DAZARD_RESPONSE_TO_UV_NHEK_UP	3.31035	10	2.40313	2.68265	3.53724	2.34651
GAJATE_RESPONSE_TO_TRABECTEDIN_UP	3.23854	4.9635	0	2.66058	3.09454	0
DAZARD_UV_RESPONSE_CLUSTER_G24	3.22857	3.75911	0	2.65873	2.7868	0
LAIHO_COLORECTAL_CANCER_SERRATED_UP	3.21707	10	2.57852	2.65392	3.48444	2.41798
HOUSTIS_ROS	3.21467	2.10703	1.47667	2.65305	2.21591	1.9199
HUPER_BREAST_BASAL_VS_LUMINAL_UP	3.20386	3.12116	0	2.64722	2.58394	0
UROSEVIC_RESPONSE_TO_IMIQUIMOD	3.19246	3.79864	0	2.64374	2.79742	0
GUTIERREZ_MULTIPLE_MYELOMA_UP	3.19309	3.09293	0	2.64373	2.57393	0
SABATES_COLORECTAL_ADENOMA_UP	3.19351	3.69956	1.94454	2.64271	2.76802	-2.2772
GARGALOVIC_RESPONSE_TO_OXIDIZED_PHOSPHOLIPIDS_BLUE_UP	3.17714	10	10	2.6387	4.21258	4.37925
KRIGE_RESPONSE_TO_TOSEDOSTAT_6HR_UP	3.17188	4.46947	10	2.63636	2.96938	3.66826
ICHIBA_GRAFT_VERSUS_HOST_DISEASE_D7_UP	3.15833	2.56898	0	2.63242	2.39558	0
SEIDEN_ONCOGENESIS_BY_MET	3.14653	4.96509	3.2793	2.6298	3.08872	2.66013
KAAB_HEART_ATRIUM_VS_VENTRICLE_DN	3.10619	2.18071	0	2.61699	2.24472	0
VERHAAK_AML_WITH_NPM1_MUTATED_UP	3.09929	4.90744	1.93035	2.61501	3.07366	2.14181
NAGASHIMA_EGF_SIGNALING_UP	3.07272	3.56812	0	2.60623	2.73192	0
LIM_MAMMARY_STEM_CELL_DN	3.06472	5.12421	4.16916	2.60371	3.12515	2.98334
GENTILE_UV_HIGH_DOSE_UP	3.05988	2.74225	1.43946	2.60242	2.45768	1.89886
DER_IFN_GAMMA_RESPONSE_UP	3.06049	4.37547	0	2.60175	2.95176	0
GROSS_ELK3_TARGETS_DN	3.02089	4.04094	1.90188	2.58929	2.88481	2.12817
CONCANNON_APOPTOSIS_BY_EPOXOMICIN_UP	3.00975	5.21541	2.76675	2.58713	3.19463	2.49086
KRIGE_RESPONSE_TO_TOSEDOSTAT_6HR_DN	3.00666	3.09122	4.48337	2.5861	2.57339	3.06128
MIKKELSEN_MCV6_LCP_WITH_H3K4ME3	2.98161	0	0	2.57732	0	0
LU_EZH2_TARGETS_UP	2.95471	3.5946	1.48614	2.56701	2.74232	1.92514
IVANOVA_HEMATOPOIESIS_LATE_PROGENITOR	2.91699	2.79044	1.35786	2.55466	2.47696	1.8539
LIEN_BREAST_CARCINOMA_METAPLASTIC_VS_DUCTAL_DN	2.91244	2.218	0	2.55281	2.26052	0
BURTON_ADIPOGENESIS_5	2.88627	4.85544	1.68647	2.54431	3.06251	2.02649
GHANDHI_DIRECT_IRRADIATION_UP	2.88627	4.10189	2.51777	2.54367	2.90063	2.39111
ONDER_CDH1_TARGETS_3_DN	2.86438	2.13448	0	2.53612	2.22741	0
WANG_ADIPOGENIC_GENES_REPRESSED_BY_SIRT1	2.85844	3.80739	2.29479	2.53309	2.80069	2.30286
FRIDMAN_SENESCENCE_UP	2.85232	3.15708	1.48256	2.53168	2.60027	1.92285
WINTER_HYPOXIA_METAGENE	2.83512	10	10	2.52568	3.94149	4.7019
WUNDER_INFLAMMATORY_RESPONSE_AND_CHOLESTEROL_UP	2.82911	3.55207	0	2.52159	2.72834	0
OSMAN_BLADDER_CANCER_UP	2.82902	10	10	2.52143	3.47176	4.37187
DING_LUNG_CANCER_EXPRESSION_BY_COPY_NUMBER	2.8283	2.64584	2.11003	2.52104	2.42163	2.22308
FLOTHO_PEDIATRIC_ALL_THERAPY_RESPONSE_UP	2.81967	10	4.45938	2.51729	3.70633	3.05583
PEDERSEN_METASTASIS_BY_ERBB2_ISOFORM_1	2.79184	2.24034	0	2.5083	2.27085	0
FU_INTERACT_WITH_ALKBH8	2.78749	2.02949	0	2.50636	2.18384	0
FULCHER_INFLAMMATORY_RESPONSE_LECTIN_VS_LPS_DN	2.76826	3.57014	1.34193	2.49946	2.73513	1.84586
BURTON_ADIPOGENESIS_PEAK_AT_2HR	2.76289	4.1921	1.68006	2.49747	2.91669	2.0232
HINATA_NFKB_TARGETS_KERATINOCYTE_UP	2.7584	5.12503	4.77657	2.49574	3.12256	3.12305
NEWMAN_ERCC6_TARGETS_UP	2.75295	2.20967	0	2.49398	2.25741	0
ELVIDGE_HYPOXIA_UP	2.74813	10	10	2.49171	4.30185	4.79447
ZHOU_INFLAMMATORY_RESPONSE_LPS_UP	2.74561	3.4748	1.84536	2.49082	2.69828	2.10272
AMIT_SERUM_RESPONSE_40_MCF10A	2.73312	3.25911	0	2.48576	2.63365	0
BILANGES_SERUM_AND_RAPAMYCIN_SENSITIVE_GENES	2.70082	10	10	2.47513	3.32727	4.02608
ZWANG_CLASS_3_TRANSIENTLY_INDUCED_BY_EGF	2.68824	10	3.83993	2.47183	3.32034	2.86721
HOLLMANN_APOPTOSIS_VIA_CD40_DN	2.68789	1.54631	0	2.47145	1.96188	0
LIN_SILENCED_BY_TUMOR_MICROENVIRONMENT	2.68689	2.76849	0	2.47107	2.46814	0
UZONYI_RESPONSE_TO_LEUKOTRIENE_AND_THROMBIN	2.67325	3.26222	0	2.46595	2.63582	0
HARRIS_HYPOXIA	2.65828	5.10747	10	2.46104	3.16303	3.54465
HSIAO_LIVER_SPECIFIC_GENES	2.65337	0	1.30971	2.45847	0	-1.98037
ZHU_CMV_8_HR_UP	2.64554	4.53941	2.00681	2.45527	2.98935	2.17729
HOSHIDA_LIVER_CANCER_SUBCLASS_S3	2.63342	0	0	2.45173	0	0
ACEVEDO_LIVER_CANCER_WITH_H3K9ME3_UP	2.63206	1.56256	2.36172	2.45117	1.9699	-2.44454
ZHANG_INTERFERON_RESPONSE	2.63145	2.82802	0	2.45064	2.48926	0
NAGASHIMA_NRG1_SIGNALING_UP	2.63069	10	10	2.44948	3.78839	4.03194
HOLLERN_SQUAMOUS_BREAST_TUMOR	2.6155	2.41985	1.98169	2.44402	2.33938	-2.29198
DAZARD_UV_RESPONSE_CLUSTER_G1	2.61244	2.82713	0	2.44318	2.48893	0
GOTZMANN_EPITHELIAL_TO_MESENCHYMAL_TRANSITION_DN	2.6054	3.16412	1.54938	2.44059	2.60422	1.95762
FLECHNER_BIOPSY_KIDNEY_TRANSPLANT_OK_VS_DONOR_UP	2.59873	4.90355	5.54839	2.43894	3.07668	3.2411
ROETH_TERT_TARGETS_UP	2.57462	2.32356	0	2.43092	2.30467	0
NAKAYAMA_SOFT_TISSUE_TUMORS_PCA1_UP	2.5751	2.79961	0	2.43088	2.47931	0
CHIANG_LIVER_CANCER_SUBCLASS_CTNNB1_DN	2.57307	4.69543	0	2.43023	3.0296	0
WANG_LMO4_TARGETS_DN	2.56503	10	10	2.42698	3.62727	3.52681
MALONEY_RESPONSE_TO_17AAG_DN	2.5483	1.35034	0	2.42133	1.86173	0
CHEN_HOXA5_TARGETS_9HR_UP	2.52552	4.69836	10	2.4136	3.02472	3.73222
NAKAMURA_BRONCHIAL_AND_BRONCHIOLAR_EPITHELIA	2.47128	2.18338	0	2.39396	2.2456	0
WONG_PROTEASOME_GENE_MODULE	2.46663	2.9583	2.20078	2.39168	2.53156	2.262
MENSE_HYPOXIA_UP	2.4556	10	10	2.38813	4.65664	5.27642
BROWN_MYELOID_CELL_DEVELOPMENT_UP	2.44696	3.89817	0	2.38453	2.82753	0
ZHU_CMV_ALL_UP	2.43982	10	4.05999	2.38243	3.39758	2.93969
KRIEG_HYPOXIA_VIA_KDM3A	2.42759	4.38871	1.52742	2.3781	2.95558	1.94666
NATSUME_RESPONSE_TO_INTERFERON_BETA_DN	2.4272	5.03074	0	2.37775	3.12102	0
SANA_TNF_SIGNALING_UP	2.40484	10	2.68092	2.36903	4.02136	2.45911
BROWNE_HCMV_INFECTION_16HR_UP	2.40361	2.70399	3.81485	2.36847	2.44364	2.86381
CHANG_IMMORTALIZED_BY_HPV31_DN	2.39777	2.75322	0	2.36625	2.46154	0
MONNIER_POSTRADIATION_TUMOR_ESCAPE_DN	2.39793	3.30237	1.31361	2.36621	2.64904	1.83042
HUANG_GATA2_TARGETS_UP	2.38413	3.36535	0	2.36134	2.6652	0
LIN_MELANOMA_COPY_NUMBER_DN	2.36043	2.20309	0	2.35349	2.25394	0
DER_IFN_BETA_RESPONSE_UP	2.33332	3.04863	0	2.34307	2.5608	0
LI_AMPLIFIED_IN_LUNG_CANCER	2.32085	5.38647	10	2.33858	3.21106	4.362
SEMENZA_HIF1_TARGETS	2.31421	4.37481	10	2.33598	2.95282	3.71276
GRANDVAUX_IRF3_TARGETS_UP	2.31441	2.6268	0	2.33589	2.41446	0
LINDSTEDT_DENDRITIC_CELL_MATURATION_A	2.28654	1.90974	0	2.32642	2.13211	0
LEE_LIVER_CANCER_ACOX1_UP	2.27733	2.81482	0	2.32322	2.48497	0
HIRSCH_CELLULAR_TRANSFORMATION_SIGNATURE_UP	2.2698	10	10	2.32039	3.81258	4.51815
RICKMAN_TUMOR_DIFFERENTIATED_WELL_VS_MODERATELY_DN	2.24672	2.6695	0	2.31149	2.4304	0
YANAGISAWA_LUNG_CANCER_RECURRENCE	2.24273	2.24973	0	2.30981	2.27539	0
DAZARD_UV_RESPONSE_CLUSTER_G3	2.2425	2.44392	1.51691	2.3094	2.34715	1.94116
ZHENG_IL22_SIGNALING_UP	2.24273	3.20527	0	2.30932	2.61635	0
WAMUNYOKOLI_OVARIAN_CANCER_LMP_UP	2.22304	4.90821	5.00092	2.30314	3.07335	3.15237
BOYLAN_MULTIPLE_MYELOMA_C_D_DN	2.22274	2.84031	0	2.3029	2.49368	0
MARSON_BOUND_BY_FOXP3_STIMULATED	2.22274	5.12091	5.00913	2.30274	3.13072	3.13886
KARLSSON_TGFB1_TARGETS_UP	2.21657	2.77464	1.75957	2.30035	2.4706	2.06278
WIELAND_UP_BY_HBV_INFECTION	2.21592	1.52768	0	2.30001	1.95257	0
RUTELLA_RESPONSE_TO_HGF_VS_CSF2RB_AND_IL4_UP	2.21587	2.90483	0	2.29993	2.51511	0
MIKKELSEN_IPS_LCP_WITH_H3K4ME3	2.19778	0	3.3161	2.29335	0	-2.74873
ZHAN_LATE_DIFFERENTIATION_GENES_UP	2.19791	1.45938	0	2.29322	1.91778	0
DAZARD_UV_RESPONSE_CLUSTER_G2	2.19821	2.525	0	2.29314	2.37805	0
PICCALUGA_ANGIOIMMUNOBLASTIC_LYMPHOMA_DN	2.19429	4.80758	10	2.2905	3.04865	3.37742
ELVIDGE_HIF1A_AND_HIF2A_TARGETS_DN	2.177	10	10	2.28391	3.69176	4.16062
HILLION_HMGA1B_TARGETS	2.17213	2.00267	0	2.28209	2.17249	0
BENNETT_SYSTEMIC_LUPUS_ERYTHEMATOSUS	2.16113	3.94212	0	2.27773	2.84307	0
MOREAUX_MULTIPLE_MYELOMA_BY_TACI_DN	2.1554	1.73777	2.03282	2.27577	2.0536	2.18837
ELVIDGE_HIF1A_TARGETS_DN	2.14384	10	10	2.27127	3.60357	4.39736
KAMIKUBO_MYELOID_CEBPA_NETWORK	2.12149	2.28553	0	2.26249	2.28854	0
DUNNE_TARGETS_OF_AML1_MTG8_FUSION_DN	2.11893	0	0	2.26167	0	0
LEONARD_HYPOXIA	2.10964	10	10	2.25759	3.32086	3.72128
BEIER_GLIOMA_STEM_CELL_DN	2.10448	0	0	2.25555	0	0
CHARAFE_BREAST_CANCER_BASAL_VS_MESENCHYMAL_UP	2.10223	1.95273	1.30742	2.2547	2.15098	1.82618
PEDRIOLI_MIR31_TARGETS_DN	2.09995	2.46268	0	2.25355	2.35493	0
GALINDO_IMMUNE_RESPONSE_TO_ENTEROTOXIN	2.09532	3.55872	10	2.25179	2.72895	3.3733
VERHAAK_GLIOBLASTOMA_NEURAL	2.09546	0	0	2.25169	0	0
GAURNIER_PSMD4_TARGETS	2.08636	2.62181	0	2.2475	2.41278	0
ONKEN_UVEAL_MELANOMA_DN	2.08553	3.29245	10	2.24708	2.64643	3.72972
YAMASHITA_LIVER_CANCER_STEM_CELL_DN	2.06203	1.68833	0	2.23683	2.0305	0
DARWICHE_SQUAMOUS_CELL_CARCINOMA_UP	2.05997	2.82676	2.65956	2.23552	2.48858	2.44885
ADDYA_ERYTHROID_DIFFERENTIATION_BY_HEMIN	2.055	0	0	2.23354	0	0
JAEGER_METASTASIS_DN	2.05328	1.75399	0	2.23297	2.06101	0
FULCHER_INFLAMMATORY_RESPONSE_LECTIN_VS_LPS_UP	2.04953	1.84164	1.52139	2.23143	2.10097	1.94365
ENK_UV_RESPONSE_KERATINOCYTE_DN	2.04574	3.22806	10	2.23013	2.62263	3.67728
VISALA_RESPONSE_TO_HEAT_SHOCK_AND_AGING_DN	2.04282	2.47657	0	2.22856	2.36017	0
RAY_ALZHEIMERS_DISEASE	2.03819	1.97576	0	2.22657	2.16128	0
LI_DCP2_BOUND_MRNA	2.03551	2.58868	1.46392	2.22492	2.40183	1.91292
DOUGLAS_BMI1_TARGETS_DN	2.03044	3.56948	4.12479	2.22253	2.73647	2.95986
WANG_ESOPHAGUS_CANCER_VS_NORMAL_UP	2.02641	5.38196	1.43814	2.22112	3.21869	1.8982
ZHENG_RESPONSE_TO_ARSENITE_UP	2.01733	1.98513	0	2.21783	2.16517	0
ANDERSEN_CHOLANGIOCARCINOMA_CLASS2	2.01694	10	1.52319	2.2176	3.30889	1.94466
MEISSNER_NPC_HCP_WITH_H3_UNMETHYLATED	2.01481	3.72466	2.11535	2.21652	2.77206	-2.34431
BUYTAERT_PHOTODYNAMIC_THERAPY_STRESS_UP	1.98417	10	10	2.20444	3.9285	9.23461
PLASARI_TGFB1_TARGETS_10HR_UP	1.96914	2.8988	1.94306	2.19704	2.51295	2.14738
FUJII_YBX1_TARGETS_UP	1.96668	2.52986	1.35675	2.19585	2.38067	1.85326
BECKER_TAMOXIFEN_RESISTANCE_UP	1.94669	2.38865	0	2.18791	2.3281	0
WANG_MLL_TARGETS	1.93473	2.52921	3.33412	2.18239	2.38038	-2.75437
NEMETH_INFLAMMATORY_RESPONSE_LPS_UP	1.92634	3.99742	3.42054	2.17888	2.8696	2.71295
FAELT_B_CLL_WITH_VH_REARRANGEMENTS_DN	1.88716	0	0	2.16193	0	0
CHASSOT_SKIN_WOUND	1.88425	1.75379	0	2.16064	2.06088	0
MARTINEZ_RESPONSE_TO_TRABECTEDIN_UP	1.8783	1.43293	0	2.15756	1.90446	0
BILANGES_RAPAMYCIN_SENSITIVE_VIA_TSC1_AND_TSC2	1.87816	1.70696	2.07815	2.1573	2.0401	2.20871
CADWELL_ATG16L1_TARGETS_UP	1.87256	0	0	2.15487	0	0
GOLDRATH_HOMEOSTATIC_PROLIFERATION	1.86871	2.01232	0	2.15305	2.17725	0
KIM_MYC_AMPLIFICATION_TARGETS_UP	1.86148	0	0	2.15033	0	0
OHGUCHI_LIVER_HNF4A_TARGETS_DN	1.85991	0	0	2.14968	0	0
KIM_HYPOXIA	1.85298	3.34603	3.46066	2.14696	2.66007	2.72419
BASAKI_YBX1_TARGETS_DN	1.84577	1.61807	0	2.14317	1.99671	0
STANHILL_HRAS_TRANSFROMATION_UP	1.84043	2.54121	0	2.14069	2.38523	0
SARRIO_EPITHELIAL_MESENCHYMAL_TRANSITION_DN	1.8385	2.41951	1.5913	2.13971	2.33926	1.97926
CERVERA_SDHB_TARGETS_1_UP	1.81039	0	0	2.12775	0	0
VANHARANTA_UTERINE_FIBROID_DN	1.8032	2.40777	0	2.12447	2.33511	0
AGUIRRE_PANCREATIC_CANCER_COPY_NUMBER_DN	1.80157	3.59403	2.94898	2.12372	2.74413	2.55333
WORSCHECH_TUMOR_REJECTION_UP	1.8013	3.11906	0	2.12336	2.58056	0
WANG_NEOPLASTIC_TRANSFORMATION_BY_CCND1_MYC	1.79682	0	0	2.1209	0	0
BOQUEST_STEM_CELL_CULTURED_VS_FRESH_UP	1.79197	1.90281	1.84161	2.11872	2.12937	2.10065
JIANG_HYPOXIA_NORMAL	1.79212	4.14823	10	2.11865	2.9084	3.47954
MARTINEZ_RB1_AND_TP53_TARGETS_UP	1.78355	0	0	2.1152	0	0
GROSS_HYPOXIA_VIA_ELK3_DN	1.76482	3.48098	2.29165	2.10756	2.69916	2.30112
ICHIBA_GRAFT_VERSUS_HOST_DISEASE_35D_UP	1.76402	2.63925	0	2.10713	2.41922	0
COWLING_MYCN_TARGETS	1.76208	0	0	2.10621	0	0
GROSS_HYPOXIA_VIA_ELK3_AND_HIF1A_UP	1.75633	4.61298	2.49028	2.10329	2.99866	2.37974
KUROZUMI_RESPONSE_TO_ONCOCYTIC_VIRUS	1.74057	1.77501	0	2.09676	2.07002	0
DARWICHE_PAPILLOMA_RISK_HIGH_UP	1.73479	3.6282	3.23688	2.09446	2.7545	2.64793
ZHOU_TNF_SIGNALING_30MIN	1.72408	3.56743	2.12923	2.08883	2.73379	2.2314
PHONG_TNF_TARGETS_UP	1.71968	2.66649	4.1685	2.08712	2.42946	2.98531
COLDREN_GEFITINIB_RESISTANCE_DN	1.71664	3.49946	0	2.08583	2.70993	0
OISHI_CHOLANGIOMA_STEM_CELL_LIKE_DN	1.71702	3.13636	3.45787	2.08573	2.58952	2.72209
SPIRA_SMOKERS_LUNG_CANCER_UP	1.71278	1.5328	0	2.08338	1.95495	0
CROONQUIST_STROMAL_STIMULATION_UP	1.71168	1.51895	0	2.08272	1.94818	0
CHANDRAN_METASTASIS_TOP50_DN	1.71121	0	0	2.08238	0	0
HOLLEMAN_ASPARAGINASE_RESISTANCE_B_ALL_UP	1.70878	2.7955	2.5346	2.08128	2.47843	2.39892
EINAV_INTERFERON_SIGNATURE_IN_CANCER	1.70359	1.8668	0	2.07863	2.1131	0
VECCHI_GASTRIC_CANCER_ADVANCED_VS_EARLY_DN	1.70057	0	0	2.07692	0	0
DELYS_THYROID_CANCER_DN	1.69976	1.40275	10	2.07651	-1.93742	-4.20707
LEE_AGING_NEOCORTEX_UP	1.69256	1.5149	0	2.07332	1.9462	0
MEISSNER_NPC_HCP_WITH_H3K27ME3	1.68613	0	0	2.07063	0	0
FLECHNER_BIOPSY_KIDNEY_TRANSPLANT_REJECTED_VS_OK_UP	1.68642	2.00816	0	2.07062	2.17486	0
HUMMERICH_SKIN_CANCER_PROGRESSION_UP	1.67483	3.82838	0	2.06571	2.80682	0
BOYLAN_MULTIPLE_MYELOMA_PCA1_UP	1.66743	0	0	2.06237	0	0
ZHU_CMV_24_HR_UP	1.63554	3.7344	4.63958	2.04756	2.77427	3.08939
BOYAULT_LIVER_CANCER_SUBCLASS_G5_DN	1.61386	0	0	2.03805	0	0
BROCKE_APOPTOSIS_REVERSED_BY_IL6	1.60566	2.96208	2.32441	2.03448	2.5333	2.31515
CHEN_LVAD_SUPPORT_OF_FAILING_HEART_UP	1.60564	3.25874	0	2.03435	2.6335	0
FARMER_BREAST_CANCER_APOCRINE_VS_LUMINAL	1.60243	1.56574	0	2.03292	1.97161	0
ACEVEDO_NORMAL_TISSUE_ADJACENT_TO_LIVER_TUMOR_UP	1.59739	1.93531	2.56844	2.03006	2.14421	2.41391
AMIT_EGF_RESPONSE_40_MCF10A	1.59662	0	0	2.02957	0	0
MARTORIATI_MDM4_TARGETS_FETAL_LIVER_UP	1.58505	3.98088	4.17441	2.02451	2.85696	2.97605
IVANOVA_HEMATOPOIESIS_INTERMEDIATE_PROGENITOR	1.57698	2.43081	0	2.02074	2.34303	0
RUTELLA_RESPONSE_TO_CSF2RB_AND_IL4_DN	1.57065	1.89063	0	2.01761	2.1234	0
WANG_BARRETTS_ESOPHAGUS_AND_ESOPHAGUS_CANCER_DN	1.56934	1.71825	0	2.01645	2.04517	0
QI_HYPOXIA	1.56858	10	10	2.01604	3.39768	4.26719
LA_MEN1_TARGETS	1.55914	0	0	2.01193	0	0
MUNSHI_MULTIPLE_MYELOMA_UP	1.55903	1.51181	1.36286	2.01156	1.94455	1.85709
DOANE_BREAST_CANCER_ESR1_UP	1.55139	0	0	2.00749	0	0
KAYO_CALORIE_RESTRICTION_MUSCLE_DN	1.54847	0	0	2.00588	0	0
GOLUB_ALL_VS_AML_DN	1.54805	0	0	2.00566	0	0
TOOKER_GEMCITABINE_RESISTANCE_UP	1.54409	0	0	2.00355	0	0
MATZUK_CUMULUS_EXPANSION	1.53757	0	0	2.00045	0	0
YAO_TEMPORAL_RESPONSE_TO_PROGESTERONE_CLUSTER_9	1.5363	0	0	1.99982	0	0
WEBER_METHYLATED_ICP_IN_FIBROBLAST	1.53074	0	0	1.99664	0	0
FEVR_CTNNB1_TARGETS_UP	1.52844	3.90374	4.43924	1.99525	2.83209	3.04254
HAHTOLA_CTCL_CUTANEOUS	1.52843	1.3469	0	1.99516	1.85974	0
LEE_SP4_THYMOCYTE	1.52465	0	0	1.99366	0	0
PELLICCIOTTA_HDAC_IN_ANTIGEN_PRESENTATION_DN	1.52043	3.1219	3.40153	1.99168	2.58251	2.70293
KAAB_FAILED_HEART_ATRIUM_DN	1.51781	2.30137	3.20242	1.99036	2.29503	2.6374
NIKOLSKY_BREAST_CANCER_6P24_P22_AMPLICON	1.51752	0	0	1.99016	0	0
WOTTON_RUNX_TARGETS_UP	1.51665	0	0	1.98958	0	0
TURASHVILI_BREAST_NORMAL_DUCTAL_VS_LOBULAR_UP	1.50864	0	0	1.98521	0	0
PARK_TRETINOIN_RESPONSE_AND_PML_RARA_FUSION	1.50886	2.48406	2.93784	1.98519	2.36237	2.54953
ZHANG_ANTIVIRAL_RESPONSE_TO_RIBAVIRIN_DN	1.50482	0	0	1.98297	0	0
YAO_TEMPORAL_RESPONSE_TO_PROGESTERONE_CLUSTER_10	1.50449	2.02908	1.31245	1.98275	2.18358	1.82919
BOYLAN_MULTIPLE_MYELOMA_C_CLUSTER_DN	1.50056	0	0	1.98057	0	0
WAMUNYOKOLI_OVARIAN_CANCER_GRADES_1_2_UP	1.49785	2.01763	1.80451	1.97916	2.17968	2.08356
PEPPER_CHRONIC_LYMPHOCYTIC_LEUKEMIA_UP	1.49331	0	0	1.97638	0	0
CHYLA_CBFA2T3_TARGETS_DN	1.4891	1.99027	0	1.97453	2.16747	0
CHIANG_LIVER_CANCER_SUBCLASS_CTNNB1_UP	1.48897	0	1.93559	1.97436	0	-2.27134
SASSON_RESPONSE_TO_FORSKOLIN_UP	1.48712	2.63705	0	1.97349	2.41812	0
ZWANG_CLASS_2_TRANSIENTLY_INDUCED_BY_EGF	1.48077	2.60093	0	1.97071	2.40535	0
CHYLA_CBFA2T3_TARGETS_UP	1.47826	0	0	1.96963	0	0
FRIDMAN_IMMORTALIZATION_DN	1.4743	2.12097	0	1.96742	2.22131	0
RHEIN_ALL_GLUCOCORTICOID_THERAPY_DN	1.47149	1.90271	0	1.96592	2.12927	0
BOYAULT_LIVER_CANCER_SUBCLASS_G1_DN	1.46429	0	0	1.96231	0	0
MIKKELSEN_MEF_HCP_WITH_H3_UNMETHYLATED	1.46007	1.60236	4.65335	1.95998	-2.04102	-3.16703
TIAN_TNF_SIGNALING_VIA_NFKB	1.45496	1.82269	3.2555	1.95767	2.09173	2.65307
WANG_TUMOR_INVASIVENESS_UP	1.45295	2.70047	5.56409	1.9564	2.44189	3.21564
WELCSH_BRCA1_TARGETS_UP	1.44351	1.4884	0	1.95176	1.93172	0
MARTINEZ_TP53_TARGETS_UP	1.43053	0	0	1.94582	0	0
FARDIN_HYPOXIA_9	1.42979	3.43187	3.42266	1.94522	2.68624	2.71354
ZHAN_MULTIPLE_MYELOMA_SPIKED	1.42211	0	0	1.94136	0	0
SAGIV_CD24_TARGETS_DN	1.42086	2.22636	1.9241	1.94081	2.26438	2.13876
SABATES_COLORECTAL_ADENOMA_SIZE_DN	1.42	0	0	1.94033	0	0
YAUCH_HEDGEHOG_SIGNALING_PARACRINE_DN	1.41491	0	2.86102	1.93775	0	-2.61927
JOSEPH_RESPONSE_TO_SODIUM_BUTYRATE_UP	1.41535	1.56136	0	1.93772	1.96924	0
DURCHDEWALD_SKIN_CARCINOGENESIS_UP	1.4138	0	0	1.93691	0	0
SHAFFER_IRF4_TARGETS_IN_MYELOMA_VS_MATURE_B_LYMPHOCYTE	1.41167	3.73225	10	1.93541	2.77736	3.74328
LEE_LIVER_CANCER_MYC_TGFA_UP	1.4071	2.4388	0	1.93279	2.34535	0
PEDERSEN_METASTASIS_BY_ERBB2_ISOFORM_5	1.40732	1.37784	0	1.93278	1.8762	0
HOLLEMAN_VINCRISTINE_RESISTANCE_B_ALL_DN	1.40689	1.68692	1.68108	1.93255	2.02962	2.02367
SESTO_RESPONSE_TO_UV_C3	1.39588	3.09335	1.84084	1.92772	2.57383	2.10014
AMIT_SERUM_RESPONSE_120_MCF10A	1.39566	3.35872	3.74744	1.92751	2.66349	2.82712
GEISS_RESPONSE_TO_DSRNA_UP	1.3948	2.58652	1.88141	1.92709	2.40109	2.11885
FOSTER_TOLERANT_MACROPHAGE_UP	1.38896	2.6617	1.87064	1.92383	2.42732	2.11399
TURASHVILI_BREAST_DUCTAL_CARCINOMA_VS_LOBULAR_NORMAL_DN	1.38332	0	1.5538	1.92092	0	-2.10035
KONDO_EZH2_TARGETS	1.36488	0	1.53361	1.91171	0	-2.08949
MIKKELSEN_ES_LCP_WITH_H3K4ME3	1.36438	0	1.96305	1.91147	0	-2.28485
FERRARI_RESPONSE_TO_FENRETINIDE_UP	1.36097	2.01947	1.32476	1.90954	2.18032	1.8365
GRAESSMANN_APOPTOSIS_BY_SERUM_DEPRIVATION_DN	1.35895	0	0	1.90853	0	0
CHUANG_OXIDATIVE_STRESS_RESPONSE_UP	1.35903	1.74761	0	1.90836	2.05807	0
NIKOLSKY_BREAST_CANCER_19Q13.1_AMPLICON	1.35288	0	0	1.90454	0	0
DEMAGALHAES_AGING_UP	1.34263	1.53275	0	1.89857	1.95485	0
XU_AKT1_TARGETS_6HR	1.34262	1.36323	0	1.8984	1.86815	0
BHATI_G2M_ARREST_BY_2METHOXYESTRADIOL_DN	1.34011	0	0	1.89694	0	0
CORRE_MULTIPLE_MYELOMA_UP	1.33977	0	1.4158	1.8966	0	-2.03335
SIMBULAN_UV_RESPONSE_NORMAL_UP	1.33947	0	0	1.89637	0	0
NAM_FXYD5_TARGETS_DN	1.33773	1.42421	0	1.89547	1.90029	0
KOKKINAKIS_METHIONINE_DEPRIVATION_48HR_UP	1.33715	2.57482	1.5189	1.89511	2.39752	1.9421
ONO_FOXP3_TARGETS_UP	1.33321	0	0	1.89303	0	0
DARWICHE_PAPILLOMA_RISK_LOW_UP	1.32936	2.07374	0	1.89114	2.2022	0
YAMASHITA_METHYLATED_IN_PROSTATE_CANCER	1.32904	1.8092	0	1.89076	2.08544	0
TAKEDA_TARGETS_OF_NUP98_HOXA9_FUSION_16D_DN	1.32586	0	1.76025	1.88908	0	-2.19536
NAKAJIMA_MAST_CELL	1.32392	1.37868	0	1.88813	1.87671	0
NIKOLSKY_BREAST_CANCER_8Q12_Q22_AMPLICON	1.31469	0	0	1.88366	0	0
LEE_CALORIE_RESTRICTION_MUSCLE_UP	1.31412	1.91805	0	1.88329	2.13633	0
PLASARI_TGFB1_SIGNALING_VIA_NFIC_10HR_UP	1.30902	0	0	1.88099	0	0
WILENSKY_RESPONSE_TO_DARAPLADIB	1.30787	2.33188	0	1.88012	2.30821	0
TAVOR_CEBPA_TARGETS_DN	1.30648	0	0	1.87861	0	0
GRANDVAUX_IFN_RESPONSE_NOT_VIA_IRF3	1.30537	2.23608	0	1.87801	2.26864	0
BROWNE_HCMV_INFECTION_2HR_UP	1.30517	1.43078	0	1.87781	1.90342	0
GRAESSMANN_RESPONSE_TO_MC_AND_SERUM_DEPRIVATION_DN	1.30322	1.67676	0	1.87677	2.02443	0
DEURIG_T_CELL_PROLYMPHOCYTIC_LEUKEMIA_DN	1.3021	1.7538	2.29059	1.87618	2.0608	2.30039
RIGGI_EWING_SARCOMA_PROGENITOR_UP	0	4.62988	10	0	-3.10443	-3.45934
JAATINEN_HEMATOPOIETIC_STEM_CELL_UP	0	3.17144	4.58286	0	-2.65422	-3.14128
RUIZ_TNC_TARGETS_UP	0	2.95159	0	0	-2.58144	0
DURAND_STROMA_S_UP	0	2.7675	2.76639	0	-2.52208	-2.58848
ACEVEDO_METHYLATED_IN_LIVER_CANCER_DN	0	2.51562	2.30423	0	-2.43295	-2.42127
MIYAGAWA_TARGETS_OF_EWSR1_ETS_FUSIONS_DN	0	2.13704	1.32457	0	-2.28632	-1.98792
CLASPER_LYMPHATIC_VESSELS_DURING_METASTASIS_DN	0	2.12734	0	0	-2.28231	0
SCHAEFFER_PROSTATE_DEVELOPMENT_12HR_DN	0	2.05629	1.42948	0	-2.25381	-2.03943
GHANDHI_BYSTANDER_IRRADIATION_DN	0	2.02167	0	0	-2.23865	0
SERVITJA_LIVER_HNF1A_TARGETS_UP	0	1.94796	1.91493	0	-2.20379	-2.2632
BONCI_TARGETS_OF_MIR15A_AND_MIR16_1	0	1.89268	0	0	-2.17863	0
MCGARVEY_SILENCED_BY_METHYLATION_IN_COLON_CANCER	0	1.85365	3.38109	0	-2.16049	-2.76995
IVANOVA_HEMATOPOIESIS_STEM_CELL_LONG_TERM	0	1.83048	0	0	-2.1496	0
DAVICIONI_TARGETS_OF_PAX_FOXO1_FUSIONS_DN	0	1.82673	1.60446	0	-2.1472	-2.12427
WESTON_VEGFA_TARGETS_6HR	0	1.76304	0	0	-2.11787	0
MIKKELSEN_MCV6_ICP_WITH_H3K27ME3	0	1.73476	0	0	-2.10531	0
REICHERT_G1S_REGULATORS_AS_PI3K_TARGETS	0	1.67961	0	0	-2.07831	0
GUENTHER_GROWTH_SPHERICAL_VS_ADHERENT_UP	0	1.66091	0	0	-2.06955	0
MARTORIATI_MDM4_TARGETS_NEUROEPITHELIUM_DN	0	1.65981	2.47772	0	-2.0682	-2.4871
MIKKELSEN_MEF_ICP_WITH_H3K4ME3_AND_H3K27ME3	0	1.65312	0	0	-2.06512	0
SHETH_LIVER_CANCER_VS_TXNIP_LOSS_PAM3	0	1.64522	0	0	-2.06108	0
ZHANG_GATA6_TARGETS_DN	0	1.62307	0	0	-2.05033	0
CHEBOTAEV_GR_TARGETS_DN	0	1.6009	2.53277	0	-2.04002	-2.50673
GOLDRATH_ANTIGEN_RESPONSE	0	1.58303	0	0	-2.03018	0
TURASHVILI_BREAST_DUCTAL_CARCINOMA_VS_DUCTAL_NORMAL_UP	0	1.58176	2.1472	0	-2.02947	-2.35743
MATSUDA_NATURAL_KILLER_DIFFERENTIATION	0	1.55421	0	0	-2.0165	0
BEGUM_TARGETS_OF_PAX3_FOXO1_FUSION_UP	0	1.55266	0	0	-2.01541	0
TONKS_TARGETS_OF_RUNX1_RUNX1T1_FUSION_GRANULOCYTE_UP	0	1.54117	0	0	-2.01035	0
WILLIAMS_ESR1_TARGETS_DN	0	1.52195	0	0	-2.00021	0
KAYO_AGING_MUSCLE_UP	0	1.51078	0	0	-1.995	0
YU_BAP1_TARGETS	0	1.5029	0	0	-1.99109	0
SHETH_LIVER_CANCER_VS_TXNIP_LOSS_PAM5	0	1.4898	0	0	-1.9847	0
LEE_TARGETS_OF_PTCH1_AND_SUFU_DN	0	1.47243	0	0	-1.97498	0
WAKASUGI_HAVE_ZNF143_BINDING_SITES	0	1.46971	0	0	-1.97334	0
RICKMAN_TUMOR_DIFFERENTIATED_WELL_VS_MODERATELY_UP	0	1.45699	0	0	-1.96647	0
GLINSKY_CANCER_DEATH_UP	0	1.45404	0	0	-1.96501	0
IWANAGA_CARCINOGENESIS_BY_KRAS_DN	0	1.45137	0	0	-1.96382	0
BOYLAN_MULTIPLE_MYELOMA_C_CLUSTER_UP	0	1.44672	0	0	-1.96168	0
BENPORATH_PROLIFERATION	0	1.44671	2.83591	0	-1.96136	-2.61148
WESTON_VEGFA_TARGETS_12HR	0	1.43209	2.71585	0	-1.9539	-2.57296
NOUZOVA_METHYLATED_IN_APL	0	1.41216	0	0	-1.94332	0
CHIARETTI_T_ALL_RELAPSE_PROGNOSIS	0	1.39097	0	0	-1.93042	0
PAL_PRMT5_TARGETS_UP	0	1.38316	0	0	-1.92694	0
MATZUK_MALE_REPRODUCTION_SERTOLI	0	1.37434	0	0	-1.92199	0
NAGY_TFTC_COMPONENTS_HUMAN	0	1.36881	0	0	-1.91889	0
DURAND_STROMA_NS_UP	0	1.36652	0	0	-1.91765	0
DAWSON_METHYLATED_IN_LYMPHOMA_TCL1	0	1.36389	0	0	-1.91657	0
SANSOM_APC_TARGETS_REQUIRE_MYC	0	1.34475	0	0	-1.90627	0
RODRIGUES_THYROID_CARCINOMA_ANAPLASTIC_DN	0	1.34265	1.9748	0	-1.9049	-2.28912
STARK_HYPPOCAMPUS_22Q11_DELETION_DN	0	1.30984	0	0	-1.88749	0
NAKAMURA_CANCER_MICROENVIRONMENT_DN	0	1.3018	0	0	-1.88288	0
MITSIADES_RESPONSE_TO_APLIDIN_UP	0	10	10	0	3.64973	4.92461
FARDIN_HYPOXIA_11	0	10	10	0	3.55693	4.94492
NAKAMURA_TUMOR_ZONE_PERIPHERAL_VS_CENTRAL_DN	0	4.38738	10	0	2.95757	4.52238
REN_ALVEOLAR_RHABDOMYOSARCOMA_DN	0	4.24488	10	0	2.9331	3.98011
SWEET_LUNG_CANCER_KRAS_UP	0	3.92251	10	0	2.83692	3.82375
OUELLET_OVARIAN_CANCER_INVASIVE_VS_LMP_UP	0	3.58768	3.22032	0	2.7394	2.64257
SEKI_INFLAMMATORY_RESPONSE_LPS_UP	0	3.5088	4.26969	0	2.71175	3.00742
THEILGAARD_NEUTROPHIL_AT_SKIN_WOUND_UP	0	3.397	2.98287	0	2.67535	2.56428
GROSS_HIF1A_TARGETS_DN	0	3.36522	3.75243	0	2.66473	2.83159
KRIGE_RESPONSE_TO_TOSEDOSTAT_24HR_UP	0	3.21005	10	0	2.61773	3.85019
BERTUCCI_MEDULLARY_VS_DUCTAL_BREAST_CANCER_UP	0	3.20074	3.14093	0	2.6141	2.61432
BILD_HRAS_ONCOGENIC_SIGNATURE	0	3.15214	4.12287	0	2.59658	2.96177
ODONNELL_TFRC_TARGETS_UP	0	3.13432	0	0	2.58896	0
KIM_RESPONSE_TO_TSA_AND_DECITABINE_UP	0	3.12943	1.3174	0	2.587	1.83263
MARTORIATI_MDM4_TARGETS_NEUROEPITHELIUM_UP	0	3.12645	4.35744	0	2.5861	3.01745
KIM_ALL_DISORDERS_DURATION_CORR_DN	0	3.12217	4.06748	0	2.58284	2.94225
SATO_SILENCED_EPIGENETICALLY_IN_PANCREATIC_CANCER	0	3.08953	0	0	2.57197	0
BASSO_CD40_SIGNALING_UP	0	3.07532	3.81867	0	2.56876	2.86094
RASHI_RESPONSE_TO_IONIZING_RADIATION_2	0	3.02342	4.00091	0	2.55353	2.91095
PROVENZANI_METASTASIS_DN	0	2.89301	2.61927	0	2.51086	2.43348
WU_CELL_MIGRATION	0	2.86355	3.55932	0	2.50095	2.76213
PRAMOONJAGO_SOX4_TARGETS_UP	0	2.84891	10	0	2.49663	4.5094
WINTER_HYPOXIA_UP	0	2.79472	4.9176	0	2.47815	3.13305
GROSS_HYPOXIA_VIA_HIF1A_DN	0	2.77665	0	0	2.47121	0
BAE_BRCA1_TARGETS_UP	0	2.77701	0	0	2.4712	0
GRUETZMANN_PANCREATIC_CANCER_UP	0	2.7671	2.59632	0	2.46703	2.42451
MORI_PRE_BI_LYMPHOCYTE_DN	0	2.76429	1.43999	0	2.46617	1.89922
WACKER_HYPOXIA_TARGETS_OF_VHL	0	2.71299	5.00009	0	2.44728	3.15373
GAVIN_FOXP3_TARGETS_CLUSTER_T7	0	2.69907	3.54392	0	2.44088	2.75713
MANALO_HYPOXIA_UP	0	2.66063	10	0	2.42676	3.85061
KAN_RESPONSE_TO_ARSENIC_TRIOXIDE	0	2.65518	1.65085	0	2.42486	2.00848
SHAFFER_IRF4_TARGETS_IN_PLASMA_CELL_VS_MATURE_B_LYMPHOCYTE	0	2.53217	5.56499	0	2.38182	3.21306
TARTE_PLASMA_CELL_VS_B_LYMPHOCYTE_UP	0	2.51241	3.05842	0	2.37356	2.58916
KYNG_DNA_DAMAGE_DN	0	2.49159	0	0	2.36541	0
LINDSTEDT_DENDRITIC_CELL_MATURATION_B	0	2.46696	5.01076	0	2.35654	3.13672
JIANG_AGING_HYPOTHALAMUS_UP	0	2.45079	2.22039	0	2.34967	2.27039
HOLLEMAN_PREDNISOLONE_RESISTANCE_B_ALL_DN	0	2.40817	1.78493	0	2.33544	2.07467
GALE_APL_WITH_FLT3_MUTATED_DN	0	2.37566	1.88376	0	2.32367	2.12015
GRAHAM_CML_QUIESCENT_VS_NORMAL_DIVIDING_UP	0	2.33369	2.34619	0	2.30908	2.32302
SASSON_RESPONSE_TO_GONADOTROPHINS_UP	0	2.30845	0	0	2.29822	0
LANDIS_BREAST_CANCER_PROGRESSION_UP	0	2.29308	1.69584	0	2.2919	2.03112
MORI_PLASMA_CELL_UP	0	2.29003	3.70348	0	2.2903	2.81644
DARWICHE_SKIN_TUMOR_PROMOTER_UP	0	2.26616	2.08392	0	2.28164	2.21097
RADAEVA_RESPONSE_TO_IFNA1_UP	0	2.25686	0	0	2.27844	0
AMIT_EGF_RESPONSE_40_HELA	0	2.23696	1.65739	0	2.26911	2.01261
BARIS_THYROID_CANCER_UP	0	2.23705	0	0	2.26904	0
GESERICK_TERT_TARGETS_DN	0	2.22414	0	0	2.2634	0
WOOD_EBV_EBNA1_TARGETS_DN	0	2.18868	0	0	2.24803	0
SCHOEN_NFKB_SIGNALING	0	2.16133	0	0	2.23702	0
SHEPARD_BMYB_MORPHOLINO_UP	0	2.14791	1.31964	0	2.23183	1.83378
YOSHIMURA_MAPK8_TARGETS_DN	0	2.10823	3.49023	0	2.21639	2.73919
LANDIS_ERBB2_BREAST_PRENEOPLASTIC_DN	0	2.10386	0	0	2.21449	0
GARGALOVIC_RESPONSE_TO_OXIDIZED_PHOSPHOLIPIDS_TURQUOISE_UP	0	2.09704	3.63121	0	2.21137	2.78763
RICKMAN_METASTASIS_DN	0	2.09534	10	0	2.2108	3.64956
DELPUECH_FOXO3_TARGETS_UP	0	2.08196	0	0	2.20596	0
NOJIMA_SFRP2_TARGETS_UP	0	2.07656	3.14653	0	2.20369	2.6172
KOINUMA_TARGETS_OF_SMAD2_OR_SMAD3	0	2.06932	10	0	2.20037	3.50532
PASQUALUCCI_LYMPHOMA_BY_GC_STAGE_UP	0	2.06728	2.59647	0	2.1996	2.42466
AMIT_SERUM_RESPONSE_60_MCF10A	0	2.05706	0	0	2.19494	0
BOYAULT_LIVER_CANCER_SUBCLASS_G56_DN	0	2.0518	0	0	2.19271	0
BAELDE_DIABETIC_NEPHROPATHY_DN	0	2.03582	2.25824	0	2.18607	2.28702
YAMASHITA_LIVER_CANCER_WITH_EPCAM_UP	0	2.02316	3.17493	0	2.18155	2.62748
DIRMEIER_LMP1_RESPONSE_EARLY	0	2.01775	3.66103	0	2.17964	2.79656
PARENT_MTOR_SIGNALING_UP	0	2.01002	10	0	2.17567	3.36616
WHITESIDE_CISPLATIN_RESISTANCE_DN	0	2.00012	0	0	2.17127	0
AIGNER_ZEB1_TARGETS	0	1.97855	0	0	2.1623	0
FARMER_BREAST_CANCER_CLUSTER_3	0	1.9753	0	0	2.16102	0
QI_PLASMACYTOMA_UP	0	1.97162	2.19638	0	2.15953	2.26021
LEE_LIVER_CANCER_E2F1_UP	0	1.96076	0	0	2.15519	0
PLASARI_TGFB1_TARGETS_1HR_UP	0	1.95811	0	0	2.15394	0
HELLEBREKERS_SILENCED_DURING_TUMOR_ANGIOGENESIS	0	1.95751	0	0	2.15368	0
WANG_CISPLATIN_RESPONSE_AND_XPC_DN	0	1.95415	2.97447	0	2.15232	2.56123
BYSTRYKH_HEMATOPOIESIS_STEM_CELL_QTL_CIS	0	1.93475	0	0	2.14398	0
LENAOUR_DENDRITIC_CELL_MATURATION_DN	0	1.93488	0	0	2.1438	0
BYSTRYKH_HEMATOPOIESIS_STEM_CELL_AND_BRAIN_QTL_CIS	0	1.93272	1.50107	0	2.143	1.93338
GARGALOVIC_RESPONSE_TO_OXIDIZED_PHOSPHOLIPIDS_LIGHTYELLOW_UP	0	1.91408	2.30152	0	2.13432	2.3058
ALCALA_APOPTOSIS	0	1.91228	2.29354	0	2.13346	2.30233
BILANGES_SERUM_RESPONSE_TRANSLATION	0	1.91219	4.17376	0	2.13318	2.97722
ZWANG_CLASS_1_TRANSIENTLY_INDUCED_BY_EGF	0	1.89601	3.67662	0	2.12604	2.80502
ZHENG_FOXP3_TARGETS_IN_THYMUS_UP	0	1.89423	1.69585	0	2.12535	2.03106
FAELT_B_CLL_WITH_VH3_21_DN	0	1.88612	1.73707	0	2.12131	2.05179
ZHONG_SECRETOME_OF_LUNG_CANCER_AND_FIBROBLAST	0	1.87427	4.46154	0	2.11668	3.05258
LIAN_LIPA_TARGETS_6M	0	1.87421	0	0	2.11657	0
ENK_UV_RESPONSE_EPIDERMIS_DN	0	1.8717	10	0	2.11543	3.67523
MOOTHA_GLUCONEOGENESIS	0	1.86531	1.928	0	2.11215	2.14079
SENESE_HDAC1_TARGETS_UP	0	1.86423	10	0	2.11166	3.71936
ZHOU_TNF_SIGNALING_4HR	0	1.85862	3.81321	0	2.10887	2.86511
SUH_COEXPRESSED_WITH_ID1_AND_ID2_UP	0	1.85576	1.37706	0	2.10748	1.86508
MARSHALL_VIRAL_INFECTION_RESPONSE_DN	0	1.84927	0	0	2.10513	0
LI_WILMS_TUMOR_VS_FETAL_KIDNEY_1_UP	0	1.82653	0	0	2.09359	0
ZAMORA_NOS2_TARGETS_DN	0	1.79052	4.53216	0	2.07756	3.07629
SMITH_TERT_TARGETS_UP	0	1.78608	2.01426	0	2.07516	2.18052
WIERENGA_STAT5A_TARGETS_UP	0	1.78345	3.58092	0	2.07387	2.77129
SATO_SILENCED_BY_DEACETYLATION_IN_PANCREATIC_CANCER	0	1.77035	0	0	2.06802	0
BARRIER_COLON_CANCER_RECURRENCE_UP	0	1.75518	1.44692	0	2.06166	1.90365
SHIPP_DLBCL_VS_FOLLICULAR_LYMPHOMA_UP	0	1.7444	0	0	2.05656	0
XU_HGF_TARGETS_INDUCED_BY_AKT1_48HR_UP	0	1.73846	0	0	2.05392	0
NADLER_OBESITY_UP	0	1.73003	1.66717	0	2.05026	2.01698
WANG_TNF_TARGETS	0	1.72537	0	0	2.04842	0
BOUDOUKHA_BOUND_BY_IGF2BP2	0	1.72444	2.07041	0	2.04805	2.20507
MOREIRA_RESPONSE_TO_TSA_UP	0	1.72419	1.60822	0	2.04788	1.98845
DIAZ_CHRONIC_MEYLOGENOUS_LEUKEMIA_DN	0	1.72192	0	0	2.04675	0
ZHOU_INFLAMMATORY_RESPONSE_FIMA_UP	0	1.71837	0	0	2.04534	0
RAY_TUMORIGENESIS_BY_ERBB2_CDC25A_DN	0	1.69662	2.44373	0	2.03486	2.36223
FURUKAWA_DUSP6_TARGETS_PCI35_UP	0	1.69374	0	0	2.03367	0
TIEN_INTESTINE_PROBIOTICS_2HR_UP	0	1.69249	3.69708	0	2.03304	2.81279
FOSTER_TOLERANT_MACROPHAGE_DN	0	1.69257	10	0	2.03298	3.63049
TAKAO_RESPONSE_TO_UVB_RADIATION_DN	0	1.6866	2.44699	0	2.02944	2.36401
KUWANO_RNA_STABILIZED_BY_NO	0	1.67996	0	0	2.02617	0
SAKAI_TUMOR_INFILTRATING_MONOCYTES_DN	0	1.67894	0	0	2.02552	0
GOUYER_TUMOR_INVASIVENESS	0	1.67285	0	0	2.02278	0
BRACHAT_RESPONSE_TO_CAMPTOTHECIN_DN	0	1.67027	0	0	2.02138	0
AMIT_EGF_RESPONSE_60_MCF10A	0	1.64845	0	0	2.01141	0
DANG_REGULATED_BY_MYC_DN	0	1.64796	1.95525	0	2.01113	2.15349
ENK_UV_RESPONSE_EPIDERMIS_UP	0	1.64079	10	0	2.00823	3.29855
CHIARADONNA_NEOPLASTIC_TRANSFORMATION_CDC25_DN	0	1.63607	2.39213	0	2.00599	2.34185
SHAFFER_IRF4_MULTIPLE_MYELOMA_PROGRAM	0	1.62626	2.73704	0	2.00127	2.47961
OSWALD_HEMATOPOIETIC_STEM_CELL_IN_COLLAGEN_GEL_UP	0	1.62559	0	0	2.00087	0
KANG_CISPLATIN_RESISTANCE_UP	0	1.62511	0	0	2.00031	0
TONKS_TARGETS_OF_RUNX1_RUNX1T1_FUSION_ERYTHROCYTE_UP	0	1.62365	3.12429	0	1.99947	2.60931
WANG_SMARCE1_TARGETS_DN	0	1.61888	0	0	1.99707	0
CASORELLI_ACUTE_PROMYELOCYTIC_LEUKEMIA_UP	0	1.61312	0	0	1.99422	0
GHO_ATF5_TARGETS_DN	0	1.60651	3.48214	0	1.99083	2.73454
RUTELLA_RESPONSE_TO_HGF_DN	0	1.58086	0	0	1.97881	0
GRAESSMANN_APOPTOSIS_BY_DOXORUBICIN_UP	0	1.57659	10	0	1.97705	3.78109
FOURNIER_ACINAR_DEVELOPMENT_EARLY_UP	0	1.56003	0	0	1.96868	0
ONGUSAHA_BRCA1_TARGETS_UP	0	1.5593	0	0	1.96824	0
KAYO_AGING_MUSCLE_DN	0	1.55689	0	0	1.96704	0
THEILGAARD_NEUTROPHIL_AT_SKIN_WOUND_DN	0	1.54913	4.30088	0	1.9634	3.01081
DELYS_THYROID_CANCER_UP	0	1.54219	5.2734	0	1.9598	3.19778
WANG_ESOPHAGUS_CANCER_VS_NORMAL_DN	0	1.53706	1.47555	0	1.95726	1.91926
BOYLAN_MULTIPLE_MYELOMA_PCA3_DN	0	1.52768	0	0	1.95239	0
PUIFFE_INVASION_INHIBITED_BY_ASCITES_DN	0	1.52602	2.3455	0	1.95153	2.32273
BANDRES_RESPONSE_TO_CARMUSTIN_MGMT_24HR_UP	0	1.52584	0	0	1.95138	0
VALK_AML_CLUSTER_5	0	1.51782	0	0	1.94756	0
LOPEZ_MBD_TARGETS_IMPRINTED_AND_X_LINKED	0	1.50972	0	0	1.943	0
VANDESLUIS_COMMD1_TARGETS_GROUP_2_UP	0	1.50803	2.30211	0	1.94193	2.30635
ROSS_AML_WITH_CBFB_MYH11_FUSION	0	1.5038	0	0	1.93962	0
LIAN_LIPA_TARGETS_3M	0	1.50303	0	0	1.93926	0
TAKEDA_TARGETS_OF_NUP98_HOXA9_FUSION_10D_DN	0	1.49977	0	0	1.93765	0
INGA_TP53_TARGETS	0	1.48558	1.91327	0	1.93052	2.13383
WATANABE_RECTAL_CANCER_RADIOTHERAPY_RESPONSIVE_DN	0	1.48328	0	0	1.92955	0
BERENJENO_ROCK_SIGNALING_NOT_VIA_RHOA_UP	0	1.48271	0	0	1.92923	0
MARCINIAK_ER_STRESS_RESPONSE_VIA_CHOP	0	1.46935	0	0	1.92278	0
LINSLEY_MIR16_TARGETS	0	1.4694	3.86833	0	1.92272	2.87364
MIKKELSEN_ES_HCP_WITH_H3_UNMETHYLATED	0	1.46031	0	0	1.91838	0
KRIGE_AMINO_ACID_DEPRIVATION	0	1.45931	2.15867	0	1.91769	2.24504
COULOUARN_TEMPORAL_TGFB1_SIGNATURE_UP	0	1.45654	0	0	1.91634	0
AMIT_EGF_RESPONSE_60_HELA	0	1.45382	0	0	1.91496	0
GERY_CEBP_TARGETS	0	1.44996	0	0	1.91306	0
IVANOVA_HEMATOPOIESIS_MATURE_CELL	0	1.44688	2.10374	0	1.9111	2.22054
HOLLERN_EMT_BREAST_TUMOR_DN	0	1.42834	1.86339	0	1.90219	2.11045
TARTE_PLASMA_CELL_VS_PLASMABLAST_UP	0	1.40243	3.21153	0	1.88939	2.64098
LEI_MYB_TARGETS	0	1.40028	10	0	1.88822	3.56382
DUTERTRE_ESTRADIOL_RESPONSE_24HR_DN	0	1.39264	4.99926	0	1.88442	3.15394
YAO_TEMPORAL_RESPONSE_TO_PROGESTERONE_CLUSTER_6	0	1.39239	0	0	1.88427	0
AMIT_SERUM_RESPONSE_480_MCF10A	0	1.38573	0	0	1.88083	0
CHUNG_BLISTER_CYTOTOXICITY_UP	0	1.38493	1.39298	0	1.88012	1.87502
ONDER_CDH1_TARGETS_1_UP	0	1.38046	10	0	1.87775	4.05201
PARK_TRETINOIN_RESPONSE	0	1.37928	0	0	1.87713	0
CAVARD_LIVER_CANCER_MALIGNANT_VS_BENIGN	0	1.37921	0	0	1.87704	0
WANG_HCP_PROSTATE_CANCER	0	1.37744	2.28679	0	1.87593	2.29939
CREIGHTON_ENDOCRINE_THERAPY_RESISTANCE_5	0	1.37565	2.13231	0	1.87488	2.23323
SENESE_HDAC3_TARGETS_UP	0	1.34705	10	0	1.85986	3.79786
MOOTHA_TCA	0	1.34622	0	0	1.85923	0
AMIT_SERUM_RESPONSE_240_MCF10A	0	1.34468	2.14487	0	1.85832	2.23874
SHAFFER_IRF4_TARGETS_IN_ACTIVATED_B_LYMPHOCYTE	0	1.32388	4.16982	0	1.84765	2.98292
BURTON_ADIPOGENESIS_6	0	1.31887	0	0	1.84432	0
AMIT_DELAYED_EARLY_GENES	0	1.31014	0	0	1.84002	0
ACEVEDO_LIVER_CANCER_WITH_H3K27ME3_UP	0	0	10	0	0	-3.31584
SMID_BREAST_CANCER_RELAPSE_IN_LUNG_DN	0	0	10	0	0	-3.30964
KORKOLA_YOLK_SAC_TUMOR	0	0	4.29039	0	0	-3.03384
RICKMAN_HEAD_AND_NECK_CANCER_B	0	0	3.62181	0	0	-2.82303
RICKMAN_HEAD_AND_NECK_CANCER_D	0	0	3.60548	0	0	-2.81853
GAUSSMANN_MLL_AF4_FUSION_TARGETS_E_UP	0	0	3.15602	0	0	-2.70041
GAUSSMANN_MLL_AF4_FUSION_TARGETS_G_UP	0	0	3.06401	0	0	-2.67865
MOHANKUMAR_HOXA1_TARGETS_DN	0	0	2.81069	0	0	-2.60165
MIKKELSEN_IPS_ICP_WITH_H3K4ME3_AND_H327ME3	0	0	2.76147	0	0	-2.58656
RODRIGUES_NTN1_TARGETS_UP	0	0	2.48289	0	0	-2.48919
GOZGIT_ESR1_TARGETS_DN	0	0	2.3609	0	0	-2.44386
SMID_BREAST_CANCER_LUMINAL_A_UP	0	0	2.35455	0	0	-2.44
KIM_GLIS2_TARGETS_UP	0	0	2.28506	0	0	-2.41403
MASRI_RESISTANCE_TO_TAMOXIFEN_AND_AROMATASE_INHIBITORS_UP	0	0	2.24054	0	0	-2.3944
SMID_BREAST_CANCER_RELAPSE_IN_BONE_UP	0	0	2.24173	0	0	-2.39378
COLLER_MYC_TARGETS_DN	0	0	2.18978	0	0	-2.37499
YANG_BCL3_TARGETS_UP	0	0	2.15996	0	0	-2.36424
LEE_LIVER_CANCER_MYC_TGFA_DN	0	0	2.15017	0	0	-2.35855
MIKKELSEN_ES_HCP_WITH_H3K27ME3	0	0	1.94537	0	0	-2.2772
ANDERSEN_CHOLANGIOCARCINOMA_CLASS1	0	0	1.94027	0	0	-2.27368
ZHAN_MULTIPLE_MYELOMA_DN	0	0	1.87744	0	0	-2.24746
MOREAUX_B_LYMPHOCYTE_MATURATION_BY_TACI_DN	0	0	1.85393	0	0	-2.2371
LIU_CDX2_TARGETS_UP	0	0	1.84253	0	0	-2.23189
MCLACHLAN_DENTAL_CARIES_DN	0	0	1.82668	0	0	-2.22487
HADDAD_T_LYMPHOCYTE_AND_NK_PROGENITOR_DN	0	0	1.77751	0	0	-2.2024
ONDER_CDH1_TARGETS_1_DN	0	0	1.71712	0	0	-2.17858
KORKOLA_EMBRYONIC_CARCINOMA_VS_SEMINOMA_DN	0	0	1.65509	0	0	-2.14985
MIKKELSEN_IPS_HCP_WITH_H3_UNMETHYLATED	0	0	1.63369	0	0	-2.14004
RORIE_TARGETS_OF_EWSR1_FLI1_FUSION_DN	0	0	1.62061	0	0	-2.13191
KIM_MYCL1_AMPLIFICATION_TARGETS_UP	0	0	1.61639	0	0	-2.1291
TAKEDA_TARGETS_OF_NUP98_HOXA9_FUSION_8D_DN	0	0	1.58222	0	0	-2.11345
DOANE_BREAST_CANCER_CLASSES_UP	0	0	1.53463	0	0	-2.09051
MIKKELSEN_ES_ICP_WITH_H3K4ME3_AND_H3K27ME3	0	0	1.51592	0	0	-2.08171
MIKKELSEN_NPC_HCP_WITH_H3K4ME3_AND_H3K27ME3	0	0	1.50031	0	0	-2.07501
THUM_MIR21_TARGETS_HEART_DISEASE_UP	0	0	1.49298	0	0	-2.07114
XU_HGF_SIGNALING_NOT_VIA_AKT1_48HR_DN	0	0	1.49145	0	0	-2.06997
RICKMAN_HEAD_AND_NECK_CANCER_F	0	0	1.4766	0	0	-2.06288
CHIANG_LIVER_CANCER_SUBCLASS_PROLIFERATION_DN	0	0	1.47051	0	0	-2.05912
CHARAFE_BREAST_CANCER_BASAL_VS_MESENCHYMAL_DN	0	0	1.38889	0	0	-2.02041
SERVITJA_LIVER_HNF1A_TARGETS_DN	0	0	1.34214	0	0	-1.99724
MIKKELSEN_MEF_LCP_WITH_H3K4ME3	0	0	1.3127	0	0	-1.98211
SEMBA_FHIT_TARGETS_DN	0	0	1.31304	0	0	-1.98206
WEBER_METHYLATED_HCP_IN_SPERM_DN	0	0	1.31155	0	0	-1.98147
KANG_IMMORTALIZED_BY_TERT_DN	0	0	1.30136	0	0	-1.97572
PHONG_TNF_RESPONSE_NOT_VIA_P38	0	0	10	0	0	3.98146
KIM_WT1_TARGETS_8HR_UP	0	0	10	0	0	3.58832
TOOKER_GEMCITABINE_RESISTANCE_DN	0	0	10	0	0	3.57312
JOHNSTONE_PARVB_TARGETS_3_UP	0	0	10	0	0	3.47298
AMIT_EGF_RESPONSE_480_HELA	0	0	10	0	0	3.45845
OSWALD_HEMATOPOIETIC_STEM_CELL_IN_COLLAGEN_GEL_DN	0	0	5.55585	0	0	3.23197
ONKEN_UVEAL_MELANOMA_UP	0	0	5.56227	0	0	3.21959
STEARMAN_LUNG_CANCER_EARLY_VS_LATE_UP	0	0	5.57306	0	0	3.19855
GENTILE_UV_HIGH_DOSE_DN	0	0	5.00258	0	0	3.14826
ZHONG_RESPONSE_TO_AZACITIDINE_AND_TSA_UP	0	0	5.0034	0	0	3.14781
KIM_WT1_TARGETS_UP	0	0	4.77578	0	0	3.12313
DACOSTA_UV_RESPONSE_VIA_ERCC3_UP	0	0	4.53588	0	0	3.07314
VANDESLUIS_COMMD1_TARGETS_GROUP_3_UP	0	0	4.48119	0	0	3.064
CHAUHAN_RESPONSE_TO_METHOXYESTRADIOL_DN	0	0	4.22729	0	0	2.99547
CREIGHTON_AKT1_SIGNALING_VIA_MTOR_UP	0	0	3.81758	0	0	2.86163
SCHLOSSER_SERUM_RESPONSE_AUGMENTED_BY_MYC	0	0	3.77198	0	0	2.84266
HUPER_BREAST_BASAL_VS_LUMINAL_DN	0	0	3.77251	0	0	2.84156
PHONG_TNF_RESPONSE_VIA_P38_PARTIAL	0	0	3.69808	0	0	2.81267
JOHNSTONE_PARVB_TARGETS_2_UP	0	0	3.65617	0	0	2.79448
MCBRYAN_PUBERTAL_TGFB1_TARGETS_UP	0	0	3.61604	0	0	2.78166
VANOEVELEN_MYOGENESIS_SIN3A_TARGETS	0	0	3.56542	0	0	2.76468
HAMAI_APOPTOSIS_VIA_TRAIL_DN	0	0	3.56059	0	0	2.76253
DIRMEIER_LMP1_RESPONSE_LATE_UP	0	0	3.50665	0	0	2.74534
XU_HGF_SIGNALING_NOT_VIA_AKT1_48HR_UP	0	0	3.40924	0	0	2.70892
ZHOU_INFLAMMATORY_RESPONSE_LIVE_UP	0	0	3.25009	0	0	2.65098
KERLEY_RESPONSE_TO_CISPLATIN_UP	0	0	3.23034	0	0	2.64426
AMUNDSON_RESPONSE_TO_ARSENITE	0	0	3.187	0	0	2.63151
BYSTRYKH_HEMATOPOIESIS_STEM_CELL_QTL_TRANS	0	0	3.18507	0	0	2.63019
YAGI_AML_SURVIVAL	0	0	3.16552	0	0	2.62337
BROWNE_HCMV_INFECTION_12HR_UP	0	0	3.08095	0	0	2.59717
FLECHNER_PBL_KIDNEY_TRANSPLANT_OK_VS_DONOR_UP	0	0	3.07435	0	0	2.59549
DURCHDEWALD_SKIN_CARCINOGENESIS_DN	0	0	3.04049	0	0	2.58304
GRAESSMANN_RESPONSE_TO_MC_AND_DOXORUBICIN_UP	0	0	3.00874	0	0	2.57298
ALFANO_MYC_TARGETS	0	0	3.00492	0	0	2.57174
SMIRNOV_RESPONSE_TO_IR_2HR_UP	0	0	2.98611	0	0	2.56537
GAUSSMANN_MLL_AF4_FUSION_TARGETS_C_UP	0	0	2.95564	0	0	2.55598
RAMJAUN_APOPTOSIS_BY_TGFB1_VIA_SMAD4_UP	0	0	2.85878	0	0	2.5251
YAGI_AML_RELAPSE_PROGNOSIS	0	0	2.85577	0	0	2.52323
YUAN_ZNF143_PARTNERS	0	0	2.85197	0	0	2.52078
BROWNE_HCMV_INFECTION_18HR_UP	0	0	2.84519	0	0	2.51828
BARRIER_CANCER_RELAPSE_NORMAL_SAMPLE_DN	0	0	2.84554	0	0	2.51807
KANNAN_TP53_TARGETS_UP	0	0	2.81023	0	0	2.50544
ZHANG_BREAST_CANCER_PROGENITORS_DN	0	0	2.81055	0	0	2.50544
SMIRNOV_RESPONSE_TO_IR_6HR_UP	0	0	2.79789	0	0	2.50142
MULLIGHAN_MLL_SIGNATURE_2_UP	0	0	2.79795	0	0	2.50113
WATANABE_RECTAL_CANCER_RADIOTHERAPY_RESPONSIVE_UP	0	0	2.73028	0	0	2.47707
DAUER_STAT3_TARGETS_UP	0	0	2.6674	0	0	2.45263
DELACROIX_RARG_BOUND_MEF	0	0	2.65881	0	0	2.44859
MOOTHA_GLYCOLYSIS	0	0	2.60604	0	0	2.42845
BYSTROEM_CORRELATED_WITH_IL5_DN	0	0	2.56402	0	0	2.41193
KARLSSON_TGFB1_TARGETS_DN	0	0	2.54597	0	0	2.40388
LU_AGING_BRAIN_UP	0	0	2.54246	0	0	2.40234
HAN_SATB1_TARGETS_UP	0	0	2.52868	0	0	2.39555
HASLINGER_B_CLL_WITH_17P13_DELETION	0	0	2.47809	0	0	2.37523
PHONG_TNF_RESPONSE_VIA_P38_COMPLETE	0	0	2.47774	0	0	2.37494
ZHANG_PROLIFERATING_VS_QUIESCENT	0	0	2.46539	0	0	2.3705
DUTTA_APOPTOSIS_VIA_NFKB	0	0	2.4445	0	0	2.36269
BOYAULT_LIVER_CANCER_SUBCLASS_G3_UP	0	0	2.43191	0	0	2.35754
HELLER_SILENCED_BY_METHYLATION_DN	0	0	2.42955	0	0	2.35651
MACLACHLAN_BRCA1_TARGETS_UP	0	0	2.42907	0	0	2.35599
BROWNE_HCMV_INFECTION_14HR_UP	0	0	2.39814	0	0	2.34465
ACEVEDO_LIVER_TUMOR_VS_NORMAL_ADJACENT_TISSUE_DN	0	0	2.39531	0	0	2.34338
WIERENGA_STAT5A_TARGETS_GROUP1	0	0	2.38834	0	0	2.34
ACEVEDO_NORMAL_TISSUE_ADJACENT_TO_LIVER_TUMOR_DN	0	0	2.37853	0	0	2.33612
HOLLEMAN_VINCRISTINE_RESISTANCE_ALL_DN	0	0	2.36046	0	0	2.32907
NOUZOVA_TRETINOIN_AND_H4_ACETYLATION	0	0	2.35531	0	0	2.32694
WAKABAYASHI_ADIPOGENESIS_PPARG_BOUND_8D	0	0	2.30102	0	0	2.30594
YAGI_AML_WITH_INV_16_TRANSLOCATION	0	0	2.29318	0	0	2.30189
SESTO_RESPONSE_TO_UV_C2	0	0	2.26391	0	0	2.28956
BARIS_THYROID_CANCER_DN	0	0	2.25912	0	0	2.2878
AMIT_EGF_RESPONSE_120_MCF10A	0	0	2.24419	0	0	2.28026
MARTENS_BOUND_BY_PML_RARA_FUSION	0	0	2.24103	0	0	2.27895
CAFFAREL_RESPONSE_TO_THC_UP	0	0	2.23603	0	0	2.27695
CHARAFE_BREAST_CANCER_LUMINAL_VS_MESENCHYMAL_UP	0	0	2.18683	0	0	2.25612
HEDENFALK_BREAST_CANCER_BRACX_UP	0	0	2.17536	0	0	2.25172
HAHTOLA_MYCOSIS_FUNGOIDES_CD4_DN	0	0	2.17065	0	0	2.24992
IKEDA_MIR133_TARGETS_UP	0	0	2.13715	0	0	2.236
YAO_TEMPORAL_RESPONSE_TO_PROGESTERONE_CLUSTER_1	0	0	2.13728	0	0	2.23593
LINDGREN_BLADDER_CANCER_WITH_LOH_IN_CHR9Q	0	0	2.13288	0	0	2.2336
GNATENKO_PLATELET_SIGNATURE	0	0	2.13206	0	0	2.23284
TSUTSUMI_FBXW8_TARGETS	0	0	2.12931	0	0	2.23151
CHEN_METABOLIC_SYNDROM_NETWORK	0	0	2.09652	0	0	2.21689
ZHU_CMV_8_HR_DN	0	0	2.09669	0	0	2.21679
BYSTRYKH_HEMATOPOIESIS_STEM_CELL_AND_BRAIN_QTL_TRANS	0	0	2.08575	0	0	2.21205
DIRMEIER_LMP1_RESPONSE_LATE_DN	0	0	2.07342	0	0	2.20652
ZHAN_MULTIPLE_MYELOMA_CD1_VS_CD2_UP	0	0	2.06471	0	0	2.20274
LIEN_BREAST_CARCINOMA_METAPLASTIC_VS_DUCTAL_UP	0	0	2.06355	0	0	2.20208
TONKS_TARGETS_OF_RUNX1_RUNX1T1_FUSION_MONOCYTE_UP	0	0	2.05982	0	0	2.20034
PEDERSEN_TARGETS_OF_611CTF_ISOFORM_OF_ERBB2	0	0	2.0505	0	0	2.19616
MA_MYELOID_DIFFERENTIATION_UP	0	0	2.02678	0	0	2.18587
YAO_TEMPORAL_RESPONSE_TO_PROGESTERONE_CLUSTER_14	0	0	1.99385	0	0	2.17199
GARGALOVIC_RESPONSE_TO_OXIDIZED_PHOSPHOLIPIDS_BLACK_UP	0	0	1.99148	0	0	2.17042
XU_HGF_SIGNALING_NOT_VIA_AKT1_6HR	0	0	1.99112	0	0	2.1703
GENTILE_UV_LOW_DOSE_UP	0	0	1.97602	0	0	2.16363
BOHN_PRIMARY_IMMUNODEFICIENCY_SYNDROM_UP	0	0	1.95698	0	0	2.1541
FORTSCHEGGER_PHF8_TARGETS_DN	0	0	1.95508	0	0	2.15327
KASLER_HDAC7_TARGETS_2_DN	0	0	1.95435	0	0	2.15251
CUI_TCF21_TARGETS_2_DN	0	0	1.92623	0	0	2.13984
MARTIN_VIRAL_GPCR_SIGNALING_DN	0	0	1.9261	0	0	2.13969
JIANG_HYPOXIA_CANCER	0	0	1.92354	0	0	2.1384
CHNG_MULTIPLE_MYELOMA_HYPERPLOID_DN	0	0	1.9232	0	0	2.13817
QUINTENS_EMBRYONIC_BRAIN_RESPONSE_TO_IR	0	0	1.90687	0	0	2.131
WAKABAYASHI_ADIPOGENESIS_PPARG_RXRA_BOUND_WITH_H4K20ME1_MARK	0	0	1.88911	0	0	2.12259
RASHI_NFKB1_TARGETS	0	0	1.88179	0	0	2.11902
DELLA_RESPONSE_TO_TSA_AND_BUTYRATE	0	0	1.87715	0	0	2.11707
MULLIGHAN_MLL_SIGNATURE_1_UP	0	0	1.86471	0	0	2.11105
RAMASWAMY_METASTASIS_UP	0	0	1.86047	0	0	2.10937
KOBAYASHI_EGFR_SIGNALING_6HR_DN	0	0	1.86011	0	0	2.10911
MARTINEZ_RB1_TARGETS_UP	0	0	1.85995	0	0	2.10892
HORIUCHI_WTAP_TARGETS_UP	0	0	1.8562	0	0	2.10743
APRELIKOVA_BRCA1_TARGETS	0	0	1.83937	0	0	2.09955
HAN_SATB1_TARGETS_DN	0	0	1.83216	0	0	2.09603
MARSON_FOXP3_TARGETS_STIMULATED_DN	0	0	1.81424	0	0	2.0882
CROMER_METASTASIS_DN	0	0	1.80987	0	0	2.08608
BAUS_TFF2_TARGETS_UP	0	0	1.80966	0	0	2.08595
SENESE_HDAC1_AND_HDAC2_TARGETS_UP	0	0	1.80513	0	0	2.08388
YAMAZAKI_TCEB3_TARGETS_UP	0	0	1.80229	0	0	2.0824
GARGALOVIC_RESPONSE_TO_OXIDIZED_PHOSPHOLIPIDS_CYAN_UP	0	0	1.8009	0	0	2.08188
HINATA_NFKB_TARGETS_FIBROBLAST_UP	0	0	1.80098	0	0	2.08176
DAZARD_UV_RESPONSE_CLUSTER_G5	0	0	1.79405	0	0	2.07877
SWEET_KRAS_ONCOGENIC_SIGNATURE	0	0	1.78545	0	0	2.0749
SHEDDEN_LUNG_CANCER_GOOD_SURVIVAL_A5	0	0	1.77021	0	0	2.06746
FAELT_B_CLL_WITH_VH_REARRANGEMENTS_UP	0	0	1.75583	0	0	2.06076
GENTILE_UV_RESPONSE_CLUSTER_D4	0	0	1.74997	0	0	2.05769
WHITFIELD_CELL_CYCLE_M_G1	0	0	1.74194	0	0	2.05382
HOFMANN_CELL_LYMPHOMA_UP	0	0	1.73999	0	0	2.05314
TONKS_TARGETS_OF_RUNX1_RUNX1T1_FUSION_HSC_UP	0	0	1.73018	0	0	2.04865
BILANGES_RAPAMYCIN_SENSITIVE_GENES	0	0	1.725	0	0	2.04579
APPEL_IMATINIB_RESPONSE	0	0	1.71862	0	0	2.04258
GARGALOVIC_RESPONSE_TO_OXIDIZED_PHOSPHOLIPIDS_MAGENTA_UP	0	0	1.70896	0	0	2.03777
CHOW_RASSF1_TARGETS_DN	0	0	1.70877	0	0	2.03764
DACOSTA_UV_RESPONSE_VIA_ERCC3_COMMON_UP	0	0	1.70619	0	0	2.03658
SCHEIDEREIT_IKK_INTERACTING_PROTEINS	0	0	1.70468	0	0	2.03594
HUTTMANN_B_CLL_POOR_SURVIVAL_UP	0	0	1.70204	0	0	2.03442
SCIAN_INVERSED_TARGETS_OF_TP53_AND_TP73_DN	0	0	1.70018	0	0	2.03359
MARTINEZ_TP53_TARGETS_DN	0	0	1.69657	0	0	2.03155
YAO_TEMPORAL_RESPONSE_TO_PROGESTERONE_CLUSTER_7	0	0	1.68193	0	0	2.02426
ZWANG_EGF_INTERVAL_DN	0	0	1.67444	0	0	2.02078
IKEDA_MIR30_TARGETS_UP	0	0	1.67375	0	0	2.02047
YAMANAKA_GLIOBLASTOMA_SURVIVAL_UP	0	0	1.67049	0	0	2.01887
LAU_APOPTOSIS_CDKN2A_UP	0	0	1.6695	0	0	2.01832
SENGUPTA_EBNA1_ANTICORRELATED	0	0	1.66581	0	0	2.01645
SHIN_B_CELL_LYMPHOMA_CLUSTER_8	0	0	1.65475	0	0	2.01067
ONGUSAHA_TP53_TARGETS	0	0	1.65257	0	0	2.0097
GRADE_COLON_AND_RECTAL_CANCER_UP	0	0	1.65087	0	0	2.00862
OKUMURA_INFLAMMATORY_RESPONSE_LPS	0	0	1.65083	0	0	2.00856
MIZUSHIMA_AUTOPHAGOSOME_FORMATION	0	0	1.6399	0	0	2.00391
SPIELMAN_LYMPHOBLAST_EUROPEAN_VS_ASIAN_2FC_DN	0	0	1.61316	0	0	1.99096
ZHONG_SECRETOME_OF_LUNG_CANCER_AND_MACROPHAGE	0	0	1.60381	0	0	1.98593
BRUNEAU_SEPTATION_VENTRICULAR	0	0	1.59844	0	0	1.98284
LAMB_CCND1_TARGETS	0	0	1.59792	0	0	1.98255
HAHTOLA_MYCOSIS_FUNGOIDES_SKIN_UP	0	0	1.59559	0	0	1.98124
LIU_BREAST_CANCER	0	0	1.59479	0	0	1.98092
KYNG_RESPONSE_TO_H2O2_VIA_ERCC6_DN	0	0	1.58695	0	0	1.97682
SHEDDEN_LUNG_CANCER_GOOD_SURVIVAL_A4	0	0	1.58695	0	0	1.97668
POMEROY_MEDULLOBLASTOMA_PROGNOSIS_DN	0	0	1.58409	0	0	1.97534
DORN_ADENOVIRUS_INFECTION_32HR_DN	0	0	1.58337	0	0	1.97501
NICK_RESPONSE_TO_PROC_TREATMENT_DN	0	0	1.5706	0	0	1.96934
PURBEY_TARGETS_OF_CTBP1_AND_SATB1_UP	0	0	1.55911	0	0	1.96332
CHENG_IMPRINTED_BY_ESTRADIOL	0	0	1.55384	0	0	1.96015
GROSS_HYPOXIA_VIA_ELK3_ONLY_UP	0	0	1.55193	0	0	1.95906
SENESE_HDAC2_TARGETS_UP	0	0	1.54632	0	0	1.95611
BURTON_ADIPOGENESIS_7	0	0	1.54148	0	0	1.95339
TONKS_TARGETS_OF_RUNX1_RUNX1T1_FUSION_SUSTAINDED_IN_ERYTHROCYTE_UP	0	0	1.52961	0	0	1.94767
LEE_LIVER_CANCER_SURVIVAL_DN	0	0	1.52319	0	0	1.94454
AMIT_EGF_RESPONSE_240_HELA	0	0	1.51225	0	0	1.93904
AMUNDSON_DNA_DAMAGE_RESPONSE_TP53	0	0	1.51212	0	0	1.93889
SUNG_METASTASIS_STROMA_UP	0	0	1.51211	0	0	1.93883
MARCHINI_TRABECTEDIN_RESISTANCE_DN	0	0	1.51128	0	0	1.93837
KOKKINAKIS_METHIONINE_DEPRIVATION_96HR_UP	0	0	1.50829	0	0	1.93684
KENNY_CTNNB1_TARGETS_DN	0	0	1.49203	0	0	1.92875
FLECHNER_PBL_KIDNEY_TRANSPLANT_REJECTED_VS_OK_UP	0	0	1.49128	0	0	1.92783
MULLIGHAN_NPM1_SIGNATURE_3_UP	0	0	1.48471	0	0	1.92436
STONER_ESOPHAGEAL_CARCINOGENESIS_UP	0	0	1.4828	0	0	1.92298
BLALOCK_ALZHEIMERS_DISEASE_INCIPIENT_DN	0	0	1.48183	0	0	1.92241
ZHANG_RESPONSE_TO_CANTHARIDIN_DN	0	0	1.48159	0	0	1.92219
GARGALOVIC_RESPONSE_TO_OXIDIZED_PHOSPHOLIPIDS_GREY_UP	0	0	1.48088	0	0	1.92171
DARWICHE_PAPILLOMA_RISK_LOW_DN	0	0	1.47124	0	0	1.91719
CHEN_LUNG_CANCER_SURVIVAL	0	0	1.4691	0	0	1.91577
TAVOR_CEBPA_TARGETS_UP	0	0	1.46724	0	0	1.91497
FLECHNER_PBL_KIDNEY_TRANSPLANT_REJECTED_VS_OK_DN	0	0	1.46534	0	0	1.91387
IVANOVSKA_MIR106B_TARGETS	0	0	1.45786	0	0	1.90943
CHENG_RESPONSE_TO_NICKEL_ACETATE	0	0	1.44778	0	0	1.90409
QI_HYPOXIA_TARGETS_OF_HIF1A_AND_FOXA2	0	0	1.44668	0	0	1.90324
SIMBULAN_PARP1_TARGETS_UP	0	0	1.43989	0	0	1.89911
GAZDA_DIAMOND_BLACKFAN_ANEMIA_MYELOID_UP	0	0	1.43623	0	0	1.89736
XU_RESPONSE_TO_TRETINOIN_AND_NSC682994_DN	0	0	1.40438	0	0	1.88124
GINESTIER_BREAST_CANCER_ZNF217_AMPLIFIED_UP	0	0	1.40427	0	0	1.88117
ACEVEDO_LIVER_CANCER_DN	0	0	1.40437	0	0	1.88116
AMIT_EGF_RESPONSE_120_HELA	0	0	1.40124	0	0	1.87938
HUMMERICH_MALIGNANT_SKIN_TUMOR_UP	0	0	1.39662	0	0	1.877
MARTINEZ_RB1_AND_TP53_TARGETS_DN	0	0	1.39357	0	0	1.87555
MAINA_VHL_TARGETS_DN	0	0	1.3921	0	0	1.87453
KIM_GERMINAL_CENTER_T_HELPER_DN	0	0	1.38971	0	0	1.8728
COLLER_MYC_TARGETS_UP	0	0	1.38884	0	0	1.87226
YANG_BREAST_CANCER_ESR1_BULK_DN	0	0	1.38536	0	0	1.87049
MEISSNER_BRAIN_HCP_WITH_H3K27ME3	0	0	1.3749	0	0	1.864
TIEN_INTESTINE_PROBIOTICS_2HR_DN	0	0	1.36834	0	0	1.86053
HALMOS_CEBPA_TARGETS_UP	0	0	1.36609	0	0	1.85892
SUBTIL_PROGESTIN_TARGETS	0	0	1.36478	0	0	1.85822
MACAEVA_PBMC_RESPONSE_TO_IR	0	0	1.36197	0	0	1.85645
BLALOCK_ALZHEIMERS_DISEASE_INCIPIENT_UP	0	0	1.3609	0	0	1.85584
ISHIKAWA_STING_SIGNALING	0	0	1.35873	0	0	1.85459
IVANOVA_HEMATOPOIESIS_EARLY_PROGENITOR	0	0	1.33954	0	0	1.8446
ZERBINI_RESPONSE_TO_SULINDAC_UP	0	0	1.3372	0	0	1.84308
LINDVALL_IMMORTALIZED_BY_TERT_UP	0	0	1.33267	0	0	1.84057
AMIT_EGF_RESPONSE_480_MCF10A	0	0	1.33264	0	0	1.84051
NATSUME_RESPONSE_TO_INTERFERON_BETA_UP	0	0	1.32774	0	0	1.83821
IIZUKA_LIVER_CANCER_PROGRESSION_G1_G2_DN	0	0	1.32503	0	0	1.83665
ZAMORA_NOS2_TARGETS_UP	0	0	1.32277	0	0	1.83547
LINDSTEDT_DENDRITIC_CELL_MATURATION_C	0	0	1.31623	0	0	1.83177
ABRAHAM_ALPC_VS_MULTIPLE_MYELOMA_UP	0	0	1.3137	0	0	1.83049
HU_GENOTOXIC_DAMAGE_24HR	0	0	1.31296	0	0	1.82983
TONKS_TARGETS_OF_RUNX1_RUNX1T1_FUSION_SUSTAINED_IN_GRANULOCYTE_UP	0	0	1.31093	0	0	1.8283
GENTILE_UV_RESPONSE_CLUSTER_D6	0	0	1.3079	0	0	1.82651
BROWNE_HCMV_INFECTION_1HR_UP	0	0	1.30732	0	0	1.826
MORI_SMALL_PRE_BII_LYMPHOCYTE_DN	0	0	1.30733	0	0	1.82597

## Sheet: c2.cp.biocarta
GeneSet	-log10_q-val_cov.PO.d21.over.Ctrl.rnk	-log10_q-val_cov.PO.d31.over.Ctrl.rnk	-log10_q-val_cov.PO.d31.over.d21.rnk	NES_cov.PO.d21.over.Ctrl.rnk	NES_cov.PO.d31.over.Ctrl.rnk	NES_cov.PO.d31.over.d21.rnk
BIOCARTA_ALK_PATHWAY	4.07385	1.6248	0	-2.93321	-2.05179	0
BIOCARTA_MCM_PATHWAY	3.00372	3.55367	0	-2.5873	-2.77522	0
BIOCARTA_VDR_PATHWAY	2.41938	1.73133	0	-2.36756	-2.10391	0
BIOCARTA_AMAN_PATHWAY	2.32781	1.86562	0	-2.33393	-2.16538	0
BIOCARTA_ACE2_PATHWAY	2.26526	2.7072	0	-2.30638	-2.50158	0
BIOCARTA_PITX2_PATHWAY	2.22168	0	0	-2.28661	0	0
BIOCARTA_TGFB_PATHWAY	2.1464	0	0	-2.25633	0	0
BIOCARTA_BARRESTIN_PATHWAY	2.01258	0	0	-2.19897	0	0
BIOCARTA_G1_PATHWAY	1.92686	1.34408	0	-2.1604	-1.90576	0
BIOCARTA_SHH_PATHWAY	1.82432	1.39824	0	-2.11315	-1.93507	0
BIOCARTA_CELL2CELL_PATHWAY	1.81032	1.31315	0	-2.10728	-1.8897	0
BIOCARTA_P53_PATHWAY	1.74483	0	0	-2.07777	0	0
BIOCARTA_NPP1_PATHWAY	1.61623	2.2822	0	-2.01231	-2.34626	0
BIOCARTA_BTG2_PATHWAY	1.6047	1.31308	0	-2.00614	-1.88977	0
BIOCARTA_CARM_ER_PATHWAY	1.58777	1.95499	0	-1.99742	-2.20773	0
BIOCARTA_MET_PATHWAY	1.44756	0	0	-1.92781	0	0
BIOCARTA_INTEGRIN_PATHWAY	1.40169	0	0	-1.90387	0	0
BIOCARTA_TOB1_PATHWAY	1.39381	0	0	-1.89907	0	0
BIOCARTA_VITCB_PATHWAY	1.36083	1.37543	0	-1.88191	-1.92285	0
BIOCARTA_BARR_MAPK_PATHWAY	1.35941	0	0	-1.8809	0	0
BIOCARTA_IL5_PATHWAY	2.80571	0	0	2.51309	0	0
BIOCARTA_ETC_PATHWAY	1.82548	1.35907	0	2.13394	1.86586	0
BIOCARTA_IL17_PATHWAY	1.70497	0	0	2.0796	0	0
BIOCARTA_TCRA_PATHWAY	1.50727	0	0	1.98433	0	0
BIOCARTA_BBCELL_PATHWAY	1.46506	0	0	1.9627	0	0
BIOCARTA_TH1TH2_PATHWAY	1.35163	1.42873	0	1.90351	1.9024	0
BIOCARTA_ATRBRCA_PATHWAY	0	2.03321	0	0	-2.24421	0
BIOCARTA_RB_PATHWAY	0	1.99549	0	0	-2.22564	0
BIOCARTA_AMI_PATHWAY	0	1.75728	2.1417	0	-2.11509	-2.35452
BIOCARTA_PLATELETAPP_PATHWAY	0	1.40762	0	0	-1.94058	0
BIOCARTA_SRCRPTP_PATHWAY	0	1.40606	0	0	-1.93947	0
BIOCARTA_INTRINSIC_PATHWAY	0	1.32725	2.2411	0	-1.89759	-2.39396
BIOCARTA_MHC_PATHWAY	0	1.84374	0	0	2.10257	0
BIOCARTA_GHRELIN_PATHWAY	0	1.60179	1.60818	0	1.98873	1.9881
BIOCARTA_IFNG_PATHWAY	0	1.50974	0	0	1.94317	0
BIOCARTA_NOS1_PATHWAY	0	0	1.40913	0	0	-2.03038
BIOCARTA_NFKB_PATHWAY	0	0	2.02897	0	0	2.18691
BIOCARTA_TNFR2_PATHWAY	0	0	2.00479	0	0	2.17633
BIOCARTA_MAPK_PATHWAY	0	0	1.85635	0	0	2.10742
BIOCARTA_RAB_PATHWAY	0	0	1.78582	0	0	2.07515
BIOCARTA_IGF1MTOR_PATHWAY	0	0	1.75567	0	0	2.06059
BIOCARTA_HIVNEF_PATHWAY	0	0	1.65651	0	0	2.01211
BIOCARTA_LYM_PATHWAY	0	0	1.53168	0	0	1.94863
BIOCARTA_RELA_PATHWAY	0	0	1.48572	0	0	1.92493
BIOCARTA_PTDINS_PATHWAY	0	0	1.46937	0	0	1.91603
BIOCARTA_P53HYPOXIA_PATHWAY	0	0	1.4243	0	0	1.89152
BIOCARTA_CTL_PATHWAY	0	0	1.37869	0	0	1.86614
BIOCARTA_CD40_PATHWAY	0	0	1.30936	0	0	1.82741
BIOCARTA_IL1R_PATHWAY	0	0	1.30871	0	0	1.82701

## Sheet: c2.cp.kegg
GeneSet	-log10_q-val_cov.PO.d21.over.Ctrl.rnk	-log10_q-val_cov.PO.d31.over.Ctrl.rnk	-log10_q-val_cov.PO.d31.over.d21.rnk	NES_cov.PO.d21.over.Ctrl.rnk	NES_cov.PO.d31.over.Ctrl.rnk	NES_cov.PO.d31.over.d21.rnk
KEGG_BASAL_CELL_CARCINOMA	5.49291	5.01466	0	-3.34206	-3.27413	0
KEGG_FOCAL_ADHESION	4.3258	2.51145	0	-3.00446	-2.43154	0
KEGG_PATHWAYS_IN_CANCER	4.19095	0	0	-2.96505	0	0
KEGG_AXON_GUIDANCE	3.90144	2.83839	0	-2.87536	-2.54269	0
KEGG_ECM_RECEPTOR_INTERACTION	3.65998	4.93087	0	-2.81152	-3.20468	0
KEGG_ADHERENS_JUNCTION	2.96575	0	0	-2.57713	0	0
KEGG_PROSTATE_CANCER	2.83786	0	0	-2.52998	0	0
KEGG_MAPK_SIGNALING_PATHWAY	2.82058	0	2.53486	-2.52405	0	2.3989
KEGG_WNT_SIGNALING_PATHWAY	2.78198	1.51744	0	-2.50809	-1.99805	0
KEGG_DNA_REPLICATION	2.73759	2.69823	0	-2.49181	-2.49851	0
KEGG_GNRH_SIGNALING_PATHWAY	2.65587	1.90492	0	-2.45907	-2.18435	0
KEGG_TASTE_TRANSDUCTION	2.57644	3.44329	1.56882	-2.42831	-2.73622	-2.10774
KEGG_FC_EPSILON_RI_SIGNALING_PATHWAY	2.4708	0	0	-2.38759	0	0
KEGG_CHRONIC_MYELOID_LEUKEMIA	2.40742	0	0	-2.36324	0	0
KEGG_COLORECTAL_CANCER	2.32927	0	0	-2.33465	0	0
KEGG_CELL_CYCLE	2.27622	2.80352	0	-2.31065	-2.53259	0
KEGG_INSULIN_SIGNALING_PATHWAY	2.2696	0	1.52013	-2.30802	0	1.94287
KEGG_MELANOGENESIS	2.13005	2.32559	0	-2.24851	-2.3652	0
KEGG_REGULATION_OF_ACTIN_CYTOSKELETON	2.11367	1.76101	0	-2.24116	-2.11689	0
KEGG_ENDOMETRIAL_CANCER	2.11031	0	0	-2.23969	0	0
KEGG_NOTCH_SIGNALING_PATHWAY	2.03797	0	0	-2.21064	0	0
KEGG_NEUROTROPHIN_SIGNALING_PATHWAY	2.01551	0	1.49711	-2.20058	0	1.93149
KEGG_TAURINE_AND_HYPOTAURINE_METABOLISM	1.92341	1.90175	0	-2.15879	-2.18264	0
KEGG_VASCULAR_SMOOTH_MUSCLE_CONTRACTION	1.87409	3.86313	0	-2.13461	-2.87239	0
KEGG_SMALL_CELL_LUNG_CANCER	1.80399	0	0	-2.10411	0	0
KEGG_ARRHYTHMOGENIC_RIGHT_VENTRICULAR_CARDIOMYOPATHY_ARVC	1.72293	1.69842	0	-2.06734	-2.08738	0
KEGG_TGF_BETA_SIGNALING_PATHWAY	1.721	1.88815	0	-2.06552	-2.17655	0
KEGG_PHOSPHATIDYLINOSITOL_SIGNALING_SYSTEM	1.68445	1.43224	0	-2.04761	-1.95388	0
KEGG_MELANOMA	1.6709	1.38544	0	-2.04059	-1.92793	0
KEGG_DILATED_CARDIOMYOPATHY	1.64327	1.36793	0	-2.02605	-1.91837	0
KEGG_SPLICEOSOME	1.58991	1.61647	3.77157	-1.99833	1.99602	2.83837
KEGG_HEDGEHOG_SIGNALING_PATHWAY	1.58409	1.53367	0	-1.99558	-2.00591	0
KEGG_NITROGEN_METABOLISM	1.53142	0	0	-1.96985	0	0
KEGG_BASE_EXCISION_REPAIR	1.41319	0	0	-1.90964	0	0
KEGG_GLIOMA	1.37957	0	0	-1.89178	0	0
KEGG_GLYCOSAMINOGLYCAN_BIOSYNTHESIS_HEPARAN_SULFATE	1.371	1.7634	0	-1.88712	-2.11808	0
KEGG_T_CELL_RECEPTOR_SIGNALING_PATHWAY	1.36121	0	1.38139	-1.88223	0	1.86812
KEGG_ERBB_SIGNALING_PATHWAY	1.35444	0	2.22399	-1.878	0	2.27198
KEGG_RIBOSOME	10	10	10	5.09913	6.10615	5.88234
KEGG_OXIDATIVE_PHOSPHORYLATION	10	10	3.06619	4.44412	4.37554	2.593
KEGG_PARKINSONS_DISEASE	10	10	2.46242	4.27562	4.65685	2.36932
KEGG_PROTEASOME	10	5.64181	2.39414	3.79301	3.30403	2.3428
KEGG_HUNTINGTONS_DISEASE	10	4.69909	0	3.65877	3.02082	0
KEGG_ALZHEIMERS_DISEASE	10	4.72709	0	3.57713	3.03586	0
KEGG_NEUROACTIVE_LIGAND_RECEPTOR_INTERACTION	4.17112	2.35022	2.75739	2.94508	2.31493	-2.58464
KEGG_PEROXISOME	3.3758	1.63045	0	2.70993	2.00332	0
KEGG_HEMATOPOIETIC_CELL_LINEAGE	3.09381	1.87741	0	2.61217	2.1178	0
KEGG_TYPE_I_DIABETES_MELLITUS	2.86293	2.92007	0	2.53462	2.5199	0
KEGG_UBIQUITIN_MEDIATED_PROTEOLYSIS	2.41592	3.48828	2.70362	2.37359	2.70364	2.4668
KEGG_ASTHMA	2.19742	0	0	2.29258	0	0
KEGG_COMPLEMENT_AND_COAGULATION_CASCADES	2.04287	1.53598	0	2.22866	1.95681	0
KEGG_ALLOGRAFT_REJECTION	2.01675	2.99945	0	2.2174	2.54595	0
KEGG_GRAFT_VERSUS_HOST_DISEASE	1.97728	3.90095	0	2.20124	2.82919	0
KEGG_DRUG_METABOLISM_CYTOCHROME_P450	1.55144	0	10	2.00744	0	-3.45862
KEGG_PROTEIN_EXPORT	1.4433	1.65563	0	1.95178	2.01482	0
KEGG_LYSINE_DEGRADATION	0	1.68866	0	0	-2.08261	0
KEGG_ALPHA_LINOLENIC_ACID_METABOLISM	0	1.51236	0	0	-1.99579	0
KEGG_ASCORBATE_AND_ALDARATE_METABOLISM	0	1.46297	2.02895	0	-1.97003	-2.30873
KEGG_ETHER_LIPID_METABOLISM	0	1.35457	0	0	-1.91158	0
KEGG_GLYCOSAMINOGLYCAN_BIOSYNTHESIS_CHONDROITIN_SULFATE	0	1.35111	0	0	-1.90971	0
KEGG_CYTOKINE_CYTOKINE_RECEPTOR_INTERACTION	0	2.33121	2.04337	0	2.30757	2.19282
KEGG_CELL_ADHESION_MOLECULES_CAMS	0	2.13143	0	0	2.22544	0
KEGG_INTESTINAL_IMMUNE_NETWORK_FOR_IGA_PRODUCTION	0	2.06679	0	0	2.19939	0
KEGG_AUTOIMMUNE_THYROID_DISEASE	0	1.81971	0	0	2.09059	0
KEGG_VIRAL_MYOCARDITIS	0	1.67157	0	0	2.0222	0
KEGG_ANTIGEN_PROCESSING_AND_PRESENTATION	0	1.56527	1.57866	0	1.97127	1.97288
KEGG_RIG_I_LIKE_RECEPTOR_SIGNALING_PATHWAY	0	1.52755	1.53211	0	1.95227	1.94896
KEGG_PHENYLALANINE_METABOLISM	0	1.49475	0	0	1.93526	0
KEGG_CYTOSOLIC_DNA_SENSING_PATHWAY	0	1.40899	0	0	1.89265	0
KEGG_REGULATION_OF_AUTOPHAGY	0	1.36735	1.62236	0	1.87029	1.99526
KEGG_RETINOL_METABOLISM	0	0	10	0	0	-3.34984
KEGG_METABOLISM_OF_XENOBIOTICS_BY_CYTOCHROME_P450	0	0	2.14424	0	0	-2.35562
KEGG_VALINE_LEUCINE_AND_ISOLEUCINE_DEGRADATION	0	0	2.03019	0	0	-2.30988
KEGG_TRYPTOPHAN_METABOLISM	0	0	1.68913	0	0	-2.16601
KEGG_CALCIUM_SIGNALING_PATHWAY	0	0	1.53422	0	0	-2.09014
KEGG_ABC_TRANSPORTERS	0	0	1.40277	0	0	-2.02648
KEGG_ENDOCYTOSIS	0	0	4.14048	0	0	2.96858
KEGG_RNA_DEGRADATION	0	0	3.29714	0	0	2.66956
KEGG_TOLL_LIKE_RECEPTOR_SIGNALING_PATHWAY	0	0	2.87718	0	0	2.53018
KEGG_GLYCOLYSIS_GLUCONEOGENESIS	0	0	2.68628	0	0	2.46102
KEGG_GALACTOSE_METABOLISM	0	0	2.66244	0	0	2.45087
KEGG_AMINO_SUGAR_AND_NUCLEOTIDE_SUGAR_METABOLISM	0	0	2.62059	0	0	2.43435
KEGG_TIGHT_JUNCTION	0	0	2.133	0	0	2.23389
KEGG_APOPTOSIS	0	0	2.13215	0	0	2.23306
KEGG_FC_GAMMA_R_MEDIATED_PHAGOCYTOSIS	0	0	2.04412	0	0	2.19319
KEGG_MTOR_SIGNALING_PATHWAY	0	0	1.92324	0	0	2.13811
KEGG_EPITHELIAL_CELL_SIGNALING_IN_HELICOBACTER_PYLORI_INFECTION	0	0	1.87019	0	0	2.11376
KEGG_PENTOSE_PHOSPHATE_PATHWAY	0	0	1.78913	0	0	2.0766
KEGG_DORSO_VENTRAL_AXIS_FORMATION	0	0	1.62941	0	0	1.99873
KEGG_ADIPOCYTOKINE_SIGNALING_PATHWAY	0	0	1.58685	0	0	1.97669
KEGG_NATURAL_KILLER_CELL_MEDIATED_CYTOTOXICITY	0	0	1.56728	0	0	1.96767
KEGG_RENAL_CELL_CARCINOMA	0	0	1.55718	0	0	1.96206
KEGG_VIBRIO_CHOLERAE_INFECTION	0	0	1.54285	0	0	1.95439
KEGG_B_CELL_RECEPTOR_SIGNALING_PATHWAY	0	0	1.44082	0	0	1.89981
KEGG_NOD_LIKE_RECEPTOR_SIGNALING_PATHWAY	0	0	1.43313	0	0	1.89586
KEGG_INOSITOL_PHOSPHATE_METABOLISM	0	0	1.41031	0	0	1.88425
KEGG_JAK_STAT_SIGNALING_PATHWAY	0	0	1.31328	0	0	1.83014

## Sheet: c2.cp.pid
GeneSet	-log10_q-val_cov.PO.d21.over.Ctrl.rnk	-log10_q-val_cov.PO.d31.over.Ctrl.rnk	-log10_q-val_cov.PO.d31.over.d21.rnk	NES_cov.PO.d21.over.Ctrl.rnk	NES_cov.PO.d31.over.Ctrl.rnk	NES_cov.PO.d31.over.d21.rnk
PID_INTEGRIN1_PATHWAY	5.45299	10	0	-3.39828	-3.43665	0
PID_AVB3_INTEGRIN_PATHWAY	4.57038	3.14701	0	-3.07296	-2.64789	0
PID_FOXM1_PATHWAY	2.63846	2.46124	0	-2.45114	-2.41436	0
PID_WNT_SIGNALING_PATHWAY	2.55168	1.49116	0	-2.41848	-1.98524	0
PID_FANCONI_PATHWAY	2.50444	3.00578	0	-2.4003	-2.59951	0
PID_SYNDECAN_1_PATHWAY	2.24133	1.80127	0	-2.29542	-2.13591	0
PID_E2F_PATHWAY	2.23618	1.98907	0	-2.2935	-2.22295	0
PID_BMP_PATHWAY	2.14351	2.19875	0	-2.25487	-2.31197	0
PID_P38_GAMMA_DELTA_PATHWAY	2.09657	0	0	-2.23414	0	0
PID_BETA_CATENIN_DEG_PATHWAY	2.07203	0	0	-2.22441	0	0
PID_ATR_PATHWAY	2.02492	2.01108	0	-2.20497	-2.23384	0
PID_KIT_PATHWAY	1.97088	0	0	-2.17948	0	0
PID_RB_1PATHWAY	1.86647	1.4093	0	-2.13142	-1.94185	0
PID_VEGFR1_2_PATHWAY	1.84555	0	2.59224	-2.12247	0	2.42259
PID_AURORA_A_PATHWAY	1.77514	0	0	-2.09067	0	0
PID_RXR_VDR_PATHWAY	1.76846	0	1.30748	-2.08746	0	1.82616
PID_FGF_PATHWAY	1.76279	0	0	-2.08515	0	0
PID_REELIN_PATHWAY	1.69825	0	0	-2.0544	0	0
PID_AJDISS_2PATHWAY	1.62995	0	0	-2.01997	0	0
PID_RET_PATHWAY	1.41312	0	0	-1.90956	0	0
PID_BARD1_PATHWAY	1.3999	1.3592	0	-1.90233	-1.91398	0
PID_AURORA_B_PATHWAY	1.36431	2.18212	0	-1.8838	-2.30529	0
PID_SMAD2_3NUCLEAR_PATHWAY	1.33287	0	0	-1.86647	0	0
PID_INTEGRIN3_PATHWAY	1.32297	0	0	-1.86034	0	0
PID_PDGFRB_PATHWAY	1.30339	0	2.52116	-1.84907	0	2.39256
PID_IL23_PATHWAY	1.8507	0	0	2.14564	0	0
PID_HNF3A_PATHWAY	0	1.69852	0	0	-2.08732	0
PID_PLK1_PATHWAY	0	1.55554	0	0	-2.01737	0
PID_CDC42_REG_PATHWAY	0	1.41379	0	0	-1.94405	0
PID_ERBB_NETWORK_PATHWAY	0	1.93093	0	0	2.1421	0
PID_TOLL_ENDOGENOUS_PATHWAY	0	1.86153	0	0	2.11059	0
PID_S1P_S1P4_PATHWAY	0	1.5828	0	0	1.97961	0
PID_HIF2PATHWAY	0	1.52069	2.49002	0	1.9489	2.37979
PID_IL5_PATHWAY	0	1.49125	1.87693	0	1.9332	2.11712
PID_IL6_7_PATHWAY	0	1.46826	0	0	1.9221	0
PID_HIF1_TFPATHWAY	0	1.41219	10	0	1.89438	3.3361
PID_IL27_PATHWAY	0	1.32787	0	0	1.84949	0
PID_MET_PATHWAY	0	0	3.92481	0	0	2.89165
PID_FAK_PATHWAY	0	0	3.29649	0	0	2.66902
PID_S1P_S1P3_PATHWAY	0	0	2.99258	0	0	2.5673
PID_PI3KCI_AKT_PATHWAY	0	0	2.28155	0	0	2.29656
PID_INSULIN_PATHWAY	0	0	2.2414	0	0	2.27876
PID_PI3K_PLC_TRK_PATHWAY	0	0	2.23374	0	0	2.27612
PID_TNF_PATHWAY	0	0	2.2278	0	0	2.27395
PID_P38_ALPHA_BETA_DOWNSTREAM_PATHWAY	0	0	2.14834	0	0	2.24072
PID_HDAC_CLASSI_PATHWAY	0	0	2.13629	0	0	2.23542
PID_TGFBR_PATHWAY	0	0	2.0464	0	0	2.19456
PID_P53_DOWNSTREAM_PATHWAY	0	0	2.01993	0	0	2.18281
PID_TCPTP_PATHWAY	0	0	1.9932	0	0	2.17147
PID_HDAC_CLASSII_PATHWAY	0	0	1.98931	0	0	2.16957
PID_NECTIN_PATHWAY	0	0	1.95152	0	0	2.15094
PID_ARF6_TRAFFICKING_PATHWAY	0	0	1.90222	0	0	2.12838
PID_MTOR_4PATHWAY	0	0	1.84418	0	0	2.10202
PID_BCR_5PATHWAY	0	0	1.79603	0	0	2.07956
PID_FOXO_PATHWAY	0	0	1.79613	0	0	2.07955
PID_ERBB2_ERBB3_PATHWAY	0	0	1.78455	0	0	2.07435
PID_EPHA2_FWD_PATHWAY	0	0	1.76602	0	0	2.06559
PID_IFNG_PATHWAY	0	0	1.7583	0	0	2.06195
PID_RAC1_PATHWAY	0	0	1.75773	0	0	2.06171
PID_EPHB_FWD_PATHWAY	0	0	1.71835	0	0	2.04245
PID_CXCR3_PATHWAY	0	0	1.70953	0	0	2.03815
PID_NEPHRIN_NEPH1_PATHWAY	0	0	1.5444	0	0	1.95509
PID_HIF1A_PATHWAY	0	0	1.54254	0	0	1.9541
PID_ECADHERIN_NASCENT_AJ_PATHWAY	0	0	1.50862	0	0	1.93707
PID_ERBB1_RECEPTOR_PROXIMAL_PATHWAY	0	0	1.49193	0	0	1.92863
PID_NFKAPPAB_CANONICAL_PATHWAY	0	0	1.48823	0	0	1.9262
PID_ECADHERIN_STABILIZATION_PATHWAY	0	0	1.46516	0	0	1.91369
PID_EPO_PATHWAY	0	0	1.44496	0	0	1.90243
PID_LKB1_PATHWAY	0	0	1.4412	0	0	1.90002
PID_S1P_S1P1_PATHWAY	0	0	1.40495	0	0	1.88155
PID_NFKAPPAB_ATYPICAL_PATHWAY	0	0	1.38963	0	0	1.87281
PID_ERBB1_DOWNSTREAM_PATHWAY	0	0	1.37118	0	0	1.86194
PID_HIV_NEF_PATHWAY	0	0	1.35051	0	0	1.85008
PID_LYMPH_ANGIOGENESIS_PATHWAY	0	0	1.33639	0	0	1.84238
PID_SYNDECAN_4_PATHWAY	0	0	1.32734	0	0	1.83795
PID_IGF1_PATHWAY	0	0	1.31668	0	0	1.83211
PID_ERBB1_INTERNALIZATION_PATHWAY	0	0	1.3032	0	0	1.82314

## Sheet: c2.cp.reactome
GeneSet	-log10_q-val_cov.PO.d21.over.Ctrl.rnk	-log10_q-val_cov.PO.d31.over.Ctrl.rnk	-log10_q-val_cov.PO.d31.over.d21.rnk	NES_cov.PO.d21.over.Ctrl.rnk	NES_cov.PO.d31.over.Ctrl.rnk	NES_cov.PO.d31.over.d21.rnk
REACTOME_GENE_EXPRESSION_TRANSCRIPTION	10	10	10	-4.57893	-3.68713	4.92859
REACTOME_EXTRACELLULAR_MATRIX_ORGANIZATION	10	10	2.11382	-4.14951	-4.1091	2.22496
REACTOME_ECM_PROTEOGLYCANS	10	10	1.54355	-3.81242	-3.91727	-2.09404
REACTOME_GENERIC_TRANSCRIPTION_PATHWAY	10	4.94328	10	-3.6552	-3.17676	3.85529
REACTOME_TRANSCRIPTIONAL_REGULATION_BY_MECP2	10	4.61285	0	-3.59687	-3.12804	0
REACTOME_SUMOYLATION	10	3.06347	4.48265	-3.5565	-2.62126	3.06293
REACTOME_DEGRADATION_OF_THE_EXTRACELLULAR_MATRIX	5.44756	10	1.64793	-3.41685	-3.40417	-2.14618
REACTOME_CHROMATIN_ORGANIZATION	4.92608	3.86142	4.11865	-3.26819	-2.87378	2.95337
REACTOME_REGULATION_OF_MECP2_EXPRESSION_AND_ACTIVITY	4.85412	4.45183	0	-3.22982	-3.00687	0
REACTOME_UNWINDING_OF_DNA	4.73549	10	3.87832	-3.18428	-3.67059	-2.89268
REACTOME_CELL_CYCLE	4.6831	2.31842	0	-3.1772	-2.36207	0
REACTOME_INTEGRIN_CELL_SURFACE_INTERACTIONS	4.68801	5.47575	0	-3.17217	-3.30314	0
REACTOME_DNA_STRAND_ELONGATION	4.67887	4.52853	0	-3.10624	-3.04454	0
REACTOME_CLASS_C_3_METABOTROPIC_GLUTAMATE_PHEROMONE_RECEPTORS	4.68503	4.52748	0	-3.08962	-3.04483	0
REACTOME_NCAM1_INTERACTIONS	4.51829	4.89411	0	-3.04763	-3.26308	0
REACTOME_RESOLUTION_OF_D_LOOP_STRUCTURES	4.49001	3.53716	0	-3.04471	-2.76712	0
REACTOME_SIGNALING_BY_RHO_GTPASES	4.23892	1.77329	0	-2.97566	-2.12308	0
REACTOME_COLLAGEN_DEGRADATION	4.23968	4.22675	1.81402	-2.97485	-2.97925	-2.21944
REACTOME_NEGATIVE_REGULATION_OF_TCF_DEPENDENT_SIGNALING_BY_WNT_LIGAND_ANTAGONISTS	4.03648	2.90011	0	-2.91171	-2.56461	0
REACTOME_PROCESSING_OF_CAPPED_INTRON_CONTAINING_PRE_MRNA	3.99285	2.41319	10	-2.90511	2.33694	4.01277
REACTOME_COLLAGEN_CHAIN_TRIMERIZATION	3.88302	4.84727	1.87423	-2.86956	-3.17553	-2.24611
REACTOME_POST_TRANSLATIONAL_PROTEIN_MODIFICATION	3.67301	4.72783	10	-2.81421	3.03524	3.99977
REACTOME_RESOLUTION_OF_D_LOOP_STRUCTURES_THROUGH_SYNTHESIS_DEPENDENT_STRAND_ANNEALING_SDSA	3.6683	2.60343	0	-2.81308	-2.46494	0
REACTOME_GPCR_LIGAND_BINDING	3.55355	4.91939	4.83674	-2.78374	-3.22436	-3.2252
REACTOME_ACTIVATION_OF_THE_PRE_REPLICATIVE_COMPLEX	3.536	3.62924	0	-2.77884	-2.80824	0
REACTOME_FORMATION_OF_THE_BETA_CATENIN:TCF_TRANSACTIVATING_COMPLEX	3.50631	2.14608	0	-2.76606	-2.28949	0
REACTOME_RUNX1_REGULATES_GENES_INVOLVED_IN_MEGAKARYOCYTE_DIFFERENTIATION_AND_PLATELET_FUNCTION	3.48327	2.15648	0	-2.75765	-2.29435	0
REACTOME_NON_INTEGRIN_MEMBRANE_ECM_INTERACTIONS	3.41824	2.90776	0	-2.73328	-2.56777	0
REACTOME_DNA_REPAIR	3.38204	4.09014	1.36996	-2.72105	-2.94114	1.86129
REACTOME_TRANSPORT_OF_MATURE_TRANSCRIPT_TO_CYTOPLASM	3.36554	1.36838	3.97034	-2.71561	-1.91863	2.90334
REACTOME_G1_S_SPECIFIC_TRANSCRIPTION	3.29625	3.78171	0	-2.6902	-2.84763	0
REACTOME_CELL_CYCLE_MITOTIC	3.29677	1.70777	0	-2.68968	-2.09272	0
REACTOME_SIGNALING_BY_GPCR	3.28234	4.20612	2.07098	-2.6845	-2.96685	-2.32684
REACTOME_SIGNALING_BY_RECEPTOR_TYROSINE_KINASES	3.22435	0	1.73968	-2.6653	0	2.05294
REACTOME_PHOSPHOLIPASE_C_MEDIATED_CASCADE_FGFR4	3.21125	2.32013	0	-2.65851	-2.36302	0
REACTOME_GLYCOSAMINOGLYCAN_METABOLISM	3.18077	2.49734	0	-2.64735	-2.42627	0
REACTOME_SUMOYLATION_OF_DNA_REPLICATION_PROTEINS	3.15246	1.32886	1.45159	-2.63792	-1.89843	1.90592
REACTOME_NEURONAL_SYSTEM	3.09147	3.53392	0	-2.61837	-2.76454	0
REACTOME_LAMININ_INTERACTIONS	3.03367	2.6244	0	-2.6003	-2.47185	0
REACTOME_NCAM_SIGNALING_FOR_NEURITE_OUT_GROWTH	2.96014	3.31805	0	-2.57589	-2.69959	0
REACTOME_REGULATION_OF_CHOLESTEROL_BIOSYNTHESIS_BY_SREBP_SREBF	2.95686	1.69873	0	-2.57423	-2.08728	0
REACTOME_MRNA_SPLICING	2.84482	2.04692	10	-2.5339	2.19067	3.36443
REACTOME_SUMOYLATION_OF_CHROMATIN_ORGANIZATION_PROTEINS	2.81934	1.44669	2.39058	-2.523	-1.96144	2.3411
REACTOME_MITOTIC_PROPHASE	2.74903	0	0	-2.49769	0	0
REACTOME_PRE_NOTCH_EXPRESSION_AND_PROCESSING	2.65548	2.43812	0	-2.45869	-2.40502	0
REACTOME_REGULATION_OF_LIPID_METABOLISM_BY_PEROXISOME_PROLIFERATOR_ACTIVATED_RECEPTOR_ALPHA_PPARALPHA	2.6445	1.62128	1.87184	-2.45366	-2.04952	2.11466
REACTOME_SIGNALING_BY_PDGF	2.63756	1.77313	0	-2.45069	-2.12322	0
REACTOME_ACTIVATION_OF_ATR_IN_RESPONSE_TO_REPLICATION_STRESS	2.61123	2.62404	1.61851	-2.44054	-2.47158	-2.13091
REACTOME_FGFR1C_LIGAND_BINDING_AND_ACTIVATION	2.61077	3.29902	0	-2.44015	-2.69223	0
REACTOME_HOMOLOGOUS_DNA_PAIRING_AND_STRAND_EXCHANGE	2.60571	2.94606	0	-2.43831	-2.57919	0
REACTOME_ACTIVATION_OF_GENE_EXPRESSION_BY_SREBF_SREBP	2.60287	2.64613	0	-2.4372	-2.48263	0
REACTOME_TRANSPORT_OF_THE_SLBP_DEPENDANT_MATURE_MRNA	2.58001	0	2.42441	-2.42958	0	2.35419
REACTOME_TRANSPORT_OF_MATURE_MRNAS_DERIVED_FROM_INTRONLESS_TRANSCRIPTS	2.56774	1.46149	2.62041	-2.4247	-1.96915	2.43402
REACTOME_DEFECTIVE_ST3GAL3_CAUSES_MCT12_AND_EIEE15	2.56281	1.58433	0	-2.42289	-2.03096	0
REACTOME_POLO_LIKE_KINASE_MEDIATED_EVENTS	2.54396	1.33616	0	-2.41546	-1.90196	0
REACTOME_HDR_THROUGH_HOMOLOGOUS_RECOMBINATION_HRR	2.53001	2.05539	0	-2.40975	-2.25347	0
REACTOME_VOLTAGE_GATED_POTASSIUM_CHANNELS	2.52409	2.14607	0	-2.40807	-2.28963	0
REACTOME_CA2PLUS_PATHWAY	2.51143	3.55443	0	-2.40324	-2.77381	0
REACTOME_NUCLEAR_ENVELOPE_BREAKDOWN	2.50633	0	0	-2.40125	0	0
REACTOME_FGFR1_LIGAND_BINDING_AND_ACTIVATION	2.48592	3.6105	0	-2.39343	-2.79401	0
REACTOME_SUMOYLATION_OF_DNA_DAMAGE_RESPONSE_AND_REPAIR_PROTEINS	2.47215	0	3.28208	-2.38797	0	2.66109
REACTOME_ERYTHROCYTES_TAKE_UP_OXYGEN_AND_RELEASE_CARBON_DIOXIDE	2.39701	1.56307	0	-2.35953	-2.02074	0
REACTOME_MOLECULES_ASSOCIATED_WITH_ELASTIC_FIBRES	2.36951	0	0	-2.3501	0	0
REACTOME_CELL_CYCLE_CHECKPOINTS	2.36918	0	2.12686	-2.34924	0	-2.34945
REACTOME_REGULATION_OF_TP53_ACTIVITY	2.34755	1.84221	0	-2.34143	-2.15495	0
REACTOME_NUCLEAR_IMPORT_OF_REV_PROTEIN	2.33775	0	2.4225	-2.3384	0	2.35333
REACTOME_BINDING_OF_TCF_LEF:CTNNB1_TO_TARGET_GENE_PROMOTERS	2.32825	1.74442	0	-2.33414	-2.10959	0
REACTOME_SEMAPHORIN_INTERACTIONS	2.31709	1.77005	0	-2.33017	-2.12139	0
REACTOME_INTERACTIONS_OF_REV_WITH_HOST_CELLULAR_PROTEINS	2.31653	0	2.41593	-2.32974	0	2.35063
REACTOME_DNA_DOUBLE_STRAND_BREAK_REPAIR	2.31245	1.94781	0	-2.32799	-2.20354	0
REACTOME_PHOSPHOLIPASE_C_MEDIATED_CASCADE_FGFR2	2.3098	2.4012	0	-2.32678	-2.39334	0
REACTOME_DISEASE	2.30813	0	10	-2.32607	0	3.78337
REACTOME_EXPORT_OF_VIRAL_RIBONUCLEOPROTEINS_FROM_NUCLEUS	2.27774	0	2.31306	-2.31143	0	2.31065
REACTOME_RUNX3_REGULATES_WNT_SIGNALING	2.26597	1.8408	0	-2.30678	-2.1543	0
REACTOME_EPIGENETIC_REGULATION_OF_GENE_EXPRESSION	2.26089	0	1.59621	-2.30402	0	1.98175
REACTOME_RHO_GTPASE_EFFECTORS	2.2606	0	0	-2.30329	0	0
REACTOME_RESOLUTION_OF_SISTER_CHROMATID_COHESION	2.22331	1.66111	0	-2.28741	-2.06942	0
REACTOME_PKMTS_METHYLATE_HISTONE_LYSINES	2.22197	1.49165	0	-2.28657	-1.98578	0
REACTOME_G0_AND_EARLY_G1	2.21833	2.3762	0	-2.28507	-2.38523	0
REACTOME_ASSEMBLY_OF_COLLAGEN_FIBRILS_AND_OTHER_MULTIMERIC_STRUCTURES	2.21271	2.73729	0	-2.28329	-2.51286	0
REACTOME_HS_GAG_BIOSYNTHESIS	2.20918	0	0	-2.28173	0	0
REACTOME_DISEASES_ASSOCIATED_WITH_O_GLYCOSYLATION_OF_PROTEINS	2.20547	4.29311	2.34976	-2.27995	-2.99228	-2.43825
REACTOME_MISSPLICED_LRP5_MUTANTS_HAVE_ENHANCED_BETA_CATENIN_DEPENDENT_SIGNALING	2.20259	1.94849	0	-2.27861	-2.20425	0
REACTOME_RET_SIGNALING	2.16928	0	0	-2.26517	0	0
REACTOME_COLLAGEN_BIOSYNTHESIS_AND_MODIFYING_ENZYMES	2.11438	2.11061	0	-2.24202	-2.27567	0
REACTOME_CHONDROITIN_SULFATE_DERMATAN_SULFATE_METABOLISM	2.08086	1.42055	0	-2.22817	-1.94723	0
REACTOME_TRANSCRIPTION_OF_E2F_TARGETS_UNDER_NEGATIVE_CONTROL_BY_P107_RBL1_AND_P130_RBL2_IN_COMPLEX_WITH_HDAC1	2.05399	1.30249	0	-2.21683	-1.88335	0
REACTOME_METABOLISM_OF_CARBOHYDRATES	2.04856	0	1.41568	-2.21484	0	1.88751
REACTOME_NUCLEAR_PORE_COMPLEX_NPC_DISASSEMBLY	2.02593	0	0	-2.20535	0	0
REACTOME_DEFECTIVE_TPR_MAY_CONFER_SUSCEPTIBILITY_TOWARDS_THYROID_PAPILLARY_CARCINOMA_TPC	2.01943	0	2.09933	-2.20253	0	2.21847
REACTOME_SUMOYLATION_OF_RNA_BINDING_PROTEINS	1.9981	0	2.74474	-2.19267	0	2.48289
REACTOME_RUNX1_INTERACTS_WITH_CO_FACTORS_WHOSE_PRECISE_EFFECT_ON_RUNX1_TARGETS_IS_NOT_KNOWN	1.99671	0	0	-2.19157	0	0
REACTOME_SUMOYLATION_OF_UBIQUITINYLATION_PROTEINS	1.9854	0	2.87423	-2.18683	0	2.52935
REACTOME_REGULATION_OF_TP53_ACTIVITY_THROUGH_ACETYLATION	1.98228	1.89139	1.49758	-2.18515	-2.17789	1.93177
REACTOME_POSITIVE_EPIGENETIC_REGULATION_OF_RRNA_EXPRESSION	1.97666	0	2.31572	-2.18226	0	2.31139
REACTOME_HEPARAN_SULFATE_HEPARIN_HS_GAG_METABOLISM	1.95986	1.90517	0	-2.17522	-2.1842	0
REACTOME_DOWNSTREAM_SIGNALING_OF_ACTIVATED_FGFR1	1.95161	0	0	-2.17185	0	0
REACTOME_ELASTIC_FIBRE_FORMATION	1.94223	0	0	-2.16786	0	0
REACTOME_MEIOTIC_RECOMBINATION	1.93905	1.95069	0	-2.16638	-2.20539	0
REACTOME_RNA_POLYMERASE_II_TRANSCRIPTION_TERMINATION	1.93207	1.37389	1.64997	-2.1632	-1.92172	2.00814
REACTOME_NOTCH3_INTRACELLULAR_DOMAIN_REGULATES_TRANSCRIPTION	1.92868	0	0	-2.16118	0	0
REACTOME_CONDENSATION_OF_PROMETAPHASE_CHROMOSOMES	1.92358	1.537	0	-2.15864	-2.00769	0
REACTOME_REGULATION_OF_INSULIN_LIKE_GROWTH_FACTOR_IGF_TRANSPORT_AND_UPTAKE_BY_INSULIN_LIKE_GROWTH_FACTOR_BINDING_PROTEINS_IGFBPS	1.92224	0	1.54294	-2.15812	0	1.95437
REACTOME_CA_DEPENDENT_EVENTS	1.91678	0	0	-2.15516	0	0
REACTOME_O_GLYCOSYLATION_OF_TSR_DOMAIN_CONTAINING_PROTEINS	1.91166	3.70775	3.14433	-2.15263	-2.83207	-2.69801
REACTOME_FGFR1B_LIGAND_BINDING_AND_ACTIVATION	1.91112	2.71253	0	-2.15228	-2.50416	0
REACTOME_KINESINS	1.89569	1.44536	0	-2.14433	-1.96077	0
REACTOME_SUMOYLATION_OF_TRANSCRIPTION_COFACTORS	1.88909	0	2.10133	-2.14153	0	2.21936
REACTOME_GLI_PROTEINS_BIND_PROMOTERS_OF_HH_RESPONSIVE_GENES_TO_PROMOTE_TRANSCRIPTION	1.88597	2.80018	1.53364	-2.1404	-2.53107	-2.08974
REACTOME_FATTY_ACIDS	1.88611	1.43794	0	-2.14023	-1.95717	0
REACTOME_HOMOLOGY_DIRECTED_REPAIR	1.87393	1.76477	0	-2.13472	-2.11874	0
REACTOME_DAG_AND_IP3_SIGNALING	1.86681	0	0	-2.13159	0	0
REACTOME_SUMOYLATION_OF_SUMOYLATION_PROTEINS	1.85383	0	2.8233	-2.12601	0	2.5099
REACTOME_TRANSCRIPTIONAL_REGULATION_BY_TP53	1.8446	0	3.32446	-2.12172	0	2.67822
REACTOME_REGULATION_OF_RUNX1_EXPRESSION_AND_ACTIVITY	1.84056	0	0	-2.12018	0	0
REACTOME_HDACS_DEACETYLATE_HISTONES	1.82502	0	1.6983	-2.11356	0	2.03258
REACTOME_M_PHASE	1.7911	0	0	-2.09764	0	0
REACTOME_COMPETING_ENDOGENOUS_RNAS_CERNAS_REGULATE_PTEN_TRANSLATION	1.73991	0	0	-2.07539	0	0
REACTOME_FGFR2C_LIGAND_BINDING_AND_ACTIVATION	1.73521	1.5057	0	-2.07313	-1.99269	0
REACTOME_NOTCH4_INTRACELLULAR_DOMAIN_REGULATES_TRANSCRIPTION	1.73014	0	1.90104	-2.0707	0	2.12777
REACTOME_RHO_GTPASES_ACTIVATE_FORMINS	1.72483	1.37542	0	-2.06822	-1.92258	0
REACTOME_NEUROTOXICITY_OF_CLOSTRIDIUM_TOXINS	1.72439	1.96699	0	-2.06805	-2.21252	0
REACTOME_DEPOLYMERISATION_OF_THE_NUCLEAR_LAMINA	1.7067	0	0	-2.05839	0	0
REACTOME_MITOTIC_PROMETAPHASE	1.69525	0	0	-2.05301	0	0
REACTOME_TP53_REGULATES_TRANSCRIPTION_OF_GENES_INVOLVED_IN_G2_CELL_CYCLE_ARREST	1.68658	1.69482	0	-2.04865	-2.08521	0
REACTOME_PROTEIN_PROTEIN_INTERACTIONS_AT_SYNAPSES	1.68418	1.43779	0	-2.04768	-1.95694	0
REACTOME_SIGNALING_BY_NTRKS	1.67054	0	0	-2.04092	0	0
REACTOME_SIGNALING_BY_RAS_MUTANTS	1.67114	0	0	-2.04083	0	0
REACTOME_LAGGING_STRAND_SYNTHESIS	1.66561	0	0	-2.03789	0	0
REACTOME_AXON_GUIDANCE	1.66063	1.72911	10	-2.03563	2.0499	3.65776
REACTOME_REGULATION_OF_PTEN_MRNA_TRANSLATION	1.65626	0	0	-2.03315	0	0
REACTOME_FGFRL1_MODULATION_OF_FGFR1_SIGNALING	1.65406	2.24958	0	-2.0319	-2.33155	0
REACTOME_BASE_EXCISION_REPAIR	1.64715	0	0	-2.02792	0	0
REACTOME_SMOOTH_MUSCLE_CONTRACTION	1.64621	0	0	-2.02748	0	0
REACTOME_NOTCH_HLH_TRANSCRIPTION_PATHWAY	1.64246	1.4497	1.70982	-2.02569	-1.96301	2.03834
REACTOME_TRANSCRIPTIONAL_REGULATION_BY_SMALL_RNAS	1.62255	0	2.54791	-2.01616	0	2.40449
REACTOME_CHROMOSOME_MAINTENANCE	1.61834	1.61739	0	-2.01383	-2.04749	0
REACTOME_LEADING_STRAND_SYNTHESIS	1.61647	0	0	-2.01217	0	0
REACTOME_CYP2E1_REACTIONS	1.60916	1.94734	2.55839	-2.00828	-2.20323	-2.5162
REACTOME_SIGNALING_BY_FGFR1	1.60475	0	0	-2.00609	0	0
REACTOME_COLLAGEN_FORMATION	1.6032	1.31876	0	-2.00519	-1.89317	0
REACTOME_RORA_ACTIVATES_GENE_EXPRESSION	1.58812	0	0	-1.99757	0	0
REACTOME_G2_M_DNA_DAMAGE_CHECKPOINT	1.58129	0	0	-1.99413	0	0
REACTOME_HATS_ACETYLATE_HISTONES	1.56707	0	2.4969	-1.98792	0	2.38263
REACTOME_REGULATION_OF_COMMISSURAL_AXON_PATHFINDING_BY_SLIT_AND_ROBO	1.5533	0	0	-1.98116	0	0
REACTOME_ACTIVATION_OF_HOX_GENES_DURING_DIFFERENTIATION	1.54296	0	0	-1.97628	0	0
REACTOME_NOTCH2_INTRACELLULAR_DOMAIN_REGULATES_TRANSCRIPTION	1.54023	0	0	-1.97496	0	0
REACTOME_INTERACTIONS_OF_VPR_WITH_HOST_CELLULAR_PROTEINS	1.52782	0	2.60775	-1.96784	0	2.42927
REACTOME_DEFECTIVE_CHST6_CAUSES_MCDC1	1.52711	1.60592	0	-1.96743	-2.04242	0
REACTOME_PERVASIVE_DEVELOPMENTAL_DISORDERS	1.52687	0	0	-1.96724	0	0
REACTOME_SIGNALING_BY_HIPPO	1.51938	0	0	-1.96322	0	0
REACTOME_REGULATION_OF_TP53_ACTIVITY_THROUGH_PHOSPHORYLATION	1.51301	0	0	-1.96033	0	0
REACTOME_MUSCLE_CONTRACTION	1.5041	3.9716	0	-1.95573	-2.89864	0
REACTOME_PI_3K_CASCADE:FGFR1	1.50222	0	0	-1.95478	0	0
REACTOME_ONCOGENIC_MAPK_SIGNALING	1.49976	0	0	-1.95363	0	0
REACTOME_RHO_GTPASE_CYCLE	1.49196	0	0	-1.9496	0	0
REACTOME_DEACTIVATION_OF_THE_BETA_CATENIN_TRANSACTIVATING_COMPLEX	1.47636	0	0	-1.94131	0	0
REACTOME_DEVELOPMENTAL_BIOLOGY	1.46714	0	10	-1.93668	0	3.96776
REACTOME_TRANSCRIPTION_OF_E2F_TARGETS_UNDER_NEGATIVE_CONTROL_BY_DREAM_COMPLEX	1.46497	1.90522	0	-1.93548	-2.18434	0
REACTOME_GENE_SILENCING_BY_RNA	1.43978	0	0	-1.92446	0	0
REACTOME_TELOMERE_C_STRAND_LAGGING_STRAND_SYNTHESIS	1.43225	0	0	-1.91997	0	0
REACTOME_SIGNALING_BY_TGF_BETA_RECEPTOR_COMPLEX_IN_CANCER	1.42861	0	0	-1.91795	0	0
REACTOME_PTEN_REGULATION	1.42862	0	4.43711	-1.91781	0	3.04565
REACTOME_TRNA_PROCESSING	1.42747	1.40713	1.35857	-1.91705	-1.94033	1.85437
REACTOME_GLUTAMATE_NEUROTRANSMITTER_RELEASE_CYCLE	1.41235	0	0	-1.90914	0	0
REACTOME_SIGNALING_BY_MODERATE_KINASE_ACTIVITY_BRAF_MUTANTS	1.40568	0	0	-1.90568	0	0
REACTOME_ERCC6_CSB_AND_EHMT2_G9A_POSITIVELY_REGULATE_RRNA_EXPRESSION	1.40179	1.70229	0	-1.90385	-2.08938	0
REACTOME_SYNDECAN_INTERACTIONS	1.39383	0	0	-1.89925	0	0
REACTOME_PHOSPHORYLATION_OF_EMI1	1.39381	0	0	-1.89913	0	0
REACTOME_POST_TRANSCRIPTIONAL_SILENCING_BY_SMALL_RNAS	1.38821	0	0	-1.89589	0	0
REACTOME_HS_GAG_DEGRADATION	1.38174	0	0	-1.89302	0	0
REACTOME_O_LINKED_GLYCOSYLATION	1.37381	3.04092	1.34121	-1.88888	-2.61388	-1.99664
REACTOME_DEFECTIVE_B4GALT1_CAUSES_B4GALT1_CDG_CDG_2D	1.36994	1.51644	0	-1.88648	-1.99753	0
REACTOME_FACTORS_INVOLVED_IN_MEGAKARYOCYTE_DEVELOPMENT_AND_PLATELET_PRODUCTION	1.35696	1.4825	0	-1.87938	-1.98102	0
REACTOME_NUCLEAR_RECEPTOR_TRANSCRIPTION_PATHWAY	1.34949	0	1.63308	-1.87544	0	2.00029
REACTOME_INTRA_GOLGI_TRAFFIC	1.34829	0	1.43022	-1.87495	0	1.89447
REACTOME_LOSS_OF_MECP2_BINDING_ABILITY_TO_THE_NCOR_SMRT_COMPLEX	1.34828	0	0	-1.87489	0	0
REACTOME_G_PROTEIN_MEDIATED_EVENTS	1.34273	1.96132	0	-1.87214	-2.2104	0
REACTOME_FRS_MEDIATED_FGFR1_SIGNALING	1.33826	0	0	-1.8694	0	0
REACTOME_MEIOSIS	1.33721	1.72292	0	-1.8688	-2.10037	0
REACTOME_CDC6_ASSOCIATION_WITH_THE_ORC:ORIGIN_COMPLEX	1.33271	1.40604	0	-1.86624	-1.93963	0
REACTOME_GRB7_EVENTS_IN_ERBB2_SIGNALING	1.32824	0	0	-1.86393	0	0
REACTOME_SIGNALING_BY_WNT	1.32272	0	1.47449	-1.86017	0	1.91869
REACTOME_GLUCOSE_METABOLISM	1.31408	0	3.13057	-1.85527	0	2.61097
REACTOME_FGFR3_LIGAND_BINDING_AND_ACTIVATION	1.31249	0	0	-1.85447	0	0
REACTOME_G2_M_CHECKPOINTS	1.30643	0	0	-1.85088	0	0
REACTOME_TRANSLATION	10	10	10	6.32949	6.29218	4.33923
REACTOME_REGULATION_OF_EXPRESSION_OF_SLITS_AND_ROBOS	10	10	10	5.28639	5.70984	4.88038
REACTOME_EUKARYOTIC_TRANSLATION_INITIATION	10	10	10	5.22282	6.24748	6.47676
REACTOME_SELENOAMINO_ACID_METABOLISM	10	10	10	4.95315	5.72218	5.3505
REACTOME_INTRAFLAGELLAR_TRANSPORT	10	10	2.5334	4.94391	3.78534	-2.50653
REACTOME_NONSENSE_MEDIATED_DECAY_NMD_INDEPENDENT_OF_THE_EXON_JUNCTION_COMPLEX_EJC	10	10	10	4.87373	5.63126	5.7691
REACTOME_SRP_DEPENDENT_COTRANSLATIONAL_PROTEIN_TARGETING_TO_MEMBRANE	10	10	10	4.84313	6.04659	5.8965
REACTOME_METABOLISM_OF_AMINO_ACIDS_AND_DERIVATIVES	10	10	3.19164	4.76607	3.95757	2.63217
REACTOME_RESPIRATORY_ELECTRON_TRANSPORT_ATP_SYNTHESIS_BY_CHEMIOSMOTIC_COUPLING_AND_HEAT_PRODUCTION_BY_UNCOUPLING_PROTEINS	10	10	3.06147	4.75526	4.24931	2.59099
REACTOME_RRNA_PROCESSING_IN_THE_NUCLEUS_AND_CYTOSOL	10	10	10	4.53118	4.62782	4.6431
REACTOME_THE_CITRIC_ACID_TCA_CYCLE_AND_RESPIRATORY_ELECTRON_TRANSPORT	10	10	3.69607	4.43362	4.25154	2.81443
REACTOME_RRNA_PROCESSING	10	10	10	4.38924	4.63184	4.44107
REACTOME_PROTEIN_LOCALIZATION	10	4.85391	0	4.38917	3.06377	0
REACTOME_MITOCHONDRIAL_TRANSLATION	10	10	1.56835	4.25857	3.43196	-2.10727
REACTOME_RESPIRATORY_ELECTRON_TRANSPORT	10	10	2.96759	4.18914	4.23116	2.55942
REACTOME_METABOLISM_OF_RNA	10	10	10	4.15484	4.86904	6.66202
REACTOME_SIGNALING_BY_ROBO_RECEPTORS	10	10	10	4.1516	4.59307	4.65142
REACTOME_CILIUM_ASSEMBLY	10	5.6565	1.8387	4.13553	3.27293	-2.22952
REACTOME_NONSENSE_MEDIATED_DECAY_NMD	10	10	10	4.10954	4.94839	5.5427
REACTOME_DEFECTIVE_CFTR_CAUSES_CYSTIC_FIBROSIS	10	10	2.71293	3.87945	3.94446	2.47054
REACTOME_VIF_MEDIATED_DEGRADATION_OF_APOBEC3G	10	10	3.00839	3.80861	3.70716	2.57304
REACTOME_REGULATION_OF_APOPTOSIS	10	10	3.42632	3.76978	3.89525	2.71441
REACTOME_DEGRADATION_OF_GLI1_BY_THE_PROTEASOME	10	5.66697	2.55205	3.67418	3.2512	2.4067
REACTOME_NEGATIVE_REGULATION_OF_NOTCH4_SIGNALING	10	10	2.30125	3.66405	3.68446	2.30593
REACTOME_INFLUENZA_INFECTION	10	10	10	3.59926	4.84448	5.57651
REACTOME_ANTIGEN_PROCESSING_CROSS_PRESENTATION	10	10	3.19166	3.57422	3.92631	2.63245
REACTOME_DECTIN_1_MEDIATED_NONCANONICAL_NF_KB_SIGNALING	10	10	4.15155	3.5671	3.84785	2.9707
REACTOME_REGULATION_OF_RUNX3_EXPRESSION_AND_ACTIVITY	10	10	3.73719	3.55855	3.61162	2.82268
REACTOME_CROSS_PRESENTATION_OF_SOLUBLE_EXOGENOUS_ANTIGENS_ENDOSOMES	10	10	2.376	3.55236	3.4481	2.33505
REACTOME_METABOLISM_OF_POLYAMINES	10	5.11759	2.24904	3.55117	3.13657	2.28268
REACTOME_STABILIZATION_OF_P53	10	10	3.14019	3.44918	3.4479	2.61491
REACTOME_FBXL7_DOWN_REGULATES_AURKA_DURING_MITOTIC_ENTRY_AND_IN_EARLY_MITOSIS	10	10	2.30102	3.44535	3.49136	2.30548
REACTOME_ABC_TRANSPORTER_DISORDERS	10	10	2.01973	3.42214	3.50979	2.18268
REACTOME_ORGANELLE_BIOGENESIS_AND_MAINTENANCE	10	4.04216	0	3.41213	2.87972	0
REACTOME_HEDGEHOG_LIGAND_BIOGENESIS	10	10	2.6736	3.40803	3.41045	2.45565
REACTOME_RUNX1_REGULATES_TRANSCRIPTION_OF_GENES_INVOLVED_IN_DIFFERENTIATION_OF_HSCS	10	10	2.28799	3.40295	3.31122	2.29981
REACTOME_INFECTIOUS_DISEASE	10	10	10	3.40148	4.62987	5.2066
REACTOME_AUF1_HNRNP_D0_BINDS_AND_DESTABILIZES_MRNA	10	10	3.20392	3.34931	3.50642	2.63641
REACTOME_DEGRADATION_OF_AXIN	10	10	3.23501	3.32548	3.31292	2.64679
REACTOME_SCF_SKP2_MEDIATED_DEGRADATION_OF_P27_P21	10	10	1.6748	3.32293	3.39925	2.02095
REACTOME_CELLULAR_RESPONSE_TO_HYPOXIA	5.55452	5.67071	3.48389	3.28937	3.24337	2.73771
REACTOME_ACTIVATION_OF_THE_MRNA_UPON_BINDING_OF_THE_CAP_BINDING_COMPLEX_AND_EIFS_AND_SUBSEQUENT_BINDING_TO_43S	5.5629	10	10	3.28222	4.28306	4.80614
REACTOME_DOWNSTREAM_TCR_SIGNALING	5.56703	10	2.65395	3.27292	3.44647	2.44674
REACTOME_CDK_MEDIATED_PHOSPHORYLATION_AND_REMOVAL_OF_CDC6	5.57918	4.01321	0	3.25137	2.87358	0
REACTOME_ABC_FAMILY_PROTEINS_MEDIATED_TRANSPORT	5.58184	10	0	3.24521	3.44521	0
REACTOME_HEDGEHOG_OFF_STATE	5.58316	4.63777	0	3.2429	3.00707	0
REACTOME_DEGRADATION_OF_DVL	5.58448	10	2.69587	3.24055	3.42433	2.46373
REACTOME_REGULATION_OF_RUNX2_EXPRESSION_AND_ACTIVITY	5.58841	10	2.28398	3.23654	3.42216	2.29775
REACTOME_ACTIVATION_OF_APC_C_AND_APC_C:CDC20_MEDIATED_DEGRADATION_OF_MITOTIC_PROTEINS	5.5936	3.50206	0	3.22759	2.71036	0
REACTOME_ANTIGEN_PROCESSING:_UBIQUITINATION_PROTEASOME_DEGRADATION	5.59617	10	5.2865	3.22415	3.93493	3.17364
REACTOME_CLASS_I_MHC_MEDIATED_ANTIGEN_PROCESSING_PRESENTATION	5.2991	10	10	3.22088	4.30493	3.74844
REACTOME_MITOCHONDRIAL_PROTEIN_IMPORT	5.13589	2.22161	0	3.19765	2.2624	0
REACTOME_APC_C:CDH1_MEDIATED_DEGRADATION_OF_CDC20_AND_OTHER_APC_C:CDH1_TARGETED_PROTEINS_IN_LATE_MITOSIS_EARLY_G1	4.68339	3.79688	1.34648	3.14244	2.7957	1.848
REACTOME_DOWNSTREAM_SIGNALING_EVENTS_OF_B_CELL_RECEPTOR_BCR	4.68687	5.39093	3.0024	3.13992	3.19988	2.57048
REACTOME_ACTIVATION_OF_NF_KAPPAB_IN_B_CELLS	4.64339	10	4.04555	3.13253	3.44661	2.93478
REACTOME_SIGNALING_BY_THE_B_CELL_RECEPTOR_BCR	4.65585	4.85084	2.1454	3.11649	3.07147	2.23901
REACTOME_REGULATION_OF_MITOTIC_CELL_CYCLE	4.41525	2.67212	0	3.01519	2.43207	0
REACTOME_THE_ROLE_OF_GTSE1_IN_G2_M_PROGRESSION_AFTER_G2_CHECKPOINT	4.30828	4.6681	0	2.99626	3.01457	0
REACTOME_REGULATION_OF_RAS_BY_GAPS	4.29519	4.47884	2.05064	2.99269	2.98337	2.19614
REACTOME_MAPK6_MAPK4_SIGNALING	4.24466	3.72572	1.83551	2.96653	2.7719	2.09771
REACTOME_INTERFERON_ALPHA_BETA_SIGNALING	4.13187	10	1.94715	2.92866	3.67129	2.14913
REACTOME_TNFR2_NON_CANONICAL_NF_KB_PATHWAY	4.06844	10	3.69657	2.90682	3.44708	2.81408
REACTOME_G1_S_DNA_DAMAGE_CHECKPOINTS	4.02709	4.26637	1.92896	2.90226	2.93481	2.14114
REACTOME_MITOCHONDRIAL_FATTY_ACID_BETA_OXIDATION	4.01208	2.66684	0	2.89325	2.42942	0
REACTOME_SIGNALING_BY_HEDGEHOG	3.95511	3.90316	0	2.87784	2.83248	0
REACTOME_DEGRADATION_OF_BETA_CATENIN_BY_THE_DESTRUCTION_COMPLEX	3.94349	3.84742	1.95837	2.87332	2.8146	2.15489
REACTOME_CLEC7A_DECTIN_1_SIGNALING	3.87043	5.11676	3.69786	2.85516	3.14107	2.81545
REACTOME_CLASS_A_1_RHODOPSIN_LIKE_RECEPTORS	3.70134	2.3007	4.52948	2.8189	-2.35454	-3.10361
REACTOME_TCR_SIGNALING	3.67958	5.66978	3.51552	2.81578	3.24408	2.74895
REACTOME_PEROXISOMAL_PROTEIN_IMPORT	3.64677	2.28905	0	2.80571	2.28973	0
REACTOME_COMPLEX_I_BIOGENESIS	3.64084	5.64775	1.61516	2.80077	3.28589	1.99187
REACTOME_INTERLEUKIN_1_SIGNALING	3.60941	5.64281	4.99508	2.78281	3.30138	3.15844
REACTOME_FCERI_MEDIATED_NF_KB_ACTIVATION	3.49339	4.46676	4.35465	2.74864	2.97371	3.02193
REACTOME_NEDDYLATION	3.46582	10	2.71336	2.73821	3.53115	2.47112
REACTOME_REGULATION_OF_PTEN_STABILITY_AND_ACTIVITY	3.38094	5.66224	3.87312	2.71218	3.26815	2.8745
REACTOME_ASYMMETRIC_LOCALIZATION_OF_PCP_PROTEINS	3.35357	3.02474	2.51682	2.70318	2.55399	2.39027
REACTOME_INNATE_IMMUNE_SYSTEM	3.28928	10	10	2.67452	3.94096	3.67248
REACTOME_ER_TO_GOLGI_ANTEROGRADE_TRANSPORT	3.22135	4.017	3.15227	2.65642	2.87423	2.61892
REACTOME_HIV_INFECTION	3.15356	10	10	2.63139	3.60298	3.8594
REACTOME_TRANSLOCATION_OF_ZAP_70_TO_IMMUNOLOGICAL_SYNAPSE	3.13881	0	0	2.6271	0	0
REACTOME_PD_1_SIGNALING	3.12538	0	0	2.62379	0	0
REACTOME_SWITCHING_OF_ORIGINS_TO_A_POST_REPLICATIVE_STATE	3.08537	2.04781	0	2.60958	2.19122	0
REACTOME_SIGNALING_BY_NOTCH4	3.05168	2.96977	2.30249	2.59771	2.53563	2.30666
REACTOME_ADAPTIVE_IMMUNE_SYSTEM	2.99964	10	10	2.583	3.80133	3.31296
REACTOME_CRISTAE_FORMATION	2.98544	1.36484	0	2.57874	1.86896	0
REACTOME_HEDGEHOG_ON_STATE	2.89818	2.88954	1.44692	2.54708	2.51009	1.90351
REACTOME_ORC1_REMOVAL_FROM_CHROMATIN	2.86251	2.62245	0	2.53522	2.41305	0
REACTOME_PEPTIDE_LIGAND_BINDING_RECEPTORS	2.71958	1.37031	10	2.48189	1.87219	-3.27801
REACTOME_INTERLEUKIN_1_FAMILY_SIGNALING	2.70484	5.65843	5.53211	2.47723	3.27077	3.27566
REACTOME_COPI_MEDIATED_ANTEROGRADE_TRANSPORT	2.65631	3.56793	2.13562	2.45981	2.73364	2.23504
REACTOME_RRNA_MODIFICATION_IN_THE_NUCLEUS_AND_CYTOSOL	2.64108	2.89533	2.13268	2.45403	2.51172	2.23361
REACTOME_REGULATION_OF_MRNA_STABILITY_BY_PROTEINS_THAT_BIND_AU_RICH_ELEMENTS	2.63019	3.50939	4.00768	2.44959	2.7126	2.91135
REACTOME_HOST_INTERACTIONS_OF_HIV_FACTORS	2.61681	5.2207	10	2.44474	3.18486	3.35314
REACTOME_CELLULAR_RESPONSES_TO_EXTERNAL_STIMULI	2.615	10	10	2.44406	3.36832	3.84543
REACTOME_PHASE_II_CONJUGATION_OF_COMPOUNDS	2.3886	0	0	2.36276	0	0
REACTOME_C_TYPE_LECTIN_RECEPTORS_CLRS	2.33594	3.38526	2.2512	2.34421	2.6727	2.28364
REACTOME_CYCLIN_A:CDK2_ASSOCIATED_EVENTS_AT_S_PHASE_ENTRY	2.32105	1.93999	1.44092	2.33852	2.14619	1.8998
REACTOME_FC_EPSILON_RECEPTOR_FCERI_SIGNALING	2.29328	2.79767	3.41024	2.32905	2.47886	2.70897
REACTOME_COMPLEMENT_CASCADE	2.276	2.27505	0	2.32234	2.28514	0
REACTOME_NEUTROPHIL_DEGRANULATION	2.24265	5.03318	2.59209	2.30966	3.11968	2.42246
REACTOME_FORMATION_OF_ATP_BY_CHEMIOSMOTIC_COUPLING	2.22925	0	0	2.30517	0	0
REACTOME_ASPARAGINE_N_LINKED_GLYCOSYLATION	2.18338	10	10	2.2864	3.32397	3.55825
REACTOME_CARBOXYTERMINAL_POST_TRANSLATIONAL_MODIFICATIONS_OF_TUBULIN	2.17698	0	2.65593	2.28382	0	-2.55212
REACTOME_FORMATION_OF_TUBULIN_FOLDING_INTERMEDIATES_BY_CCT_TRIC	2.17212	1.72854	0	2.28191	2.04964	0
REACTOME_INTERFERON_SIGNALING	2.14639	4.14885	3.19284	2.27232	2.90782	2.63297
REACTOME_KERATINIZATION	1.97281	1.49132	0	2.19883	1.93326	0
REACTOME_ASSEMBLY_OF_THE_PRE_REPLICATIVE_COMPLEX	1.96729	1.85816	0	2.1963	2.10859	0
REACTOME_PHOSPHORYLATION_OF_CD3_AND_TCR_ZETA_CHAINS	1.95341	0	0	2.1904	0	0
REACTOME_FORMATION_OF_THE_CORNIFIED_ENVELOPE	1.91027	1.46033	0	2.17223	1.91831	0
REACTOME_DISORDERS_OF_TRANSMEMBRANE_TRANSPORTERS	1.89612	2.33883	1.76169	2.1661	2.31106	2.06374
REACTOME_TRANSPORT_TO_THE_GOLGI_AND_SUBSEQUENT_MODIFICATION	1.88157	3.99802	3.74422	2.15919	2.86942	2.82619
REACTOME_BIOLOGICAL_OXIDATIONS	1.86935	0	2.04678	2.15355	0	-2.31771
REACTOME_FOLDING_OF_ACTIN_BY_CCT_TRIC	1.8529	1.83528	0	2.14703	2.09764	0
REACTOME_METALLOTHIONEINS_BIND_METALS	1.8509	0	0	2.14581	0	0
REACTOME_INTERLEUKIN_10_SIGNALING	1.81263	3.14434	0	2.12884	2.5928	0
REACTOME_BBSOME_MEDIATED_CARGO_TARGETING_TO_CILIUM	1.79705	1.53878	0	2.12087	1.95804	0
REACTOME_DIGESTION_AND_ABSORPTION	1.76182	0	0	2.10597	0	0
REACTOME_DISSOLUTION_OF_FIBRIN_CLOT	1.7606	1.51208	0	2.10538	1.94486	0
REACTOME_GAP_JUNCTION_ASSEMBLY	1.76029	0	0	2.10518	0	0
REACTOME_ANTIMICROBIAL_PEPTIDES	1.72474	0	0	2.08929	0	0
REACTOME_GENERATION_OF_SECOND_MESSENGER_MOLECULES	1.71675	0	0	2.08576	0	0
REACTOME_COOPERATION_OF_PREFOLDIN_AND_TRIC_CCT_IN_ACTIN_AND_TUBULIN_FOLDING	1.66242	1.39526	0	2.05979	1.88572	0
REACTOME_REGULATION_OF_TLR_BY_ENDOGENOUS_LIGAND	1.5701	0	1.66716	2.01718	0	-2.15467
REACTOME_INTERLEUKIN_4_AND_INTERLEUKIN_13_SIGNALING	1.55583	2.5706	1.40438	2.01019	2.39608	1.88112
REACTOME_CHEMOKINE_RECEPTORS_BIND_CHEMOKINES	1.54596	1.3066	1.34975	2.00443	1.83818	-2.00108
REACTOME_REGULATED_NECROSIS	1.53752	4.47082	0	2.00033	2.96881	0
REACTOME_PROGRAMMED_CELL_DEATH	1.53361	2.82903	4.10254	1.99826	2.49027	2.94721
REACTOME_ENOS_ACTIVATION	1.51426	0	0	1.98828	0	0
REACTOME_DETOXIFICATION_OF_REACTIVE_OXYGEN_SPECIES	1.47124	1.54905	0	1.96592	1.9632	0
REACTOME_MITOCHONDRIAL_IRON_SULFUR_CLUSTER_BIOGENESIS	1.39319	0	0	1.92623	0	0
REACTOME_DIGESTION	1.38911	0	0	1.9238	0	0
REACTOME_PREFOLDIN_MEDIATED_TRANSFER_OF_SUBSTRATE_TO_CCT_TRIC	1.35703	1.58674	0	1.90697	1.98141	0
REACTOME_RESPONSE_TO_METAL_IONS	1.31532	0	0	1.88398	0	0
REACTOME_TRANSCRIPTIONAL_REGULATION_BY_RUNX3	1.30899	1.39205	4.00708	1.88089	1.88393	2.91156
REACTOME_TRNA_MODIFICATION_IN_THE_NUCLEUS_AND_CYTOSOL	1.30772	0	0	1.87958	0	0
REACTOME_AUTOPHAGY	1.30707	2.85003	3.21061	1.87923	2.49706	2.64018
REACTOME_FGFR2_LIGAND_BINDING_AND_ACTIVATION	0	2.67694	0	0	-2.4923	0
REACTOME_CARDIAC_CONDUCTION	0	2.32072	1.62049	0	-2.36339	-2.13234
REACTOME_DISEASES_OF_GLYCOSYLATION	0	2.18122	0	0	-2.30488	0
REACTOME_CRMPS_IN_SEMA3A_SIGNALING	0	2.0299	0	0	-2.24247	0
REACTOME_HDR_THROUGH_SINGLE_STRAND_ANNEALING_SSA	0	2.00886	0	0	-2.23308	0
REACTOME_OTHER_SEMAPHORIN_INTERACTIONS	0	2.00053	0	0	-2.22925	0
REACTOME_NITRIC_OXIDE_STIMULATES_GUANYLATE_CYCLASE	0	1.97689	3.93312	0	-2.21745	-2.92282
REACTOME_PEPTIDE_HORMONE_BIOSYNTHESIS	0	1.96282	0	0	-2.21109	0
REACTOME_TOXICITY_OF_BOTULINUM_TOXIN_TYPE_D_BONT_D	0	1.95524	0	0	-2.20754	0
REACTOME_FGFR2B_LIGAND_BINDING_AND_ACTIVATION	0	1.83256	1.4933	0	-2.15115	-2.07148
REACTOME_CGMP_EFFECTS	0	1.7123	2.15068	0	-2.09479	-2.35972
REACTOME_G_ALPHA_I_SIGNALLING_EVENTS	0	1.68837	0	0	-2.08242	0
REACTOME_MYOGENESIS	0	1.6672	0	0	-2.07302	0
REACTOME_PHASE_0_RAPID_DEPOLARISATION	0	1.55562	2.17358	0	-2.01733	-2.36978
REACTOME_ACYL_CHAIN_REMODELLING_OF_PG	0	1.5456	0	0	-2.01218	0
REACTOME_POTASSIUM_CHANNELS	0	1.47645	0	0	-1.97714	0
REACTOME_NAPLUS_CL_DEPENDENT_NEUROTRANSMITTER_TRANSPORTERS	0	1.43192	0	0	-1.95365	0
REACTOME_RMTS_METHYLATE_HISTONE_ARGININES	0	1.4202	0	0	-1.94685	0
REACTOME_TRANSPORT_OF_INORGANIC_CATIONS_ANIONS_AND_AMINO_ACIDS_OLIGOPEPTIDES	0	1.40433	0	0	-1.9382	0
REACTOME_PRE_NOTCH_PROCESSING_IN_THE_ENDOPLASMIC_RETICULUM	0	1.39694	0	0	-1.93447	0
REACTOME_TRANSCRIPTIONAL_REGULATION_BY_E2F6	0	1.35895	0	0	-1.9138	0
REACTOME_MITOTIC_SPINDLE_CHECKPOINT	0	1.31297	0	0	-1.88954	0
REACTOME_CYTOKINE_SIGNALING_IN_IMMUNE_SYSTEM	0	4.96588	10	0	3.08862	4.11701
REACTOME_VESICLE_MEDIATED_TRANSPORT	0	3.81226	10	0	2.80323	4.82887
REACTOME_HSF1_ACTIVATION	0	3.6448	0	0	2.75999	0
REACTOME_ATTENUATION_PHASE	0	3.52813	1.98174	0	2.72029	2.1664
REACTOME_CELLULAR_RESPONSES_TO_STRESS	0	3.35604	5.53016	0	2.66275	3.27725
REACTOME_MACROAUTOPHAGY	0	3.13825	2.54339	0	2.59008	2.40288
REACTOME_HIV_LIFE_CYCLE	0	2.81712	5.29163	0	2.48565	3.16873
REACTOME_TOLL_LIKE_RECEPTOR_CASCADES	0	2.75478	2.75962	0	2.46249	2.48805
REACTOME_TICAM1_DEPENDENT_ACTIVATION_OF_IRF3_IRF7	0	2.57359	1.77871	0	2.39694	2.07186
REACTOME_TOLL_LIKE_RECEPTOR_4_TLR4_CASCADE	0	2.51046	2.63816	0	2.37282	2.43978
REACTOME_UB_SPECIFIC_PROCESSING_PROTEASES	0	2.47579	10	0	2.35946	3.32353
REACTOME_IMMUNOREGULATORY_INTERACTIONS_BETWEEN_A_LYMPHOID_AND_A_NON_LYMPHOID_CELL	0	2.4186	3.88814	0	2.33855	2.88468
REACTOME_CASPASE_ACTIVATION_VIA_DEATH_RECEPTORS_IN_THE_PRESENCE_OF_LIGAND	0	2.40816	0	0	2.33526	0
REACTOME_INTERLEUKIN_12_FAMILY_SIGNALING	0	2.39492	1.65648	0	2.33025	2.01184
REACTOME_TRIF_TICAM1_MEDIATED_TLR4_SIGNALING	0	2.37589	3.66951	0	2.32362	2.79867
REACTOME_SIGNALING_BY_INTERLEUKINS	0	2.21989	10	0	2.26137	3.34014
REACTOME_REGULATION_BY_C_FLIP	0	2.19742	0	0	2.25147	0
REACTOME_HSP90_CHAPERONE_CYCLE_FOR_STEROID_HORMONE_RECEPTORS_SHR	0	2.19146	0	0	2.24898	0
REACTOME_TOLL_LIKE_RECEPTOR_9_TLR9_CASCADE	0	2.13224	3.76557	0	2.22622	2.83513
REACTOME_ANTIVIRAL_MECHANISM_BY_IFN_STIMULATED_GENES	0	2.13129	2.52062	0	2.22557	2.39223
REACTOME_DDX58_IFIH1_MEDIATED_INDUCTION_OF_INTERFERON_ALPHA_BETA	0	2.08783	3.66853	0	2.20806	2.80033
REACTOME_TGF_BETA_RECEPTOR_SIGNALING_IN_EMT_EPITHELIAL_TO_MESENCHYMAL_TRANSITION	0	2.08606	0	0	2.20742	0
REACTOME_ACTIVATION_OF_IRF3_IRF7_MEDIATED_BY_TBK1_IKK_EPSILON	0	2.0805	0	0	2.20534	0
REACTOME_HSF1_DEPENDENT_TRANSACTIVATION	0	2.07367	1.41231	0	2.20212	1.88571
REACTOME_ANTIGEN_PRESENTATION:_FOLDING_ASSEMBLY_AND_PEPTIDE_LOADING_OF_CLASS_I_MHC	0	2.06327	4.63882	0	2.19785	3.08983
REACTOME_INTERFERON_GAMMA_SIGNALING	0	2.05311	0	0	2.19331	0
REACTOME_UCH_PROTEINASES	0	2.0457	3.25405	0	2.19008	2.65277
REACTOME_INTERLEUKIN_12_SIGNALING	0	1.96506	0	0	2.15677	0
REACTOME_DEFENSINS	0	1.95317	0	0	2.15131	0
REACTOME_FORMATION_OF_INCISION_COMPLEX_IN_GG_NER	0	1.92503	0	0	2.13972	0
REACTOME_MYD88_CASCADE_INITIATED_ON_PLASMA_MEMBRANE	0	1.86717	3.45831	0	2.11331	2.7219
REACTOME_MITOPHAGY	0	1.84125	2.16558	0	2.10108	2.24815
REACTOME_ANCHORING_OF_THE_BASAL_BODY_TO_THE_PLASMA_MEMBRANE	0	1.80413	0	0	2.08326	0
REACTOME_RNA_POLYMERASE_II_TRANSCRIPTION_ELONGATION	0	1.78194	1.92919	0	2.0729	2.14131
REACTOME_REGULATION_OF_HSF1_MEDIATED_HEAT_SHOCK_RESPONSE	0	1.77596	3.74354	0	2.07051	2.82327
REACTOME_COPII_MEDIATED_VESICLE_TRANSPORT	0	1.7709	2.05387	0	2.06832	2.19769
REACTOME_FORMATION_OF_HIV_ELONGATION_COMPLEX_IN_THE_ABSENCE_OF_HIV_TAT	0	1.69247	0	0	2.03285	0
REACTOME_PROTEIN_FOLDING	0	1.68691	0	0	2.02987	0
REACTOME_COOPERATION_OF_PDCL_PHLP1_AND_TRIC_CCT_IN_G_PROTEIN_BETA_FOLDING	0	1.64761	1.67137	0	2.01093	2.01936
REACTOME_NEGATIVE_REGULATORS_OF_DDX58_IFIH1_SIGNALING	0	1.63888	1.72927	0	2.00729	2.04809
REACTOME_OVARIAN_TUMOR_DOMAIN_PROTEASES	0	1.6353	1.55791	0	2.0056	1.9626
REACTOME_TRAIL_SIGNALING	0	1.61279	0	0	1.99402	0
REACTOME_MITOTIC_G2_G2_M_PHASES	0	1.61274	0	0	1.99392	0
REACTOME_PROTEIN_METHYLATION	0	1.59419	0	0	1.98505	0
REACTOME_CASPASE_ACTIVATION_VIA_EXTRINSIC_APOPTOTIC_SIGNALLING_PATHWAY	0	1.57917	0	0	1.97814	0
REACTOME_DEUBIQUITINATION	0	1.5761	10	0	1.97662	3.47641
REACTOME_COPI_DEPENDENT_GOLGI_TO_ER_RETROGRADE_TRAFFIC	0	1.5588	0	0	1.96797	0
REACTOME_TOLL_LIKE_RECEPTOR_TLR1:TLR2_CASCADE	0	1.52835	2.05373	0	1.95298	2.19775
REACTOME_FORMATION_OF_TC_NER_PRE_INCISION_COMPLEX	0	1.50937	1.46157	0	1.9428	1.91154
REACTOME_IRON_UPTAKE_AND_TRANSPORT	0	1.50741	1.48168	0	1.94147	1.92246
REACTOME_CARGO_CONCENTRATION_IN_THE_ER	0	1.5072	1.37292	0	1.94133	1.8629
REACTOME_ENDOSOMAL_VACUOLAR_PATHWAY	0	1.49792	1.59089	0	1.93691	1.979
REACTOME_GLYCOGEN_SYNTHESIS	0	1.4445	0	0	1.90987	0
REACTOME_TRANSCRIPTIONAL_REGULATION_BY_RUNX2	0	1.41932	2.04567	0	1.8979	2.19417
REACTOME_GENE_AND_PROTEIN_EXPRESSION_BY_JAK_STAT_SIGNALING_AFTER_INTERLEUKIN_12_STIMULATION	0	1.41141	0	0	1.89382	0
REACTOME_SENESCENCE_ASSOCIATED_SECRETORY_PHENOTYPE_SASP	0	1.39074	0	0	1.88328	0
REACTOME_PROTEIN_UBIQUITINATION	0	1.38325	0	0	1.87927	0
REACTOME_TIGHT_JUNCTION_INTERACTIONS	0	1.37296	1.33951	0	1.87371	1.84448
REACTOME_TRANS_GOLGI_NETWORK_VESICLE_BUDDING	0	1.34589	2.85614	0	1.85885	2.52284
REACTOME_METABOLISM_OF_NON_CODING_RNA	0	1.34329	2.57232	0	1.8577	2.41495
REACTOME_PINK_PARKIN_MEDIATED_MITOPHAGY	0	1.33538	0	0	1.85329	0
REACTOME_CELLULAR_RESPONSE_TO_HEAT_STRESS	0	1.31508	4.06184	0	1.84221	2.9389
REACTOME_CYTOCHROME_P450_ARRANGED_BY_SUBSTRATE_TYPE	0	0	2.05297	0	0	-2.32035
REACTOME_NUCLEOSOME_ASSEMBLY	0	0	1.64642	0	0	-2.14533
REACTOME_XENOBIOTICS	0	0	1.62045	0	0	-2.13278
REACTOME_PHASE_I_FUNCTIONALIZATION_OF_COMPOUNDS	0	0	1.60203	0	0	-2.12296
REACTOME_RAB_REGULATION_OF_TRAFFICKING	0	0	5.28564	0	0	3.17394
REACTOME_GLYCOLYSIS	0	0	4.68363	0	0	3.09301
REACTOME_DISEASES_OF_SIGNAL_TRANSDUCTION	0	0	4.41781	0	0	3.03648
REACTOME_CLATHRIN_MEDIATED_ENDOCYTOSIS	0	0	4.22661	0	0	2.99586
REACTOME_N_GLYCAN_TRIMMING_IN_THE_ER_AND_CALNEXIN_CALRETICULIN_CYCLE	0	0	4.11675	0	0	2.95613
REACTOME_UNFOLDED_PROTEIN_RESPONSE_UPR	0	0	4.00827	0	0	2.91105
REACTOME_RAB_GEFS_EXCHANGE_GTP_FOR_GDP_ON_RABS	0	0	3.77966	0	0	2.85094
REACTOME_IRE1ALPHA_ACTIVATES_CHAPERONES	0	0	3.7818	0	0	2.84931
REACTOME_DEADENYLATION_DEPENDENT_MRNA_DECAY	0	0	3.74303	0	0	2.82393
REACTOME_RNA_POLYMERASE_II_TRANSCRIBES_SNRNA_GENES	0	0	3.60725	0	0	2.7793
REACTOME_JNK_C_JUN_KINASES_PHOSPHORYLATION_AND_ACTIVATION_MEDIATED_BY_ACTIVATED_HUMAN_TAK1	0	0	3.46111	0	0	2.7239
REACTOME_TNFR1_INDUCED_NFKAPPAB_SIGNALING_PATHWAY	0	0	3.44537	0	0	2.71883
REACTOME_TAK1_ACTIVATES_NFKB_BY_PHOSPHORYLATION_AND_ACTIVATION_OF_IKKS_COMPLEX	0	0	3.40055	0	0	2.70262
REACTOME_INTRACELLULAR_SIGNALING_BY_SECOND_MESSENGERS	0	0	3.32273	0	0	2.67759
REACTOME_SIGNALING_BY_ERBB2	0	0	3.20238	0	0	2.63699
REACTOME_DEATH_RECEPTOR_SIGNALLING	0	0	3.05684	0	0	2.58844
REACTOME_SIGNALING_BY_TGF_BETA_RECEPTOR_COMPLEX	0	0	2.99368	0	0	2.56796
REACTOME_ACTIVATED_TAK1_MEDIATES_P38_MAPK_ACTIVATION	0	0	2.91022	0	0	2.54054
REACTOME_SIGNALING_BY_TGF_BETA_FAMILY_MEMBERS	0	0	2.72633	0	0	2.47559
REACTOME_TRANSCRIPTIONAL_REGULATION_OF_WHITE_ADIPOCYTE_DIFFERENTIATION	0	0	2.72536	0	0	2.47513
REACTOME_PHASE_4_RESTING_MEMBRANE_POTENTIAL	0	0	2.66789	0	0	2.45298
REACTOME_RNA_POLYMERASE_II_PRE_TRANSCRIPTION_EVENTS	0	0	2.60774	0	0	2.42908
REACTOME_GOLGI_ASSOCIATED_VESICLE_BIOGENESIS	0	0	2.59917	0	0	2.4264
REACTOME_PHOSPHOLIPID_METABOLISM	0	0	2.4472	0	0	2.36421
REACTOME_METABOLISM_OF_LIPIDS	0	0	2.43475	0	0	2.35917
REACTOME_TICAM1_TRAF6_DEPENDENT_INDUCTION_OF_TAK1_COMPLEX	0	0	2.32275	0	0	2.31431
REACTOME_VIRAL_MESSENGER_RNA_SYNTHESIS	0	0	2.29318	0	0	2.30176
REACTOME_FCGAMMA_RECEPTOR_FCGR_DEPENDENT_PHAGOCYTOSIS	0	0	2.28409	0	0	2.29794
REACTOME_HOST_INTERACTIONS_WITH_INFLUENZA_FACTORS	0	0	2.27527	0	0	2.29454
REACTOME_INTRA_GOLGI_AND_RETROGRADE_GOLGI_TO_ER_TRAFFIC	0	0	2.27198	0	0	2.29313
REACTOME_METAL_ION_SLC_TRANSPORTERS	0	0	2.23081	0	0	2.27507
REACTOME_SIGNALING_BY_NOTCH	0	0	2.22416	0	0	2.27193
REACTOME_TNF_SIGNALING	0	0	2.21424	0	0	2.26775
REACTOME_WNT_MEDIATED_ACTIVATION_OF_DVL	0	0	2.20612	0	0	2.26423
REACTOME_DOWNREGULATION_OF_ERBB2_SIGNALING	0	0	2.12908	0	0	2.23132
REACTOME_CALNEXIN_CALRETICULIN_CYCLE	0	0	2.12811	0	0	2.23073
REACTOME_INTERLEUKIN_3_INTERLEUKIN_5_AND_GM_CSF_SIGNALING	0	0	2.12582	0	0	2.23
REACTOME_TNF_RECEPTOR_SUPERFAMILY_TNFSF_MEMBERS_MEDIATING_NON_CANONICAL_NF_KB_PATHWAY	0	0	2.12044	0	0	2.2274
REACTOME_SUMOYLATION_OF_IMMUNE_RESPONSE_PROTEINS	0	0	2.10311	0	0	2.22004
REACTOME_PCP_CE_PATHWAY	0	0	2.08849	0	0	2.21315
REACTOME_INTERLEUKIN_17_SIGNALING	0	0	2.0555	0	0	2.19844
REACTOME_SIGNALING_BY_MET	0	0	2.00718	0	0	2.17757
REACTOME_IRAK2_MEDIATED_ACTIVATION_OF_TAK1_COMPLEX	0	0	1.99665	0	0	2.17323
REACTOME_INSERTION_OF_TAIL_ANCHORED_PROTEINS_INTO_THE_ENDOPLASMIC_RETICULUM_MEMBRANE	0	0	1.99376	0	0	2.17204
REACTOME_TRNA_PROCESSING_IN_THE_NUCLEUS	0	0	1.99124	0	0	2.1706
REACTOME_REGULATION_OF_ACTIN_DYNAMICS_FOR_PHAGOCYTIC_CUP_FORMATION	0	0	1.93616	0	0	2.14421
REACTOME_PTK6_REGULATES_RTKS_AND_THEIR_EFFECTORS_AKT1_AND_DOK1	0	0	1.91966	0	0	2.13673
REACTOME_DOWNREGULATION_OF_ERBB4_SIGNALING	0	0	1.90382	0	0	2.12942
REACTOME_INTERLEUKIN_15_SIGNALING	0	0	1.9027	0	0	2.12881
REACTOME_CYTOSOLIC_SENSORS_OF_PATHOGEN_ASSOCIATED_DNA	0	0	1.89119	0	0	2.12358
REACTOME_TP53_REGULATES_TRANSCRIPTION_OF_CELL_DEATH_GENES	0	0	1.87705	0	0	2.1171
REACTOME_STAT5_ACTIVATION	0	0	1.86737	0	0	2.11245
REACTOME_DEADENYLATION_OF_MRNA	0	0	1.85563	0	0	2.10701
REACTOME_CIRCADIAN_CLOCK	0	0	1.84211	0	0	2.10103
REACTOME_TP53_REGULATES_METABOLIC_GENES	0	0	1.83566	0	0	2.0977
REACTOME_TRANSCRIPTION_OF_THE_HIV_GENOME	0	0	1.82594	0	0	2.09341
REACTOME_TRANSCRIPTIONAL_ACTIVATION_OF_MITOCHONDRIAL_BIOGENESIS	0	0	1.79692	0	0	2.07991
REACTOME_INTERLEUKIN_2_FAMILY_SIGNALING	0	0	1.787	0	0	2.07563
REACTOME_NUCLEOTIDE_EXCISION_REPAIR	0	0	1.7844	0	0	2.07435
REACTOME_NOTCH1_INTRACELLULAR_DOMAIN_REGULATES_TRANSCRIPTION	0	0	1.77608	0	0	2.07035
REACTOME_SIGNALING_BY_ERYTHROPOIETIN	0	0	1.77233	0	0	2.06852
REACTOME_NUCLEOTIDE_BINDING_DOMAIN_LEUCINE_RICH_REPEAT_CONTAINING_RECEPTOR_NLR_SIGNALING_PATHWAYS	0	0	1.77012	0	0	2.06739
REACTOME_RETROGRADE_TRANSPORT_AT_THE_TRANS_GOLGI_NETWORK	0	0	1.675	0	0	2.02108
REACTOME_NEGATIVE_REGULATION_OF_THE_PI3K_AKT_NETWORK	0	0	1.67182	0	0	2.01959
REACTOME_MITOCHONDRIAL_BIOGENESIS	0	0	1.62593	0	0	1.99679
REACTOME_REGULATION_OF_TNFR1_SIGNALING	0	0	1.60642	0	0	1.98715
REACTOME_TGF_BETA_RECEPTOR_SIGNALING_ACTIVATES_SMADS	0	0	1.5978	0	0	1.98245
REACTOME_TRANSCRIPTIONAL_REGULATION_BY_RUNX1	0	0	1.59366	0	0	1.98039
REACTOME_ERYTHROPOIETIN_ACTIVATES_STAT5	0	0	1.57341	0	0	1.97056
REACTOME_IRAK1_RECRUITS_IKK_COMPLEX	0	0	1.56723	0	0	1.96759
REACTOME_INTERACTION_WITH_CUMULUS_CELLS_AND_THE_ZONA_PELLUCIDA	0	0	1.52956	0	0	1.9477
REACTOME_RUNX3_REGULATES_NOTCH_SIGNALING	0	0	1.52366	0	0	1.94497
REACTOME_RECEPTOR_MEDIATED_MITOPHAGY	0	0	1.51971	0	0	1.94264
REACTOME_TRANSCRIPTION_COUPLED_NUCLEOTIDE_EXCISION_REPAIR_TC_NER	0	0	1.50864	0	0	1.93702
REACTOME_RAB_GERANYLGERANYLATION	0	0	1.49753	0	0	1.93182
REACTOME_MET_RECEPTOR_RECYCLING	0	0	1.49708	0	0	1.93144
REACTOME_ZINC_TRANSPORTERS	0	0	1.49568	0	0	1.93076
REACTOME_DOWNREGULATION_OF_ERBB2:ERBB3_SIGNALING	0	0	1.48359	0	0	1.9235
REACTOME_SIGNALING_BY_NOTCH1	0	0	1.47173	0	0	1.91748
REACTOME_MTOR_SIGNALLING	0	0	1.47012	0	0	1.91656
REACTOME_P75NTR_SIGNALS_VIA_NF_KB	0	0	1.46991	0	0	1.91644
REACTOME_PERK_REGULATES_GENE_EXPRESSION	0	0	1.46982	0	0	1.91635
REACTOME_SIGNALING_BY_VEGF	0	0	1.46567	0	0	1.91404
REACTOME_SYNTHESIS_OF_PIPS_AT_THE_PLASMA_MEMBRANE	0	0	1.46398	0	0	1.913
REACTOME_CARGO_RECOGNITION_FOR_CLATHRIN_MEDIATED_ENDOCYTOSIS	0	0	1.46337	0	0	1.91236
REACTOME_TP53_REGULATES_TRANSCRIPTION_OF_DEATH_RECEPTORS_AND_LIGANDS	0	0	1.45424	0	0	1.9075
REACTOME_NOD1_2_SIGNALING_PATHWAY	0	0	1.44309	0	0	1.90159
REACTOME_TCF_DEPENDENT_SIGNALING_IN_RESPONSE_TO_WNT	0	0	1.43135	0	0	1.89494
REACTOME_SIGNALING_BY_NOTCH1_HD_DOMAIN_MUTANTS_IN_CANCER	0	0	1.42404	0	0	1.89137
REACTOME_TRAF6_MEDIATED_INDUCTION_OF_TAK1_COMPLEX_WITHIN_TLR4_COMPLEX	0	0	1.41177	0	0	1.88533
REACTOME_HDMS_DEMETHYLATE_HISTONES	0	0	1.40785	0	0	1.8832
REACTOME_TRANSCRIPTIONAL_ACTIVITY_OF_SMAD2_SMAD3:SMAD4_HETEROTRIMER	0	0	1.40649	0	0	1.88234
REACTOME_SUMOYLATION_OF_TRANSCRIPTION_FACTORS	0	0	1.40161	0	0	1.87974
REACTOME_DOWNREGULATION_OF_SMAD2_3:SMAD4_TRANSCRIPTIONAL_ACTIVITY	0	0	1.39073	0	0	1.87387
REACTOME_REGULATION_OF_GENE_EXPRESSION_IN_LATE_STAGE_BRANCHING_MORPHOGENESIS_PANCREATIC_BUD_PRECURSOR_CELLS	0	0	1.38562	0	0	1.87081
REACTOME_SIGNALING_BY_NOTCH2	0	0	1.3851	0	0	1.87033
REACTOME_TICAM1_RIP1_MEDIATED_IKK_COMPLEX_RECRUITMENT	0	0	1.3769	0	0	1.86511
REACTOME_ER_QUALITY_CONTROL_COMPARTMENT_ERQC	0	0	1.36216	0	0	1.85657
REACTOME_TBC_RABGAPS	0	0	1.36195	0	0	1.85639
REACTOME_MAP3K8_TPL2_DEPENDENT_MAPK1_3_ACTIVATION	0	0	1.36204	0	0	1.85639
REACTOME_SIGNALING_BY_NOTCH1_IN_CANCER	0	0	1.35789	0	0	1.85405
REACTOME_ACYL_CHAIN_REMODELING_OF_DAG_AND_TAG	0	0	1.35477	0	0	1.85234
REACTOME_DOWNSTREAM_SIGNAL_TRANSDUCTION	0	0	1.32807	0	0	1.83838
REACTOME_ENERGY_DEPENDENT_REGULATION_OF_MTOR_BY_LKB1_AMPK	0	0	1.32291	0	0	1.83567
REACTOME_SIGNALING_BY_LEPTIN	0	0	1.3172	0	0	1.83242
REACTOME_INTERLEUKIN_RECEPTOR_SHC_SIGNALING	0	0	1.31705	0	0	1.83229
REACTOME_CELL_JUNCTION_ORGANIZATION	0	0	1.31556	0	0	1.83143
REACTOME_N_GLYCAN_ANTENNAE_ELONGATION_IN_THE_MEDIAL_TRANS_GOLGI	0	0	1.31249	0	0	1.82925
REACTOME_MAPK_FAMILY_SIGNALING_CASCADES	0	0	1.31109	0	0	1.8284

## Sheet: c2.cp
GeneSet	-log10_q-val_cov.PO.d21.over.Ctrl.rnk	-log10_q-val_cov.PO.d31.over.Ctrl.rnk	-log10_q-val_cov.PO.d31.over.d21.rnk	NES_cov.PO.d21.over.Ctrl.rnk	NES_cov.PO.d31.over.Ctrl.rnk	NES_cov.PO.d31.over.d21.rnk
NABA_MATRISOME	10	10	10	-5.08375	-6.16538	-5.85458
REACTOME_GENE_EXPRESSION_TRANSCRIPTION	10	10	10	-4.57893	-3.68713	4.92859
NABA_CORE_MATRISOME	10	10	10	-4.22529	-4.49188	-3.75119
REACTOME_EXTRACELLULAR_MATRIX_ORGANIZATION	10	10	2.11382	-4.14951	-4.1091	2.22496
REACTOME_ECM_PROTEOGLYCANS	10	10	1.54355	-3.81242	-3.91727	-2.09404
REACTOME_GENERIC_TRANSCRIPTION_PATHWAY	10	4.94328	10	-3.6552	-3.17676	3.85529
REACTOME_TRANSCRIPTIONAL_REGULATION_BY_MECP2	10	4.61285	0	-3.59687	-3.12804	0
REACTOME_SUMOYLATION	10	3.06347	4.48265	-3.5565	-2.62126	3.06293
NABA_MATRISOME_ASSOCIATED	5.42943	10	10	-3.46033	-4.49953	-4.61845
REACTOME_DEGRADATION_OF_THE_EXTRACELLULAR_MATRIX	5.44756	10	1.64793	-3.41685	-3.40417	-2.14618
PID_INTEGRIN1_PATHWAY	5.45299	10	0	-3.39828	-3.43665	0
KEGG_BASAL_CELL_CARCINOMA	5.49291	5.01466	0	-3.34206	-3.27413	0
NABA_BASEMENT_MEMBRANES	5.04818	5.18533	0	-3.27332	-3.27733	0
REACTOME_CHROMATIN_ORGANIZATION	4.92608	3.86142	4.11865	-3.26819	-2.87378	2.95337
REACTOME_REGULATION_OF_MECP2_EXPRESSION_AND_ACTIVITY	4.85412	4.45183	0	-3.22982	-3.00687	0
REACTOME_UNWINDING_OF_DNA	4.73549	10	3.87832	-3.18428	-3.67059	-2.89268
REACTOME_CELL_CYCLE	4.6831	2.31842	0	-3.1772	-2.36207	0
REACTOME_INTEGRIN_CELL_SURFACE_INTERACTIONS	4.68801	5.47575	0	-3.17217	-3.30314	0
REACTOME_DNA_STRAND_ELONGATION	4.67887	4.52853	0	-3.10624	-3.04454	0
REACTOME_CLASS_C_3_METABOTROPIC_GLUTAMATE_PHEROMONE_RECEPTORS	4.68503	4.52748	0	-3.08962	-3.04483	0
PID_AVB3_INTEGRIN_PATHWAY	4.57038	3.14701	0	-3.07296	-2.64789	0
REACTOME_NCAM1_INTERACTIONS	4.51829	4.89411	0	-3.04763	-3.26308	0
REACTOME_RESOLUTION_OF_D_LOOP_STRUCTURES	4.49001	3.53716	0	-3.04471	-2.76712	0
KEGG_FOCAL_ADHESION	4.3258	2.51145	0	-3.00446	-2.43154	0
REACTOME_SIGNALING_BY_RHO_GTPASES	4.23892	1.77329	0	-2.97566	-2.12308	0
REACTOME_COLLAGEN_DEGRADATION	4.23968	4.22675	1.81402	-2.97485	-2.97925	-2.21944
KEGG_PATHWAYS_IN_CANCER	4.19095	0	0	-2.96505	0	0
BIOCARTA_ALK_PATHWAY	4.07385	1.6248	0	-2.93321	-2.05179	0
NABA_ECM_GLYCOPROTEINS	4.04383	10	3.88084	-2.91492	-3.3314	-2.90174
REACTOME_NEGATIVE_REGULATION_OF_TCF_DEPENDENT_SIGNALING_BY_WNT_LIGAND_ANTAGONISTS	4.03648	2.90011	0	-2.91171	-2.56461	0
REACTOME_PROCESSING_OF_CAPPED_INTRON_CONTAINING_PRE_MRNA	3.99285	2.41319	10	-2.90511	2.33694	4.01277
KEGG_AXON_GUIDANCE	3.90144	2.83839	0	-2.87536	-2.54269	0
REACTOME_COLLAGEN_CHAIN_TRIMERIZATION	3.88302	4.84727	1.87423	-2.86956	-3.17553	-2.24611
NABA_ECM_AFFILIATED	3.77059	4.07575	2.41259	-2.8489	-2.92854	-2.46307
REACTOME_POST_TRANSLATIONAL_PROTEIN_MODIFICATION	3.67301	4.72783	10	-2.81421	3.03524	3.99977
REACTOME_RESOLUTION_OF_D_LOOP_STRUCTURES_THROUGH_SYNTHESIS_DEPENDENT_STRAND_ANNEALING_SDSA	3.6683	2.60343	0	-2.81308	-2.46494	0
KEGG_ECM_RECEPTOR_INTERACTION	3.65998	4.93087	0	-2.81152	-3.20468	0
NABA_COLLAGENS	3.61615	4.60348	1.67159	-2.80112	-3.14361	-2.1569
REACTOME_GPCR_LIGAND_BINDING	3.55355	4.91939	4.83674	-2.78374	-3.22436	-3.2252
REACTOME_ACTIVATION_OF_THE_PRE_REPLICATIVE_COMPLEX	3.536	3.62924	0	-2.77884	-2.80824	0
REACTOME_FORMATION_OF_THE_BETA_CATENIN:TCF_TRANSACTIVATING_COMPLEX	3.50631	2.14608	0	-2.76606	-2.28949	0
REACTOME_RUNX1_REGULATES_GENES_INVOLVED_IN_MEGAKARYOCYTE_DIFFERENTIATION_AND_PLATELET_FUNCTION	3.48327	2.15648	0	-2.75765	-2.29435	0
REACTOME_NON_INTEGRIN_MEMBRANE_ECM_INTERACTIONS	3.41824	2.90776	0	-2.73328	-2.56777	0
REACTOME_DNA_REPAIR	3.38204	4.09014	1.36996	-2.72105	-2.94114	1.86129
REACTOME_TRANSPORT_OF_MATURE_TRANSCRIPT_TO_CYTOPLASM	3.36554	1.36838	3.97034	-2.71561	-1.91863	2.90334
REACTOME_G1_S_SPECIFIC_TRANSCRIPTION	3.29625	3.78171	0	-2.6902	-2.84763	0
REACTOME_CELL_CYCLE_MITOTIC	3.29677	1.70777	0	-2.68968	-2.09272	0
REACTOME_SIGNALING_BY_GPCR	3.28234	4.20612	2.07098	-2.6845	-2.96685	-2.32684
REACTOME_SIGNALING_BY_RECEPTOR_TYROSINE_KINASES	3.22435	0	1.73968	-2.6653	0	2.05294
REACTOME_PHOSPHOLIPASE_C_MEDIATED_CASCADE_FGFR4	3.21125	2.32013	0	-2.65851	-2.36302	0
NABA_SECRETED_FACTORS	3.19272	10	10	-2.65318	-3.6064	-3.54458
REACTOME_GLYCOSAMINOGLYCAN_METABOLISM	3.18077	2.49734	0	-2.64735	-2.42627	0
REACTOME_SUMOYLATION_OF_DNA_REPLICATION_PROTEINS	3.15246	1.32886	1.45159	-2.63792	-1.89843	1.90592
REACTOME_NEURONAL_SYSTEM	3.09147	3.53392	0	-2.61837	-2.76454	0
REACTOME_LAMININ_INTERACTIONS	3.03367	2.6244	0	-2.6003	-2.47185	0
BIOCARTA_MCM_PATHWAY	3.00372	3.55367	0	-2.5873	-2.77522	0
KEGG_ADHERENS_JUNCTION	2.96575	0	0	-2.57713	0	0
REACTOME_NCAM_SIGNALING_FOR_NEURITE_OUT_GROWTH	2.96014	3.31805	0	-2.57589	-2.69959	0
REACTOME_REGULATION_OF_CHOLESTEROL_BIOSYNTHESIS_BY_SREBP_SREBF	2.95686	1.69873	0	-2.57423	-2.08728	0
REACTOME_MRNA_SPLICING	2.84482	2.04692	10	-2.5339	2.19067	3.36443
NABA_PROTEOGLYCANS	2.845	2.08023	0	-2.53331	-2.26338	0
KEGG_PROSTATE_CANCER	2.83786	0	0	-2.52998	0	0
KEGG_MAPK_SIGNALING_PATHWAY	2.82058	0	2.53486	-2.52405	0	2.3989
REACTOME_SUMOYLATION_OF_CHROMATIN_ORGANIZATION_PROTEINS	2.81934	1.44669	2.39058	-2.523	-1.96144	2.3411
KEGG_WNT_SIGNALING_PATHWAY	2.78198	1.51744	0	-2.50809	-1.99805	0
REACTOME_MITOTIC_PROPHASE	2.74903	0	0	-2.49769	0	0
KEGG_DNA_REPLICATION	2.73759	2.69823	0	-2.49181	-2.49851	0
KEGG_GNRH_SIGNALING_PATHWAY	2.65587	1.90492	0	-2.45907	-2.18435	0
REACTOME_PRE_NOTCH_EXPRESSION_AND_PROCESSING	2.65548	2.43812	0	-2.45869	-2.40502	0
REACTOME_REGULATION_OF_LIPID_METABOLISM_BY_PEROXISOME_PROLIFERATOR_ACTIVATED_RECEPTOR_ALPHA_PPARALPHA	2.6445	1.62128	1.87184	-2.45366	-2.04952	2.11466
PID_FOXM1_PATHWAY	2.63846	2.46124	0	-2.45114	-2.41436	0
REACTOME_SIGNALING_BY_PDGF	2.63756	1.77313	0	-2.45069	-2.12322	0
SA_REG_CASCADE_OF_CYCLIN_EXPR	2.61587	1.93284	0	-2.443	-2.19608	0
REACTOME_ACTIVATION_OF_ATR_IN_RESPONSE_TO_REPLICATION_STRESS	2.61123	2.62404	1.61851	-2.44054	-2.47158	-2.13091
REACTOME_FGFR1C_LIGAND_BINDING_AND_ACTIVATION	2.61077	3.29902	0	-2.44015	-2.69223	0
REACTOME_HOMOLOGOUS_DNA_PAIRING_AND_STRAND_EXCHANGE	2.60571	2.94606	0	-2.43831	-2.57919	0
REACTOME_ACTIVATION_OF_GENE_EXPRESSION_BY_SREBF_SREBP	2.60287	2.64613	0	-2.4372	-2.48263	0
REACTOME_TRANSPORT_OF_THE_SLBP_DEPENDANT_MATURE_MRNA	2.58001	0	2.42441	-2.42958	0	2.35419
KEGG_TASTE_TRANSDUCTION	2.57644	3.44329	1.56882	-2.42831	-2.73622	-2.10774
REACTOME_TRANSPORT_OF_MATURE_MRNAS_DERIVED_FROM_INTRONLESS_TRANSCRIPTS	2.56774	1.46149	2.62041	-2.4247	-1.96915	2.43402
REACTOME_DEFECTIVE_ST3GAL3_CAUSES_MCT12_AND_EIEE15	2.56281	1.58433	0	-2.42289	-2.03096	0
PID_WNT_SIGNALING_PATHWAY	2.55168	1.49116	0	-2.41848	-1.98524	0
REACTOME_POLO_LIKE_KINASE_MEDIATED_EVENTS	2.54396	1.33616	0	-2.41546	-1.90196	0
REACTOME_HDR_THROUGH_HOMOLOGOUS_RECOMBINATION_HRR	2.53001	2.05539	0	-2.40975	-2.25347	0
REACTOME_VOLTAGE_GATED_POTASSIUM_CHANNELS	2.52409	2.14607	0	-2.40807	-2.28963	0
REACTOME_CA2PLUS_PATHWAY	2.51143	3.55443	0	-2.40324	-2.77381	0
REACTOME_NUCLEAR_ENVELOPE_BREAKDOWN	2.50633	0	0	-2.40125	0	0
PID_FANCONI_PATHWAY	2.50444	3.00578	0	-2.4003	-2.59951	0
REACTOME_FGFR1_LIGAND_BINDING_AND_ACTIVATION	2.48592	3.6105	0	-2.39343	-2.79401	0
REACTOME_SUMOYLATION_OF_DNA_DAMAGE_RESPONSE_AND_REPAIR_PROTEINS	2.47215	0	3.28208	-2.38797	0	2.66109
KEGG_FC_EPSILON_RI_SIGNALING_PATHWAY	2.4708	0	0	-2.38759	0	0
BIOCARTA_VDR_PATHWAY	2.41938	1.73133	0	-2.36756	-2.10391	0
KEGG_CHRONIC_MYELOID_LEUKEMIA	2.40742	0	0	-2.36324	0	0
REACTOME_ERYTHROCYTES_TAKE_UP_OXYGEN_AND_RELEASE_CARBON_DIOXIDE	2.39701	1.56307	0	-2.35953	-2.02074	0
REACTOME_MOLECULES_ASSOCIATED_WITH_ELASTIC_FIBRES	2.36951	0	0	-2.3501	0	0
REACTOME_CELL_CYCLE_CHECKPOINTS	2.36918	0	2.12686	-2.34924	0	-2.34945
REACTOME_REGULATION_OF_TP53_ACTIVITY	2.34755	1.84221	0	-2.34143	-2.15495	0
REACTOME_NUCLEAR_IMPORT_OF_REV_PROTEIN	2.33775	0	2.4225	-2.3384	0	2.35333
KEGG_COLORECTAL_CANCER	2.32927	0	0	-2.33465	0	0
REACTOME_BINDING_OF_TCF_LEF:CTNNB1_TO_TARGET_GENE_PROMOTERS	2.32825	1.74442	0	-2.33414	-2.10959	0
BIOCARTA_AMAN_PATHWAY	2.32781	1.86562	0	-2.33393	-2.16538	0
REACTOME_SEMAPHORIN_INTERACTIONS	2.31709	1.77005	0	-2.33017	-2.12139	0
REACTOME_INTERACTIONS_OF_REV_WITH_HOST_CELLULAR_PROTEINS	2.31653	0	2.41593	-2.32974	0	2.35063
REACTOME_DNA_DOUBLE_STRAND_BREAK_REPAIR	2.31245	1.94781	0	-2.32799	-2.20354	0
REACTOME_PHOSPHOLIPASE_C_MEDIATED_CASCADE_FGFR2	2.3098	2.4012	0	-2.32678	-2.39334	0
REACTOME_DISEASE	2.30813	0	10	-2.32607	0	3.78337
REACTOME_EXPORT_OF_VIRAL_RIBONUCLEOPROTEINS_FROM_NUCLEUS	2.27774	0	2.31306	-2.31143	0	2.31065
KEGG_CELL_CYCLE	2.27622	2.80352	0	-2.31065	-2.53259	0
KEGG_INSULIN_SIGNALING_PATHWAY	2.2696	0	1.52013	-2.30802	0	1.94287
REACTOME_RUNX3_REGULATES_WNT_SIGNALING	2.26597	1.8408	0	-2.30678	-2.1543	0
BIOCARTA_ACE2_PATHWAY	2.26526	2.7072	0	-2.30638	-2.50158	0
REACTOME_EPIGENETIC_REGULATION_OF_GENE_EXPRESSION	2.26089	0	1.59621	-2.30402	0	1.98175
REACTOME_RHO_GTPASE_EFFECTORS	2.2606	0	0	-2.30329	0	0
PID_SYNDECAN_1_PATHWAY	2.24133	1.80127	0	-2.29542	-2.13591	0
PID_E2F_PATHWAY	2.23618	1.98907	0	-2.2935	-2.22295	0
REACTOME_RESOLUTION_OF_SISTER_CHROMATID_COHESION	2.22331	1.66111	0	-2.28741	-2.06942	0
BIOCARTA_PITX2_PATHWAY	2.22168	0	0	-2.28661	0	0
REACTOME_PKMTS_METHYLATE_HISTONE_LYSINES	2.22197	1.49165	0	-2.28657	-1.98578	0
REACTOME_G0_AND_EARLY_G1	2.21833	2.3762	0	-2.28507	-2.38523	0
REACTOME_ASSEMBLY_OF_COLLAGEN_FIBRILS_AND_OTHER_MULTIMERIC_STRUCTURES	2.21271	2.73729	0	-2.28329	-2.51286	0
REACTOME_HS_GAG_BIOSYNTHESIS	2.20918	0	0	-2.28173	0	0
REACTOME_DISEASES_ASSOCIATED_WITH_O_GLYCOSYLATION_OF_PROTEINS	2.20547	4.29311	2.34976	-2.27995	-2.99228	-2.43825
REACTOME_MISSPLICED_LRP5_MUTANTS_HAVE_ENHANCED_BETA_CATENIN_DEPENDENT_SIGNALING	2.20259	1.94849	0	-2.27861	-2.20425	0
REACTOME_RET_SIGNALING	2.16928	0	0	-2.26517	0	0
BIOCARTA_TGFB_PATHWAY	2.1464	0	0	-2.25633	0	0
PID_BMP_PATHWAY	2.14351	2.19875	0	-2.25487	-2.31197	0
KEGG_MELANOGENESIS	2.13005	2.32559	0	-2.24851	-2.3652	0
REACTOME_COLLAGEN_BIOSYNTHESIS_AND_MODIFYING_ENZYMES	2.11438	2.11061	0	-2.24202	-2.27567	0
KEGG_REGULATION_OF_ACTIN_CYTOSKELETON	2.11367	1.76101	0	-2.24116	-2.11689	0
KEGG_ENDOMETRIAL_CANCER	2.11031	0	0	-2.23969	0	0
PID_P38_GAMMA_DELTA_PATHWAY	2.09657	0	0	-2.23414	0	0
REACTOME_CHONDROITIN_SULFATE_DERMATAN_SULFATE_METABOLISM	2.08086	1.42055	0	-2.22817	-1.94723	0
PID_BETA_CATENIN_DEG_PATHWAY	2.07203	0	0	-2.22441	0	0
REACTOME_TRANSCRIPTION_OF_E2F_TARGETS_UNDER_NEGATIVE_CONTROL_BY_P107_RBL1_AND_P130_RBL2_IN_COMPLEX_WITH_HDAC1	2.05399	1.30249	0	-2.21683	-1.88335	0
REACTOME_METABOLISM_OF_CARBOHYDRATES	2.04856	0	1.41568	-2.21484	0	1.88751
KEGG_NOTCH_SIGNALING_PATHWAY	2.03797	0	0	-2.21064	0	0
REACTOME_NUCLEAR_PORE_COMPLEX_NPC_DISASSEMBLY	2.02593	0	0	-2.20535	0	0
PID_ATR_PATHWAY	2.02492	2.01108	0	-2.20497	-2.23384	0
REACTOME_DEFECTIVE_TPR_MAY_CONFER_SUSCEPTIBILITY_TOWARDS_THYROID_PAPILLARY_CARCINOMA_TPC	2.01943	0	2.09933	-2.20253	0	2.21847
KEGG_NEUROTROPHIN_SIGNALING_PATHWAY	2.01551	0	1.49711	-2.20058	0	1.93149
BIOCARTA_BARRESTIN_PATHWAY	2.01258	0	0	-2.19897	0	0
REACTOME_SUMOYLATION_OF_RNA_BINDING_PROTEINS	1.9981	0	2.74474	-2.19267	0	2.48289
REACTOME_RUNX1_INTERACTS_WITH_CO_FACTORS_WHOSE_PRECISE_EFFECT_ON_RUNX1_TARGETS_IS_NOT_KNOWN	1.99671	0	0	-2.19157	0	0
REACTOME_SUMOYLATION_OF_UBIQUITINYLATION_PROTEINS	1.9854	0	2.87423	-2.18683	0	2.52935
REACTOME_REGULATION_OF_TP53_ACTIVITY_THROUGH_ACETYLATION	1.98228	1.89139	1.49758	-2.18515	-2.17789	1.93177
REACTOME_POSITIVE_EPIGENETIC_REGULATION_OF_RRNA_EXPRESSION	1.97666	0	2.31572	-2.18226	0	2.31139
PID_KIT_PATHWAY	1.97088	0	0	-2.17948	0	0
REACTOME_HEPARAN_SULFATE_HEPARIN_HS_GAG_METABOLISM	1.95986	1.90517	0	-2.17522	-2.1842	0
REACTOME_DOWNSTREAM_SIGNALING_OF_ACTIVATED_FGFR1	1.95161	0	0	-2.17185	0	0
REACTOME_ELASTIC_FIBRE_FORMATION	1.94223	0	0	-2.16786	0	0
REACTOME_MEIOTIC_RECOMBINATION	1.93905	1.95069	0	-2.16638	-2.20539	0
REACTOME_RNA_POLYMERASE_II_TRANSCRIPTION_TERMINATION	1.93207	1.37389	1.64997	-2.1632	-1.92172	2.00814
REACTOME_NOTCH3_INTRACELLULAR_DOMAIN_REGULATES_TRANSCRIPTION	1.92868	0	0	-2.16118	0	0
BIOCARTA_G1_PATHWAY	1.92686	1.34408	0	-2.1604	-1.90576	0
KEGG_TAURINE_AND_HYPOTAURINE_METABOLISM	1.92341	1.90175	0	-2.15879	-2.18264	0
REACTOME_CONDENSATION_OF_PROMETAPHASE_CHROMOSOMES	1.92358	1.537	0	-2.15864	-2.00769	0
REACTOME_REGULATION_OF_INSULIN_LIKE_GROWTH_FACTOR_IGF_TRANSPORT_AND_UPTAKE_BY_INSULIN_LIKE_GROWTH_FACTOR_BINDING_PROTEINS_IGFBPS	1.92224	0	1.54294	-2.15812	0	1.95437
REACTOME_CA_DEPENDENT_EVENTS	1.91678	0	0	-2.15516	0	0
REACTOME_O_GLYCOSYLATION_OF_TSR_DOMAIN_CONTAINING_PROTEINS	1.91166	3.70775	3.14433	-2.15263	-2.83207	-2.69801
REACTOME_FGFR1B_LIGAND_BINDING_AND_ACTIVATION	1.91112	2.71253	0	-2.15228	-2.50416	0
REACTOME_KINESINS	1.89569	1.44536	0	-2.14433	-1.96077	0
REACTOME_SUMOYLATION_OF_TRANSCRIPTION_COFACTORS	1.88909	0	2.10133	-2.14153	0	2.21936
REACTOME_GLI_PROTEINS_BIND_PROMOTERS_OF_HH_RESPONSIVE_GENES_TO_PROMOTE_TRANSCRIPTION	1.88597	2.80018	1.53364	-2.1404	-2.53107	-2.08974
REACTOME_FATTY_ACIDS	1.88611	1.43794	0	-2.14023	-1.95717	0
REACTOME_HOMOLOGY_DIRECTED_REPAIR	1.87393	1.76477	0	-2.13472	-2.11874	0
KEGG_VASCULAR_SMOOTH_MUSCLE_CONTRACTION	1.87409	3.86313	0	-2.13461	-2.87239	0
REACTOME_DAG_AND_IP3_SIGNALING	1.86681	0	0	-2.13159	0	0
PID_RB_1PATHWAY	1.86647	1.4093	0	-2.13142	-1.94185	0
REACTOME_SUMOYLATION_OF_SUMOYLATION_PROTEINS	1.85383	0	2.8233	-2.12601	0	2.5099
PID_VEGFR1_2_PATHWAY	1.84555	0	2.59224	-2.12247	0	2.42259
REACTOME_TRANSCRIPTIONAL_REGULATION_BY_TP53	1.8446	0	3.32446	-2.12172	0	2.67822
REACTOME_REGULATION_OF_RUNX1_EXPRESSION_AND_ACTIVITY	1.84056	0	0	-2.12018	0	0
REACTOME_HDACS_DEACETYLATE_HISTONES	1.82502	0	1.6983	-2.11356	0	2.03258
BIOCARTA_SHH_PATHWAY	1.82432	1.39824	0	-2.11315	-1.93507	0
BIOCARTA_CELL2CELL_PATHWAY	1.81032	1.31315	0	-2.10728	-1.8897	0
KEGG_SMALL_CELL_LUNG_CANCER	1.80399	0	0	-2.10411	0	0
REACTOME_M_PHASE	1.7911	0	0	-2.09764	0	0
PID_AURORA_A_PATHWAY	1.77514	0	0	-2.09067	0	0
PID_RXR_VDR_PATHWAY	1.76846	0	1.30748	-2.08746	0	1.82616
PID_FGF_PATHWAY	1.76279	0	0	-2.08515	0	0
BIOCARTA_P53_PATHWAY	1.74483	0	0	-2.07777	0	0
REACTOME_COMPETING_ENDOGENOUS_RNAS_CERNAS_REGULATE_PTEN_TRANSLATION	1.73991	0	0	-2.07539	0	0
REACTOME_FGFR2C_LIGAND_BINDING_AND_ACTIVATION	1.73521	1.5057	0	-2.07313	-1.99269	0
REACTOME_NOTCH4_INTRACELLULAR_DOMAIN_REGULATES_TRANSCRIPTION	1.73014	0	1.90104	-2.0707	0	2.12777
REACTOME_RHO_GTPASES_ACTIVATE_FORMINS	1.72483	1.37542	0	-2.06822	-1.92258	0
REACTOME_NEUROTOXICITY_OF_CLOSTRIDIUM_TOXINS	1.72439	1.96699	0	-2.06805	-2.21252	0
KEGG_ARRHYTHMOGENIC_RIGHT_VENTRICULAR_CARDIOMYOPATHY_ARVC	1.72293	1.69842	0	-2.06734	-2.08738	0
KEGG_TGF_BETA_SIGNALING_PATHWAY	1.721	1.88815	0	-2.06552	-2.17655	0
REACTOME_DEPOLYMERISATION_OF_THE_NUCLEAR_LAMINA	1.7067	0	0	-2.05839	0	0
PID_REELIN_PATHWAY	1.69825	0	0	-2.0544	0	0
REACTOME_MITOTIC_PROMETAPHASE	1.69525	0	0	-2.05301	0	0
REACTOME_TP53_REGULATES_TRANSCRIPTION_OF_GENES_INVOLVED_IN_G2_CELL_CYCLE_ARREST	1.68658	1.69482	0	-2.04865	-2.08521	0
REACTOME_PROTEIN_PROTEIN_INTERACTIONS_AT_SYNAPSES	1.68418	1.43779	0	-2.04768	-1.95694	0
KEGG_PHOSPHATIDYLINOSITOL_SIGNALING_SYSTEM	1.68445	1.43224	0	-2.04761	-1.95388	0
REACTOME_SIGNALING_BY_NTRKS	1.67054	0	0	-2.04092	0	0
REACTOME_SIGNALING_BY_RAS_MUTANTS	1.67114	0	0	-2.04083	0	0
KEGG_MELANOMA	1.6709	1.38544	0	-2.04059	-1.92793	0
REACTOME_LAGGING_STRAND_SYNTHESIS	1.66561	0	0	-2.03789	0	0
REACTOME_AXON_GUIDANCE	1.66063	1.72911	10	-2.03563	2.0499	3.65776
REACTOME_REGULATION_OF_PTEN_MRNA_TRANSLATION	1.65626	0	0	-2.03315	0	0
REACTOME_FGFRL1_MODULATION_OF_FGFR1_SIGNALING	1.65406	2.24958	0	-2.0319	-2.33155	0
REACTOME_BASE_EXCISION_REPAIR	1.64715	0	0	-2.02792	0	0
REACTOME_SMOOTH_MUSCLE_CONTRACTION	1.64621	0	0	-2.02748	0	0
KEGG_DILATED_CARDIOMYOPATHY	1.64327	1.36793	0	-2.02605	-1.91837	0
REACTOME_NOTCH_HLH_TRANSCRIPTION_PATHWAY	1.64246	1.4497	1.70982	-2.02569	-1.96301	2.03834
PID_AJDISS_2PATHWAY	1.62995	0	0	-2.01997	0	0
REACTOME_TRANSCRIPTIONAL_REGULATION_BY_SMALL_RNAS	1.62255	0	2.54791	-2.01616	0	2.40449
REACTOME_CHROMOSOME_MAINTENANCE	1.61834	1.61739	0	-2.01383	-2.04749	0
BIOCARTA_NPP1_PATHWAY	1.61623	2.2822	0	-2.01231	-2.34626	0
REACTOME_LEADING_STRAND_SYNTHESIS	1.61647	0	0	-2.01217	0	0
REACTOME_CYP2E1_REACTIONS	1.60916	1.94734	2.55839	-2.00828	-2.20323	-2.5162
BIOCARTA_BTG2_PATHWAY	1.6047	1.31308	0	-2.00614	-1.88977	0
REACTOME_SIGNALING_BY_FGFR1	1.60475	0	0	-2.00609	0	0
REACTOME_COLLAGEN_FORMATION	1.6032	1.31876	0	-2.00519	-1.89317	0
KEGG_SPLICEOSOME	1.58991	1.61647	3.77157	-1.99833	1.99602	2.83837
REACTOME_RORA_ACTIVATES_GENE_EXPRESSION	1.58812	0	0	-1.99757	0	0
BIOCARTA_CARM_ER_PATHWAY	1.58777	1.95499	0	-1.99742	-2.20773	0
KEGG_HEDGEHOG_SIGNALING_PATHWAY	1.58409	1.53367	0	-1.99558	-2.00591	0
REACTOME_G2_M_DNA_DAMAGE_CHECKPOINT	1.58129	0	0	-1.99413	0	0
REACTOME_HATS_ACETYLATE_HISTONES	1.56707	0	2.4969	-1.98792	0	2.38263
REACTOME_REGULATION_OF_COMMISSURAL_AXON_PATHFINDING_BY_SLIT_AND_ROBO	1.5533	0	0	-1.98116	0	0
REACTOME_ACTIVATION_OF_HOX_GENES_DURING_DIFFERENTIATION	1.54296	0	0	-1.97628	0	0
WNT_SIGNALING	1.54287	0	0	-1.97617	0	0
REACTOME_NOTCH2_INTRACELLULAR_DOMAIN_REGULATES_TRANSCRIPTION	1.54023	0	0	-1.97496	0	0
KEGG_NITROGEN_METABOLISM	1.53142	0	0	-1.96985	0	0
REACTOME_INTERACTIONS_OF_VPR_WITH_HOST_CELLULAR_PROTEINS	1.52782	0	2.60775	-1.96784	0	2.42927
REACTOME_DEFECTIVE_CHST6_CAUSES_MCDC1	1.52711	1.60592	0	-1.96743	-2.04242	0
REACTOME_PERVASIVE_DEVELOPMENTAL_DISORDERS	1.52687	0	0	-1.96724	0	0
REACTOME_SIGNALING_BY_HIPPO	1.51938	0	0	-1.96322	0	0
REACTOME_REGULATION_OF_TP53_ACTIVITY_THROUGH_PHOSPHORYLATION	1.51301	0	0	-1.96033	0	0
REACTOME_MUSCLE_CONTRACTION	1.5041	3.9716	0	-1.95573	-2.89864	0
REACTOME_PI_3K_CASCADE:FGFR1	1.50222	0	0	-1.95478	0	0
REACTOME_ONCOGENIC_MAPK_SIGNALING	1.49976	0	0	-1.95363	0	0
REACTOME_RHO_GTPASE_CYCLE	1.49196	0	0	-1.9496	0	0
REACTOME_DEACTIVATION_OF_THE_BETA_CATENIN_TRANSACTIVATING_COMPLEX	1.47636	0	0	-1.94131	0	0
REACTOME_DEVELOPMENTAL_BIOLOGY	1.46714	0	10	-1.93668	0	3.96776
REACTOME_TRANSCRIPTION_OF_E2F_TARGETS_UNDER_NEGATIVE_CONTROL_BY_DREAM_COMPLEX	1.46497	1.90522	0	-1.93548	-2.18434	0
BIOCARTA_MET_PATHWAY	1.44756	0	0	-1.92781	0	0
REACTOME_GENE_SILENCING_BY_RNA	1.43978	0	0	-1.92446	0	0
REACTOME_TELOMERE_C_STRAND_LAGGING_STRAND_SYNTHESIS	1.43225	0	0	-1.91997	0	0
REACTOME_SIGNALING_BY_TGF_BETA_RECEPTOR_COMPLEX_IN_CANCER	1.42861	0	0	-1.91795	0	0
REACTOME_PTEN_REGULATION	1.42862	0	4.43711	-1.91781	0	3.04565
REACTOME_TRNA_PROCESSING	1.42747	1.40713	1.35857	-1.91705	-1.94033	1.85437
KEGG_BASE_EXCISION_REPAIR	1.41319	0	0	-1.90964	0	0
PID_RET_PATHWAY	1.41312	0	0	-1.90956	0	0
REACTOME_GLUTAMATE_NEUROTRANSMITTER_RELEASE_CYCLE	1.41235	0	0	-1.90914	0	0
REACTOME_SIGNALING_BY_MODERATE_KINASE_ACTIVITY_BRAF_MUTANTS	1.40568	0	0	-1.90568	0	0
BIOCARTA_INTEGRIN_PATHWAY	1.40169	0	0	-1.90387	0	0
REACTOME_ERCC6_CSB_AND_EHMT2_G9A_POSITIVELY_REGULATE_RRNA_EXPRESSION	1.40179	1.70229	0	-1.90385	-2.08938	0
PID_BARD1_PATHWAY	1.3999	1.3592	0	-1.90233	-1.91398	0
REACTOME_SYNDECAN_INTERACTIONS	1.39383	0	0	-1.89925	0	0
REACTOME_PHOSPHORYLATION_OF_EMI1	1.39381	0	0	-1.89913	0	0
BIOCARTA_TOB1_PATHWAY	1.39381	0	0	-1.89907	0	0
REACTOME_POST_TRANSCRIPTIONAL_SILENCING_BY_SMALL_RNAS	1.38821	0	0	-1.89589	0	0
REACTOME_HS_GAG_DEGRADATION	1.38174	0	0	-1.89302	0	0
KEGG_GLIOMA	1.37957	0	0	-1.89178	0	0
REACTOME_O_LINKED_GLYCOSYLATION	1.37381	3.04092	1.34121	-1.88888	-2.61388	-1.99664
KEGG_GLYCOSAMINOGLYCAN_BIOSYNTHESIS_HEPARAN_SULFATE	1.371	1.7634	0	-1.88712	-2.11808	0
REACTOME_DEFECTIVE_B4GALT1_CAUSES_B4GALT1_CDG_CDG_2D	1.36994	1.51644	0	-1.88648	-1.99753	0
PID_AURORA_B_PATHWAY	1.36431	2.18212	0	-1.8838	-2.30529	0
KEGG_T_CELL_RECEPTOR_SIGNALING_PATHWAY	1.36121	0	1.38139	-1.88223	0	1.86812
BIOCARTA_VITCB_PATHWAY	1.36083	1.37543	0	-1.88191	-1.92285	0
BIOCARTA_BARR_MAPK_PATHWAY	1.35941	0	0	-1.8809	0	0
REACTOME_FACTORS_INVOLVED_IN_MEGAKARYOCYTE_DEVELOPMENT_AND_PLATELET_PRODUCTION	1.35696	1.4825	0	-1.87938	-1.98102	0
KEGG_ERBB_SIGNALING_PATHWAY	1.35444	0	2.22399	-1.878	0	2.27198
REACTOME_NUCLEAR_RECEPTOR_TRANSCRIPTION_PATHWAY	1.34949	0	1.63308	-1.87544	0	2.00029
REACTOME_INTRA_GOLGI_TRAFFIC	1.34829	0	1.43022	-1.87495	0	1.89447
REACTOME_LOSS_OF_MECP2_BINDING_ABILITY_TO_THE_NCOR_SMRT_COMPLEX	1.34828	0	0	-1.87489	0	0
REACTOME_G_PROTEIN_MEDIATED_EVENTS	1.34273	1.96132	0	-1.87214	-2.2104	0
REACTOME_FRS_MEDIATED_FGFR1_SIGNALING	1.33826	0	0	-1.8694	0	0
REACTOME_MEIOSIS	1.33721	1.72292	0	-1.8688	-2.10037	0
PID_SMAD2_3NUCLEAR_PATHWAY	1.33287	0	0	-1.86647	0	0
REACTOME_CDC6_ASSOCIATION_WITH_THE_ORC:ORIGIN_COMPLEX	1.33271	1.40604	0	-1.86624	-1.93963	0
REACTOME_GRB7_EVENTS_IN_ERBB2_SIGNALING	1.32824	0	0	-1.86393	0	0
PID_INTEGRIN3_PATHWAY	1.32297	0	0	-1.86034	0	0
REACTOME_SIGNALING_BY_WNT	1.32272	0	1.47449	-1.86017	0	1.91869
REACTOME_GLUCOSE_METABOLISM	1.31408	0	3.13057	-1.85527	0	2.61097
REACTOME_FGFR3_LIGAND_BINDING_AND_ACTIVATION	1.31249	0	0	-1.85447	0	0
REACTOME_G2_M_CHECKPOINTS	1.30643	0	0	-1.85088	0	0
PID_PDGFRB_PATHWAY	1.30339	0	2.52116	-1.84907	0	2.39256
REACTOME_TRANSLATION	10	10	10	6.32949	6.29218	4.33923
REACTOME_REGULATION_OF_EXPRESSION_OF_SLITS_AND_ROBOS	10	10	10	5.28639	5.70984	4.88038
REACTOME_EUKARYOTIC_TRANSLATION_INITIATION	10	10	10	5.22282	6.24748	6.47676
KEGG_RIBOSOME	10	10	10	5.09913	6.10615	5.88234
REACTOME_SELENOAMINO_ACID_METABOLISM	10	10	10	4.95315	5.72218	5.3505
REACTOME_INTRAFLAGELLAR_TRANSPORT	10	10	2.5334	4.94391	3.78534	-2.50653
REACTOME_NONSENSE_MEDIATED_DECAY_NMD_INDEPENDENT_OF_THE_EXON_JUNCTION_COMPLEX_EJC	10	10	10	4.87373	5.63126	5.7691
REACTOME_SRP_DEPENDENT_COTRANSLATIONAL_PROTEIN_TARGETING_TO_MEMBRANE	10	10	10	4.84313	6.04659	5.8965
REACTOME_METABOLISM_OF_AMINO_ACIDS_AND_DERIVATIVES	10	10	3.19164	4.76607	3.95757	2.63217
REACTOME_RESPIRATORY_ELECTRON_TRANSPORT_ATP_SYNTHESIS_BY_CHEMIOSMOTIC_COUPLING_AND_HEAT_PRODUCTION_BY_UNCOUPLING_PROTEINS	10	10	3.06147	4.75526	4.24931	2.59099
REACTOME_RRNA_PROCESSING_IN_THE_NUCLEUS_AND_CYTOSOL	10	10	10	4.53118	4.62782	4.6431
KEGG_OXIDATIVE_PHOSPHORYLATION	10	10	3.06619	4.44412	4.37554	2.593
REACTOME_THE_CITRIC_ACID_TCA_CYCLE_AND_RESPIRATORY_ELECTRON_TRANSPORT	10	10	3.69607	4.43362	4.25154	2.81443
REACTOME_RRNA_PROCESSING	10	10	10	4.38924	4.63184	4.44107
REACTOME_PROTEIN_LOCALIZATION	10	4.85391	0	4.38917	3.06377	0
KEGG_PARKINSONS_DISEASE	10	10	2.46242	4.27562	4.65685	2.36932
REACTOME_MITOCHONDRIAL_TRANSLATION	10	10	1.56835	4.25857	3.43196	-2.10727
REACTOME_RESPIRATORY_ELECTRON_TRANSPORT	10	10	2.96759	4.18914	4.23116	2.55942
REACTOME_METABOLISM_OF_RNA	10	10	10	4.15484	4.86904	6.66202
REACTOME_SIGNALING_BY_ROBO_RECEPTORS	10	10	10	4.1516	4.59307	4.65142
REACTOME_CILIUM_ASSEMBLY	10	5.6565	1.8387	4.13553	3.27293	-2.22952
REACTOME_NONSENSE_MEDIATED_DECAY_NMD	10	10	10	4.10954	4.94839	5.5427
REACTOME_DEFECTIVE_CFTR_CAUSES_CYSTIC_FIBROSIS	10	10	2.71293	3.87945	3.94446	2.47054
REACTOME_VIF_MEDIATED_DEGRADATION_OF_APOBEC3G	10	10	3.00839	3.80861	3.70716	2.57304
KEGG_PROTEASOME	10	5.64181	2.39414	3.79301	3.30403	2.3428
REACTOME_REGULATION_OF_APOPTOSIS	10	10	3.42632	3.76978	3.89525	2.71441
REACTOME_DEGRADATION_OF_GLI1_BY_THE_PROTEASOME	10	5.66697	2.55205	3.67418	3.2512	2.4067
REACTOME_NEGATIVE_REGULATION_OF_NOTCH4_SIGNALING	10	10	2.30125	3.66405	3.68446	2.30593
KEGG_HUNTINGTONS_DISEASE	10	4.69909	0	3.65877	3.02082	0
REACTOME_INFLUENZA_INFECTION	10	10	10	3.59926	4.84448	5.57651
KEGG_ALZHEIMERS_DISEASE	10	4.72709	0	3.57713	3.03586	0
REACTOME_ANTIGEN_PROCESSING_CROSS_PRESENTATION	10	10	3.19166	3.57422	3.92631	2.63245
REACTOME_DECTIN_1_MEDIATED_NONCANONICAL_NF_KB_SIGNALING	10	10	4.15155	3.5671	3.84785	2.9707
REACTOME_REGULATION_OF_RUNX3_EXPRESSION_AND_ACTIVITY	10	10	3.73719	3.55855	3.61162	2.82268
REACTOME_CROSS_PRESENTATION_OF_SOLUBLE_EXOGENOUS_ANTIGENS_ENDOSOMES	10	10	2.376	3.55236	3.4481	2.33505
REACTOME_METABOLISM_OF_POLYAMINES	10	5.11759	2.24904	3.55117	3.13657	2.28268
REACTOME_STABILIZATION_OF_P53	10	10	3.14019	3.44918	3.4479	2.61491
REACTOME_FBXL7_DOWN_REGULATES_AURKA_DURING_MITOTIC_ENTRY_AND_IN_EARLY_MITOSIS	10	10	2.30102	3.44535	3.49136	2.30548
REACTOME_ABC_TRANSPORTER_DISORDERS	10	10	2.01973	3.42214	3.50979	2.18268
REACTOME_ORGANELLE_BIOGENESIS_AND_MAINTENANCE	10	4.04216	0	3.41213	2.87972	0
REACTOME_HEDGEHOG_LIGAND_BIOGENESIS	10	10	2.6736	3.40803	3.41045	2.45565
REACTOME_RUNX1_REGULATES_TRANSCRIPTION_OF_GENES_INVOLVED_IN_DIFFERENTIATION_OF_HSCS	10	10	2.28799	3.40295	3.31122	2.29981
REACTOME_INFECTIOUS_DISEASE	10	10	10	3.40148	4.62987	5.2066
REACTOME_AUF1_HNRNP_D0_BINDS_AND_DESTABILIZES_MRNA	10	10	3.20392	3.34931	3.50642	2.63641
REACTOME_DEGRADATION_OF_AXIN	10	10	3.23501	3.32548	3.31292	2.64679
REACTOME_SCF_SKP2_MEDIATED_DEGRADATION_OF_P27_P21	10	10	1.6748	3.32293	3.39925	2.02095
REACTOME_CELLULAR_RESPONSE_TO_HYPOXIA	5.55452	5.67071	3.48389	3.28937	3.24337	2.73771
REACTOME_ACTIVATION_OF_THE_MRNA_UPON_BINDING_OF_THE_CAP_BINDING_COMPLEX_AND_EIFS_AND_SUBSEQUENT_BINDING_TO_43S	5.5629	10	10	3.28222	4.28306	4.80614
REACTOME_DOWNSTREAM_TCR_SIGNALING	5.56703	10	2.65395	3.27292	3.44647	2.44674
REACTOME_CDK_MEDIATED_PHOSPHORYLATION_AND_REMOVAL_OF_CDC6	5.57918	4.01321	0	3.25137	2.87358	0
REACTOME_ABC_FAMILY_PROTEINS_MEDIATED_TRANSPORT	5.58184	10	0	3.24521	3.44521	0
REACTOME_HEDGEHOG_OFF_STATE	5.58316	4.63777	0	3.2429	3.00707	0
REACTOME_DEGRADATION_OF_DVL	5.58448	10	2.69587	3.24055	3.42433	2.46373
REACTOME_REGULATION_OF_RUNX2_EXPRESSION_AND_ACTIVITY	5.58841	10	2.28398	3.23654	3.42216	2.29775
REACTOME_ACTIVATION_OF_APC_C_AND_APC_C:CDC20_MEDIATED_DEGRADATION_OF_MITOTIC_PROTEINS	5.5936	3.50206	0	3.22759	2.71036	0
REACTOME_ANTIGEN_PROCESSING:_UBIQUITINATION_PROTEASOME_DEGRADATION	5.59617	10	5.2865	3.22415	3.93493	3.17364
REACTOME_CLASS_I_MHC_MEDIATED_ANTIGEN_PROCESSING_PRESENTATION	5.2991	10	10	3.22088	4.30493	3.74844
REACTOME_MITOCHONDRIAL_PROTEIN_IMPORT	5.13589	2.22161	0	3.19765	2.2624	0
REACTOME_APC_C:CDH1_MEDIATED_DEGRADATION_OF_CDC20_AND_OTHER_APC_C:CDH1_TARGETED_PROTEINS_IN_LATE_MITOSIS_EARLY_G1	4.68339	3.79688	1.34648	3.14244	2.7957	1.848
REACTOME_DOWNSTREAM_SIGNALING_EVENTS_OF_B_CELL_RECEPTOR_BCR	4.68687	5.39093	3.0024	3.13992	3.19988	2.57048
REACTOME_ACTIVATION_OF_NF_KAPPAB_IN_B_CELLS	4.64339	10	4.04555	3.13253	3.44661	2.93478
REACTOME_SIGNALING_BY_THE_B_CELL_RECEPTOR_BCR	4.65585	4.85084	2.1454	3.11649	3.07147	2.23901
REACTOME_REGULATION_OF_MITOTIC_CELL_CYCLE	4.41525	2.67212	0	3.01519	2.43207	0
REACTOME_THE_ROLE_OF_GTSE1_IN_G2_M_PROGRESSION_AFTER_G2_CHECKPOINT	4.30828	4.6681	0	2.99626	3.01457	0
REACTOME_REGULATION_OF_RAS_BY_GAPS	4.29519	4.47884	2.05064	2.99269	2.98337	2.19614
REACTOME_MAPK6_MAPK4_SIGNALING	4.24466	3.72572	1.83551	2.96653	2.7719	2.09771
KEGG_NEUROACTIVE_LIGAND_RECEPTOR_INTERACTION	4.17112	2.35022	2.75739	2.94508	2.31493	-2.58464
REACTOME_INTERFERON_ALPHA_BETA_SIGNALING	4.13187	10	1.94715	2.92866	3.67129	2.14913
REACTOME_TNFR2_NON_CANONICAL_NF_KB_PATHWAY	4.06844	10	3.69657	2.90682	3.44708	2.81408
REACTOME_G1_S_DNA_DAMAGE_CHECKPOINTS	4.02709	4.26637	1.92896	2.90226	2.93481	2.14114
REACTOME_MITOCHONDRIAL_FATTY_ACID_BETA_OXIDATION	4.01208	2.66684	0	2.89325	2.42942	0
NABA_ECM_REGULATORS	3.95339	2.72608	2.17918	2.87912	2.45158	-2.3714
REACTOME_SIGNALING_BY_HEDGEHOG	3.95511	3.90316	0	2.87784	2.83248	0
REACTOME_DEGRADATION_OF_BETA_CATENIN_BY_THE_DESTRUCTION_COMPLEX	3.94349	3.84742	1.95837	2.87332	2.8146	2.15489
REACTOME_CLEC7A_DECTIN_1_SIGNALING	3.87043	5.11676	3.69786	2.85516	3.14107	2.81545
REACTOME_CLASS_A_1_RHODOPSIN_LIKE_RECEPTORS	3.70134	2.3007	4.52948	2.8189	-2.35454	-3.10361
REACTOME_TCR_SIGNALING	3.67958	5.66978	3.51552	2.81578	3.24408	2.74895
REACTOME_PEROXISOMAL_PROTEIN_IMPORT	3.64677	2.28905	0	2.80571	2.28973	0
REACTOME_COMPLEX_I_BIOGENESIS	3.64084	5.64775	1.61516	2.80077	3.28589	1.99187
REACTOME_INTERLEUKIN_1_SIGNALING	3.60941	5.64281	4.99508	2.78281	3.30138	3.15844
REACTOME_FCERI_MEDIATED_NF_KB_ACTIVATION	3.49339	4.46676	4.35465	2.74864	2.97371	3.02193
REACTOME_NEDDYLATION	3.46582	10	2.71336	2.73821	3.53115	2.47112
REACTOME_REGULATION_OF_PTEN_STABILITY_AND_ACTIVITY	3.38094	5.66224	3.87312	2.71218	3.26815	2.8745
KEGG_PEROXISOME	3.3758	1.63045	0	2.70993	2.00332	0
REACTOME_ASYMMETRIC_LOCALIZATION_OF_PCP_PROTEINS	3.35357	3.02474	2.51682	2.70318	2.55399	2.39027
REACTOME_INNATE_IMMUNE_SYSTEM	3.28928	10	10	2.67452	3.94096	3.67248
REACTOME_ER_TO_GOLGI_ANTEROGRADE_TRANSPORT	3.22135	4.017	3.15227	2.65642	2.87423	2.61892
REACTOME_HIV_INFECTION	3.15356	10	10	2.63139	3.60298	3.8594
REACTOME_TRANSLOCATION_OF_ZAP_70_TO_IMMUNOLOGICAL_SYNAPSE	3.13881	0	0	2.6271	0	0
REACTOME_PD_1_SIGNALING	3.12538	0	0	2.62379	0	0
KEGG_HEMATOPOIETIC_CELL_LINEAGE	3.09381	1.87741	0	2.61217	2.1178	0
REACTOME_SWITCHING_OF_ORIGINS_TO_A_POST_REPLICATIVE_STATE	3.08537	2.04781	0	2.60958	2.19122	0
REACTOME_SIGNALING_BY_NOTCH4	3.05168	2.96977	2.30249	2.59771	2.53563	2.30666
REACTOME_ADAPTIVE_IMMUNE_SYSTEM	2.99964	10	10	2.583	3.80133	3.31296
REACTOME_CRISTAE_FORMATION	2.98544	1.36484	0	2.57874	1.86896	0
REACTOME_HEDGEHOG_ON_STATE	2.89818	2.88954	1.44692	2.54708	2.51009	1.90351
REACTOME_ORC1_REMOVAL_FROM_CHROMATIN	2.86251	2.62245	0	2.53522	2.41305	0
KEGG_TYPE_I_DIABETES_MELLITUS	2.86293	2.92007	0	2.53462	2.5199	0
BIOCARTA_IL5_PATHWAY	2.80571	0	0	2.51309	0	0
REACTOME_PEPTIDE_LIGAND_BINDING_RECEPTORS	2.71958	1.37031	10	2.48189	1.87219	-3.27801
REACTOME_INTERLEUKIN_1_FAMILY_SIGNALING	2.70484	5.65843	5.53211	2.47723	3.27077	3.27566
REACTOME_COPI_MEDIATED_ANTEROGRADE_TRANSPORT	2.65631	3.56793	2.13562	2.45981	2.73364	2.23504
REACTOME_RRNA_MODIFICATION_IN_THE_NUCLEUS_AND_CYTOSOL	2.64108	2.89533	2.13268	2.45403	2.51172	2.23361
REACTOME_REGULATION_OF_MRNA_STABILITY_BY_PROTEINS_THAT_BIND_AU_RICH_ELEMENTS	2.63019	3.50939	4.00768	2.44959	2.7126	2.91135
REACTOME_HOST_INTERACTIONS_OF_HIV_FACTORS	2.61681	5.2207	10	2.44474	3.18486	3.35314
REACTOME_CELLULAR_RESPONSES_TO_EXTERNAL_STIMULI	2.615	10	10	2.44406	3.36832	3.84543
KEGG_UBIQUITIN_MEDIATED_PROTEOLYSIS	2.41592	3.48828	2.70362	2.37359	2.70364	2.4668
REACTOME_PHASE_II_CONJUGATION_OF_COMPOUNDS	2.3886	0	0	2.36276	0	0
REACTOME_C_TYPE_LECTIN_RECEPTORS_CLRS	2.33594	3.38526	2.2512	2.34421	2.6727	2.28364
REACTOME_CYCLIN_A:CDK2_ASSOCIATED_EVENTS_AT_S_PHASE_ENTRY	2.32105	1.93999	1.44092	2.33852	2.14619	1.8998
REACTOME_FC_EPSILON_RECEPTOR_FCERI_SIGNALING	2.29328	2.79767	3.41024	2.32905	2.47886	2.70897
REACTOME_COMPLEMENT_CASCADE	2.276	2.27505	0	2.32234	2.28514	0
REACTOME_NEUTROPHIL_DEGRANULATION	2.24265	5.03318	2.59209	2.30966	3.11968	2.42246
REACTOME_FORMATION_OF_ATP_BY_CHEMIOSMOTIC_COUPLING	2.22925	0	0	2.30517	0	0
KEGG_ASTHMA	2.19742	0	0	2.29258	0	0
REACTOME_ASPARAGINE_N_LINKED_GLYCOSYLATION	2.18338	10	10	2.2864	3.32397	3.55825
REACTOME_CARBOXYTERMINAL_POST_TRANSLATIONAL_MODIFICATIONS_OF_TUBULIN	2.17698	0	2.65593	2.28382	0	-2.55212
REACTOME_FORMATION_OF_TUBULIN_FOLDING_INTERMEDIATES_BY_CCT_TRIC	2.17212	1.72854	0	2.28191	2.04964	0
REACTOME_INTERFERON_SIGNALING	2.14639	4.14885	3.19284	2.27232	2.90782	2.63297
KEGG_COMPLEMENT_AND_COAGULATION_CASCADES	2.04287	1.53598	0	2.22866	1.95681	0
KEGG_ALLOGRAFT_REJECTION	2.01675	2.99945	0	2.2174	2.54595	0
KEGG_GRAFT_VERSUS_HOST_DISEASE	1.97728	3.90095	0	2.20124	2.82919	0
REACTOME_KERATINIZATION	1.97281	1.49132	0	2.19883	1.93326	0
REACTOME_ASSEMBLY_OF_THE_PRE_REPLICATIVE_COMPLEX	1.96729	1.85816	0	2.1963	2.10859	0
REACTOME_PHOSPHORYLATION_OF_CD3_AND_TCR_ZETA_CHAINS	1.95341	0	0	2.1904	0	0
REACTOME_FORMATION_OF_THE_CORNIFIED_ENVELOPE	1.91027	1.46033	0	2.17223	1.91831	0
REACTOME_DISORDERS_OF_TRANSMEMBRANE_TRANSPORTERS	1.89612	2.33883	1.76169	2.1661	2.31106	2.06374
REACTOME_TRANSPORT_TO_THE_GOLGI_AND_SUBSEQUENT_MODIFICATION	1.88157	3.99802	3.74422	2.15919	2.86942	2.82619
REACTOME_BIOLOGICAL_OXIDATIONS	1.86935	0	2.04678	2.15355	0	-2.31771
REACTOME_FOLDING_OF_ACTIN_BY_CCT_TRIC	1.8529	1.83528	0	2.14703	2.09764	0
REACTOME_METALLOTHIONEINS_BIND_METALS	1.8509	0	0	2.14581	0	0
PID_IL23_PATHWAY	1.8507	0	0	2.14564	0	0
BIOCARTA_ETC_PATHWAY	1.82548	1.35907	0	2.13394	1.86586	0
REACTOME_INTERLEUKIN_10_SIGNALING	1.81263	3.14434	0	2.12884	2.5928	0
REACTOME_BBSOME_MEDIATED_CARGO_TARGETING_TO_CILIUM	1.79705	1.53878	0	2.12087	1.95804	0
REACTOME_DIGESTION_AND_ABSORPTION	1.76182	0	0	2.10597	0	0
REACTOME_DISSOLUTION_OF_FIBRIN_CLOT	1.7606	1.51208	0	2.10538	1.94486	0
REACTOME_GAP_JUNCTION_ASSEMBLY	1.76029	0	0	2.10518	0	0
REACTOME_ANTIMICROBIAL_PEPTIDES	1.72474	0	0	2.08929	0	0
REACTOME_GENERATION_OF_SECOND_MESSENGER_MOLECULES	1.71675	0	0	2.08576	0	0
BIOCARTA_IL17_PATHWAY	1.70497	0	0	2.0796	0	0
REACTOME_COOPERATION_OF_PREFOLDIN_AND_TRIC_CCT_IN_ACTIN_AND_TUBULIN_FOLDING	1.66242	1.39526	0	2.05979	1.88572	0
REACTOME_REGULATION_OF_TLR_BY_ENDOGENOUS_LIGAND	1.5701	0	1.66716	2.01718	0	-2.15467
REACTOME_INTERLEUKIN_4_AND_INTERLEUKIN_13_SIGNALING	1.55583	2.5706	1.40438	2.01019	2.39608	1.88112
KEGG_DRUG_METABOLISM_CYTOCHROME_P450	1.55144	0	10	2.00744	0	-3.45862
REACTOME_CHEMOKINE_RECEPTORS_BIND_CHEMOKINES	1.54596	1.3066	1.34975	2.00443	1.83818	-2.00108
REACTOME_REGULATED_NECROSIS	1.53752	4.47082	0	2.00033	2.96881	0
REACTOME_PROGRAMMED_CELL_DEATH	1.53361	2.82903	4.10254	1.99826	2.49027	2.94721
REACTOME_ENOS_ACTIVATION	1.51426	0	0	1.98828	0	0
BIOCARTA_TCRA_PATHWAY	1.50727	0	0	1.98433	0	0
REACTOME_DETOXIFICATION_OF_REACTIVE_OXYGEN_SPECIES	1.47124	1.54905	0	1.96592	1.9632	0
BIOCARTA_BBCELL_PATHWAY	1.46506	0	0	1.9627	0	0
KEGG_PROTEIN_EXPORT	1.4433	1.65563	0	1.95178	2.01482	0
REACTOME_MITOCHONDRIAL_IRON_SULFUR_CLUSTER_BIOGENESIS	1.39319	0	0	1.92623	0	0
REACTOME_DIGESTION	1.38911	0	0	1.9238	0	0
REACTOME_PREFOLDIN_MEDIATED_TRANSFER_OF_SUBSTRATE_TO_CCT_TRIC	1.35703	1.58674	0	1.90697	1.98141	0
BIOCARTA_TH1TH2_PATHWAY	1.35163	1.42873	0	1.90351	1.9024	0
REACTOME_RESPONSE_TO_METAL_IONS	1.31532	0	0	1.88398	0	0
REACTOME_TRANSCRIPTIONAL_REGULATION_BY_RUNX3	1.30899	1.39205	4.00708	1.88089	1.88393	2.91156
REACTOME_TRNA_MODIFICATION_IN_THE_NUCLEUS_AND_CYTOSOL	1.30772	0	0	1.87958	0	0
REACTOME_AUTOPHAGY	1.30707	2.85003	3.21061	1.87923	2.49706	2.64018
REACTOME_FGFR2_LIGAND_BINDING_AND_ACTIVATION	0	2.67694	0	0	-2.4923	0
REACTOME_CARDIAC_CONDUCTION	0	2.32072	1.62049	0	-2.36339	-2.13234
REACTOME_DISEASES_OF_GLYCOSYLATION	0	2.18122	0	0	-2.30488	0
BIOCARTA_ATRBRCA_PATHWAY	0	2.03321	0	0	-2.24421	0
REACTOME_CRMPS_IN_SEMA3A_SIGNALING	0	2.0299	0	0	-2.24247	0
REACTOME_HDR_THROUGH_SINGLE_STRAND_ANNEALING_SSA	0	2.00886	0	0	-2.23308	0
REACTOME_OTHER_SEMAPHORIN_INTERACTIONS	0	2.00053	0	0	-2.22925	0
BIOCARTA_RB_PATHWAY	0	1.99549	0	0	-2.22564	0
REACTOME_NITRIC_OXIDE_STIMULATES_GUANYLATE_CYCLASE	0	1.97689	3.93312	0	-2.21745	-2.92282
REACTOME_PEPTIDE_HORMONE_BIOSYNTHESIS	0	1.96282	0	0	-2.21109	0
REACTOME_TOXICITY_OF_BOTULINUM_TOXIN_TYPE_D_BONT_D	0	1.95524	0	0	-2.20754	0
REACTOME_FGFR2B_LIGAND_BINDING_AND_ACTIVATION	0	1.83256	1.4933	0	-2.15115	-2.07148
BIOCARTA_AMI_PATHWAY	0	1.75728	2.1417	0	-2.11509	-2.35452
REACTOME_CGMP_EFFECTS	0	1.7123	2.15068	0	-2.09479	-2.35972
PID_HNF3A_PATHWAY	0	1.69852	0	0	-2.08732	0
KEGG_LYSINE_DEGRADATION	0	1.68866	0	0	-2.08261	0
REACTOME_G_ALPHA_I_SIGNALLING_EVENTS	0	1.68837	0	0	-2.08242	0
REACTOME_MYOGENESIS	0	1.6672	0	0	-2.07302	0
PID_PLK1_PATHWAY	0	1.55554	0	0	-2.01737	0
REACTOME_PHASE_0_RAPID_DEPOLARISATION	0	1.55562	2.17358	0	-2.01733	-2.36978
REACTOME_ACYL_CHAIN_REMODELLING_OF_PG	0	1.5456	0	0	-2.01218	0
KEGG_ALPHA_LINOLENIC_ACID_METABOLISM	0	1.51236	0	0	-1.99579	0
REACTOME_POTASSIUM_CHANNELS	0	1.47645	0	0	-1.97714	0
KEGG_ASCORBATE_AND_ALDARATE_METABOLISM	0	1.46297	2.02895	0	-1.97003	-2.30873
REACTOME_NAPLUS_CL_DEPENDENT_NEUROTRANSMITTER_TRANSPORTERS	0	1.43192	0	0	-1.95365	0
REACTOME_RMTS_METHYLATE_HISTONE_ARGININES	0	1.4202	0	0	-1.94685	0
PID_CDC42_REG_PATHWAY	0	1.41379	0	0	-1.94405	0
BIOCARTA_PLATELETAPP_PATHWAY	0	1.40762	0	0	-1.94058	0
BIOCARTA_SRCRPTP_PATHWAY	0	1.40606	0	0	-1.93947	0
REACTOME_TRANSPORT_OF_INORGANIC_CATIONS_ANIONS_AND_AMINO_ACIDS_OLIGOPEPTIDES	0	1.40433	0	0	-1.9382	0
REACTOME_PRE_NOTCH_PROCESSING_IN_THE_ENDOPLASMIC_RETICULUM	0	1.39694	0	0	-1.93447	0
REACTOME_TRANSCRIPTIONAL_REGULATION_BY_E2F6	0	1.35895	0	0	-1.9138	0
KEGG_ETHER_LIPID_METABOLISM	0	1.35457	0	0	-1.91158	0
KEGG_GLYCOSAMINOGLYCAN_BIOSYNTHESIS_CHONDROITIN_SULFATE	0	1.35111	0	0	-1.90971	0
BIOCARTA_INTRINSIC_PATHWAY	0	1.32725	2.2411	0	-1.89759	-2.39396
REACTOME_MITOTIC_SPINDLE_CHECKPOINT	0	1.31297	0	0	-1.88954	0
REACTOME_CYTOKINE_SIGNALING_IN_IMMUNE_SYSTEM	0	4.96588	10	0	3.08862	4.11701
REACTOME_VESICLE_MEDIATED_TRANSPORT	0	3.81226	10	0	2.80323	4.82887
REACTOME_HSF1_ACTIVATION	0	3.6448	0	0	2.75999	0
REACTOME_ATTENUATION_PHASE	0	3.52813	1.98174	0	2.72029	2.1664
REACTOME_CELLULAR_RESPONSES_TO_STRESS	0	3.35604	5.53016	0	2.66275	3.27725
REACTOME_MACROAUTOPHAGY	0	3.13825	2.54339	0	2.59008	2.40288
REACTOME_HIV_LIFE_CYCLE	0	2.81712	5.29163	0	2.48565	3.16873
REACTOME_TOLL_LIKE_RECEPTOR_CASCADES	0	2.75478	2.75962	0	2.46249	2.48805
REACTOME_TICAM1_DEPENDENT_ACTIVATION_OF_IRF3_IRF7	0	2.57359	1.77871	0	2.39694	2.07186
REACTOME_TOLL_LIKE_RECEPTOR_4_TLR4_CASCADE	0	2.51046	2.63816	0	2.37282	2.43978
REACTOME_UB_SPECIFIC_PROCESSING_PROTEASES	0	2.47579	10	0	2.35946	3.32353
REACTOME_IMMUNOREGULATORY_INTERACTIONS_BETWEEN_A_LYMPHOID_AND_A_NON_LYMPHOID_CELL	0	2.4186	3.88814	0	2.33855	2.88468
REACTOME_CASPASE_ACTIVATION_VIA_DEATH_RECEPTORS_IN_THE_PRESENCE_OF_LIGAND	0	2.40816	0	0	2.33526	0
REACTOME_INTERLEUKIN_12_FAMILY_SIGNALING	0	2.39492	1.65648	0	2.33025	2.01184
REACTOME_TRIF_TICAM1_MEDIATED_TLR4_SIGNALING	0	2.37589	3.66951	0	2.32362	2.79867
KEGG_CYTOKINE_CYTOKINE_RECEPTOR_INTERACTION	0	2.33121	2.04337	0	2.30757	2.19282
REACTOME_SIGNALING_BY_INTERLEUKINS	0	2.21989	10	0	2.26137	3.34014
REACTOME_REGULATION_BY_C_FLIP	0	2.19742	0	0	2.25147	0
REACTOME_HSP90_CHAPERONE_CYCLE_FOR_STEROID_HORMONE_RECEPTORS_SHR	0	2.19146	0	0	2.24898	0
REACTOME_TOLL_LIKE_RECEPTOR_9_TLR9_CASCADE	0	2.13224	3.76557	0	2.22622	2.83513
REACTOME_ANTIVIRAL_MECHANISM_BY_IFN_STIMULATED_GENES	0	2.13129	2.52062	0	2.22557	2.39223
KEGG_CELL_ADHESION_MOLECULES_CAMS	0	2.13143	0	0	2.22544	0
REACTOME_DDX58_IFIH1_MEDIATED_INDUCTION_OF_INTERFERON_ALPHA_BETA	0	2.08783	3.66853	0	2.20806	2.80033
REACTOME_TGF_BETA_RECEPTOR_SIGNALING_IN_EMT_EPITHELIAL_TO_MESENCHYMAL_TRANSITION	0	2.08606	0	0	2.20742	0
REACTOME_ACTIVATION_OF_IRF3_IRF7_MEDIATED_BY_TBK1_IKK_EPSILON	0	2.0805	0	0	2.20534	0
REACTOME_HSF1_DEPENDENT_TRANSACTIVATION	0	2.07367	1.41231	0	2.20212	1.88571
KEGG_INTESTINAL_IMMUNE_NETWORK_FOR_IGA_PRODUCTION	0	2.06679	0	0	2.19939	0
REACTOME_ANTIGEN_PRESENTATION:_FOLDING_ASSEMBLY_AND_PEPTIDE_LOADING_OF_CLASS_I_MHC	0	2.06327	4.63882	0	2.19785	3.08983
REACTOME_INTERFERON_GAMMA_SIGNALING	0	2.05311	0	0	2.19331	0
REACTOME_UCH_PROTEINASES	0	2.0457	3.25405	0	2.19008	2.65277
REACTOME_INTERLEUKIN_12_SIGNALING	0	1.96506	0	0	2.15677	0
REACTOME_DEFENSINS	0	1.95317	0	0	2.15131	0
PID_ERBB_NETWORK_PATHWAY	0	1.93093	0	0	2.1421	0
REACTOME_FORMATION_OF_INCISION_COMPLEX_IN_GG_NER	0	1.92503	0	0	2.13972	0
REACTOME_MYD88_CASCADE_INITIATED_ON_PLASMA_MEMBRANE	0	1.86717	3.45831	0	2.11331	2.7219
PID_TOLL_ENDOGENOUS_PATHWAY	0	1.86153	0	0	2.11059	0
BIOCARTA_MHC_PATHWAY	0	1.84374	0	0	2.10257	0
REACTOME_MITOPHAGY	0	1.84125	2.16558	0	2.10108	2.24815
KEGG_AUTOIMMUNE_THYROID_DISEASE	0	1.81971	0	0	2.09059	0
REACTOME_ANCHORING_OF_THE_BASAL_BODY_TO_THE_PLASMA_MEMBRANE	0	1.80413	0	0	2.08326	0
REACTOME_RNA_POLYMERASE_II_TRANSCRIPTION_ELONGATION	0	1.78194	1.92919	0	2.0729	2.14131
REACTOME_REGULATION_OF_HSF1_MEDIATED_HEAT_SHOCK_RESPONSE	0	1.77596	3.74354	0	2.07051	2.82327
REACTOME_COPII_MEDIATED_VESICLE_TRANSPORT	0	1.7709	2.05387	0	2.06832	2.19769
REACTOME_FORMATION_OF_HIV_ELONGATION_COMPLEX_IN_THE_ABSENCE_OF_HIV_TAT	0	1.69247	0	0	2.03285	0
REACTOME_PROTEIN_FOLDING	0	1.68691	0	0	2.02987	0
KEGG_VIRAL_MYOCARDITIS	0	1.67157	0	0	2.0222	0
REACTOME_COOPERATION_OF_PDCL_PHLP1_AND_TRIC_CCT_IN_G_PROTEIN_BETA_FOLDING	0	1.64761	1.67137	0	2.01093	2.01936
REACTOME_NEGATIVE_REGULATORS_OF_DDX58_IFIH1_SIGNALING	0	1.63888	1.72927	0	2.00729	2.04809
REACTOME_OVARIAN_TUMOR_DOMAIN_PROTEASES	0	1.6353	1.55791	0	2.0056	1.9626
REACTOME_TRAIL_SIGNALING	0	1.61279	0	0	1.99402	0
REACTOME_MITOTIC_G2_G2_M_PHASES	0	1.61274	0	0	1.99392	0
BIOCARTA_GHRELIN_PATHWAY	0	1.60179	1.60818	0	1.98873	1.9881
REACTOME_PROTEIN_METHYLATION	0	1.59419	0	0	1.98505	0
PID_S1P_S1P4_PATHWAY	0	1.5828	0	0	1.97961	0
REACTOME_CASPASE_ACTIVATION_VIA_EXTRINSIC_APOPTOTIC_SIGNALLING_PATHWAY	0	1.57917	0	0	1.97814	0
REACTOME_DEUBIQUITINATION	0	1.5761	10	0	1.97662	3.47641
KEGG_ANTIGEN_PROCESSING_AND_PRESENTATION	0	1.56527	1.57866	0	1.97127	1.97288
REACTOME_COPI_DEPENDENT_GOLGI_TO_ER_RETROGRADE_TRAFFIC	0	1.5588	0	0	1.96797	0
REACTOME_TOLL_LIKE_RECEPTOR_TLR1:TLR2_CASCADE	0	1.52835	2.05373	0	1.95298	2.19775
KEGG_RIG_I_LIKE_RECEPTOR_SIGNALING_PATHWAY	0	1.52755	1.53211	0	1.95227	1.94896
PID_HIF2PATHWAY	0	1.52069	2.49002	0	1.9489	2.37979
BIOCARTA_IFNG_PATHWAY	0	1.50974	0	0	1.94317	0
REACTOME_FORMATION_OF_TC_NER_PRE_INCISION_COMPLEX	0	1.50937	1.46157	0	1.9428	1.91154
REACTOME_IRON_UPTAKE_AND_TRANSPORT	0	1.50741	1.48168	0	1.94147	1.92246
REACTOME_CARGO_CONCENTRATION_IN_THE_ER	0	1.5072	1.37292	0	1.94133	1.8629
REACTOME_ENDOSOMAL_VACUOLAR_PATHWAY	0	1.49792	1.59089	0	1.93691	1.979
KEGG_PHENYLALANINE_METABOLISM	0	1.49475	0	0	1.93526	0
PID_IL5_PATHWAY	0	1.49125	1.87693	0	1.9332	2.11712
PID_IL6_7_PATHWAY	0	1.46826	0	0	1.9221	0
REACTOME_GLYCOGEN_SYNTHESIS	0	1.4445	0	0	1.90987	0
REACTOME_TRANSCRIPTIONAL_REGULATION_BY_RUNX2	0	1.41932	2.04567	0	1.8979	2.19417
PID_HIF1_TFPATHWAY	0	1.41219	10	0	1.89438	3.3361
REACTOME_GENE_AND_PROTEIN_EXPRESSION_BY_JAK_STAT_SIGNALING_AFTER_INTERLEUKIN_12_STIMULATION	0	1.41141	0	0	1.89382	0
KEGG_CYTOSOLIC_DNA_SENSING_PATHWAY	0	1.40899	0	0	1.89265	0
REACTOME_SENESCENCE_ASSOCIATED_SECRETORY_PHENOTYPE_SASP	0	1.39074	0	0	1.88328	0
REACTOME_PROTEIN_UBIQUITINATION	0	1.38325	0	0	1.87927	0
REACTOME_TIGHT_JUNCTION_INTERACTIONS	0	1.37296	1.33951	0	1.87371	1.84448
KEGG_REGULATION_OF_AUTOPHAGY	0	1.36735	1.62236	0	1.87029	1.99526
REACTOME_TRANS_GOLGI_NETWORK_VESICLE_BUDDING	0	1.34589	2.85614	0	1.85885	2.52284
REACTOME_METABOLISM_OF_NON_CODING_RNA	0	1.34329	2.57232	0	1.8577	2.41495
REACTOME_PINK_PARKIN_MEDIATED_MITOPHAGY	0	1.33538	0	0	1.85329	0
PID_IL27_PATHWAY	0	1.32787	0	0	1.84949	0
REACTOME_CELLULAR_RESPONSE_TO_HEAT_STRESS	0	1.31508	4.06184	0	1.84221	2.9389
KEGG_RETINOL_METABOLISM	0	0	10	0	0	-3.34984
KEGG_METABOLISM_OF_XENOBIOTICS_BY_CYTOCHROME_P450	0	0	2.14424	0	0	-2.35562
REACTOME_CYTOCHROME_P450_ARRANGED_BY_SUBSTRATE_TYPE	0	0	2.05297	0	0	-2.32035
KEGG_VALINE_LEUCINE_AND_ISOLEUCINE_DEGRADATION	0	0	2.03019	0	0	-2.30988
KEGG_TRYPTOPHAN_METABOLISM	0	0	1.68913	0	0	-2.16601
REACTOME_NUCLEOSOME_ASSEMBLY	0	0	1.64642	0	0	-2.14533
REACTOME_XENOBIOTICS	0	0	1.62045	0	0	-2.13278
REACTOME_PHASE_I_FUNCTIONALIZATION_OF_COMPOUNDS	0	0	1.60203	0	0	-2.12296
KEGG_CALCIUM_SIGNALING_PATHWAY	0	0	1.53422	0	0	-2.09014
BIOCARTA_NOS1_PATHWAY	0	0	1.40913	0	0	-2.03038
KEGG_ABC_TRANSPORTERS	0	0	1.40277	0	0	-2.02648
REACTOME_RAB_REGULATION_OF_TRAFFICKING	0	0	5.28564	0	0	3.17394
REACTOME_GLYCOLYSIS	0	0	4.68363	0	0	3.09301
REACTOME_DISEASES_OF_SIGNAL_TRANSDUCTION	0	0	4.41781	0	0	3.03648
REACTOME_CLATHRIN_MEDIATED_ENDOCYTOSIS	0	0	4.22661	0	0	2.99586
KEGG_ENDOCYTOSIS	0	0	4.14048	0	0	2.96858
REACTOME_N_GLYCAN_TRIMMING_IN_THE_ER_AND_CALNEXIN_CALRETICULIN_CYCLE	0	0	4.11675	0	0	2.95613
REACTOME_UNFOLDED_PROTEIN_RESPONSE_UPR	0	0	4.00827	0	0	2.91105
PID_MET_PATHWAY	0	0	3.92481	0	0	2.89165
REACTOME_RAB_GEFS_EXCHANGE_GTP_FOR_GDP_ON_RABS	0	0	3.77966	0	0	2.85094
REACTOME_IRE1ALPHA_ACTIVATES_CHAPERONES	0	0	3.7818	0	0	2.84931
REACTOME_DEADENYLATION_DEPENDENT_MRNA_DECAY	0	0	3.74303	0	0	2.82393
REACTOME_RNA_POLYMERASE_II_TRANSCRIBES_SNRNA_GENES	0	0	3.60725	0	0	2.7793
REACTOME_JNK_C_JUN_KINASES_PHOSPHORYLATION_AND_ACTIVATION_MEDIATED_BY_ACTIVATED_HUMAN_TAK1	0	0	3.46111	0	0	2.7239
REACTOME_TNFR1_INDUCED_NFKAPPAB_SIGNALING_PATHWAY	0	0	3.44537	0	0	2.71883
REACTOME_TAK1_ACTIVATES_NFKB_BY_PHOSPHORYLATION_AND_ACTIVATION_OF_IKKS_COMPLEX	0	0	3.40055	0	0	2.70262
REACTOME_INTRACELLULAR_SIGNALING_BY_SECOND_MESSENGERS	0	0	3.32273	0	0	2.67759
KEGG_RNA_DEGRADATION	0	0	3.29714	0	0	2.66956
PID_FAK_PATHWAY	0	0	3.29649	0	0	2.66902
SIG_PIP3_SIGNALING_IN_CARDIAC_MYOCTES	0	0	3.28572	0	0	2.66365
REACTOME_SIGNALING_BY_ERBB2	0	0	3.20238	0	0	2.63699
REACTOME_DEATH_RECEPTOR_SIGNALLING	0	0	3.05684	0	0	2.58844
REACTOME_SIGNALING_BY_TGF_BETA_RECEPTOR_COMPLEX	0	0	2.99368	0	0	2.56796
PID_S1P_S1P3_PATHWAY	0	0	2.99258	0	0	2.5673
REACTOME_ACTIVATED_TAK1_MEDIATES_P38_MAPK_ACTIVATION	0	0	2.91022	0	0	2.54054
KEGG_TOLL_LIKE_RECEPTOR_SIGNALING_PATHWAY	0	0	2.87718	0	0	2.53018
REACTOME_SIGNALING_BY_TGF_BETA_FAMILY_MEMBERS	0	0	2.72633	0	0	2.47559
REACTOME_TRANSCRIPTIONAL_REGULATION_OF_WHITE_ADIPOCYTE_DIFFERENTIATION	0	0	2.72536	0	0	2.47513
KEGG_GLYCOLYSIS_GLUCONEOGENESIS	0	0	2.68628	0	0	2.46102
REACTOME_PHASE_4_RESTING_MEMBRANE_POTENTIAL	0	0	2.66789	0	0	2.45298
KEGG_GALACTOSE_METABOLISM	0	0	2.66244	0	0	2.45087
KEGG_AMINO_SUGAR_AND_NUCLEOTIDE_SUGAR_METABOLISM	0	0	2.62059	0	0	2.43435
REACTOME_RNA_POLYMERASE_II_PRE_TRANSCRIPTION_EVENTS	0	0	2.60774	0	0	2.42908
REACTOME_GOLGI_ASSOCIATED_VESICLE_BIOGENESIS	0	0	2.59917	0	0	2.4264
REACTOME_PHOSPHOLIPID_METABOLISM	0	0	2.4472	0	0	2.36421
REACTOME_METABOLISM_OF_LIPIDS	0	0	2.43475	0	0	2.35917
REACTOME_TICAM1_TRAF6_DEPENDENT_INDUCTION_OF_TAK1_COMPLEX	0	0	2.32275	0	0	2.31431
REACTOME_VIRAL_MESSENGER_RNA_SYNTHESIS	0	0	2.29318	0	0	2.30176
REACTOME_FCGAMMA_RECEPTOR_FCGR_DEPENDENT_PHAGOCYTOSIS	0	0	2.28409	0	0	2.29794
PID_PI3KCI_AKT_PATHWAY	0	0	2.28155	0	0	2.29656
REACTOME_HOST_INTERACTIONS_WITH_INFLUENZA_FACTORS	0	0	2.27527	0	0	2.29454
REACTOME_INTRA_GOLGI_AND_RETROGRADE_GOLGI_TO_ER_TRAFFIC	0	0	2.27198	0	0	2.29313
PID_INSULIN_PATHWAY	0	0	2.2414	0	0	2.27876
PID_PI3K_PLC_TRK_PATHWAY	0	0	2.23374	0	0	2.27612
REACTOME_METAL_ION_SLC_TRANSPORTERS	0	0	2.23081	0	0	2.27507
PID_TNF_PATHWAY	0	0	2.2278	0	0	2.27395
REACTOME_SIGNALING_BY_NOTCH	0	0	2.22416	0	0	2.27193
REACTOME_TNF_SIGNALING	0	0	2.21424	0	0	2.26775
REACTOME_WNT_MEDIATED_ACTIVATION_OF_DVL	0	0	2.20612	0	0	2.26423
PID_P38_ALPHA_BETA_DOWNSTREAM_PATHWAY	0	0	2.14834	0	0	2.24072
PID_HDAC_CLASSI_PATHWAY	0	0	2.13629	0	0	2.23542
KEGG_TIGHT_JUNCTION	0	0	2.133	0	0	2.23389
KEGG_APOPTOSIS	0	0	2.13215	0	0	2.23306
REACTOME_DOWNREGULATION_OF_ERBB2_SIGNALING	0	0	2.12908	0	0	2.23132
REACTOME_CALNEXIN_CALRETICULIN_CYCLE	0	0	2.12811	0	0	2.23073
REACTOME_INTERLEUKIN_3_INTERLEUKIN_5_AND_GM_CSF_SIGNALING	0	0	2.12582	0	0	2.23
REACTOME_TNF_RECEPTOR_SUPERFAMILY_TNFSF_MEMBERS_MEDIATING_NON_CANONICAL_NF_KB_PATHWAY	0	0	2.12044	0	0	2.2274
REACTOME_SUMOYLATION_OF_IMMUNE_RESPONSE_PROTEINS	0	0	2.10311	0	0	2.22004
REACTOME_PCP_CE_PATHWAY	0	0	2.08849	0	0	2.21315
REACTOME_INTERLEUKIN_17_SIGNALING	0	0	2.0555	0	0	2.19844
PID_TGFBR_PATHWAY	0	0	2.0464	0	0	2.19456
KEGG_FC_GAMMA_R_MEDIATED_PHAGOCYTOSIS	0	0	2.04412	0	0	2.19319
BIOCARTA_NFKB_PATHWAY	0	0	2.02897	0	0	2.18691
PID_P53_DOWNSTREAM_PATHWAY	0	0	2.01993	0	0	2.18281
REACTOME_SIGNALING_BY_MET	0	0	2.00718	0	0	2.17757
BIOCARTA_TNFR2_PATHWAY	0	0	2.00479	0	0	2.17633
SA_TRKA_RECEPTOR	0	0	2.00229	0	0	2.17542
REACTOME_IRAK2_MEDIATED_ACTIVATION_OF_TAK1_COMPLEX	0	0	1.99665	0	0	2.17323
REACTOME_INSERTION_OF_TAIL_ANCHORED_PROTEINS_INTO_THE_ENDOPLASMIC_RETICULUM_MEMBRANE	0	0	1.99376	0	0	2.17204
PID_TCPTP_PATHWAY	0	0	1.9932	0	0	2.17147
REACTOME_TRNA_PROCESSING_IN_THE_NUCLEUS	0	0	1.99124	0	0	2.1706
PID_HDAC_CLASSII_PATHWAY	0	0	1.98931	0	0	2.16957
PID_NECTIN_PATHWAY	0	0	1.95152	0	0	2.15094
REACTOME_REGULATION_OF_ACTIN_DYNAMICS_FOR_PHAGOCYTIC_CUP_FORMATION	0	0	1.93616	0	0	2.14421
KEGG_MTOR_SIGNALING_PATHWAY	0	0	1.92324	0	0	2.13811
REACTOME_PTK6_REGULATES_RTKS_AND_THEIR_EFFECTORS_AKT1_AND_DOK1	0	0	1.91966	0	0	2.13673
REACTOME_DOWNREGULATION_OF_ERBB4_SIGNALING	0	0	1.90382	0	0	2.12942
REACTOME_INTERLEUKIN_15_SIGNALING	0	0	1.9027	0	0	2.12881
PID_ARF6_TRAFFICKING_PATHWAY	0	0	1.90222	0	0	2.12838
REACTOME_CYTOSOLIC_SENSORS_OF_PATHOGEN_ASSOCIATED_DNA	0	0	1.89119	0	0	2.12358
REACTOME_TP53_REGULATES_TRANSCRIPTION_OF_CELL_DEATH_GENES	0	0	1.87705	0	0	2.1171
SIG_INSULIN_RECEPTOR_PATHWAY_IN_CARDIAC_MYOCYTES	0	0	1.87726	0	0	2.117
KEGG_EPITHELIAL_CELL_SIGNALING_IN_HELICOBACTER_PYLORI_INFECTION	0	0	1.87019	0	0	2.11376
REACTOME_STAT5_ACTIVATION	0	0	1.86737	0	0	2.11245
BIOCARTA_MAPK_PATHWAY	0	0	1.85635	0	0	2.10742
REACTOME_DEADENYLATION_OF_MRNA	0	0	1.85563	0	0	2.10701
PID_MTOR_4PATHWAY	0	0	1.84418	0	0	2.10202
REACTOME_CIRCADIAN_CLOCK	0	0	1.84211	0	0	2.10103
REACTOME_TP53_REGULATES_METABOLIC_GENES	0	0	1.83566	0	0	2.0977
REACTOME_TRANSCRIPTION_OF_THE_HIV_GENOME	0	0	1.82594	0	0	2.09341
SIG_CD40PATHWAYMAP	0	0	1.807	0	0	2.08474
REACTOME_TRANSCRIPTIONAL_ACTIVATION_OF_MITOCHONDRIAL_BIOGENESIS	0	0	1.79692	0	0	2.07991
PID_BCR_5PATHWAY	0	0	1.79603	0	0	2.07956
PID_FOXO_PATHWAY	0	0	1.79613	0	0	2.07955
KEGG_PENTOSE_PHOSPHATE_PATHWAY	0	0	1.78913	0	0	2.0766
REACTOME_INTERLEUKIN_2_FAMILY_SIGNALING	0	0	1.787	0	0	2.07563
BIOCARTA_RAB_PATHWAY	0	0	1.78582	0	0	2.07515
REACTOME_NUCLEOTIDE_EXCISION_REPAIR	0	0	1.7844	0	0	2.07435
PID_ERBB2_ERBB3_PATHWAY	0	0	1.78455	0	0	2.07435
REACTOME_NOTCH1_INTRACELLULAR_DOMAIN_REGULATES_TRANSCRIPTION	0	0	1.77608	0	0	2.07035
REACTOME_SIGNALING_BY_ERYTHROPOIETIN	0	0	1.77233	0	0	2.06852
REACTOME_NUCLEOTIDE_BINDING_DOMAIN_LEUCINE_RICH_REPEAT_CONTAINING_RECEPTOR_NLR_SIGNALING_PATHWAYS	0	0	1.77012	0	0	2.06739
PID_EPHA2_FWD_PATHWAY	0	0	1.76602	0	0	2.06559
PID_IFNG_PATHWAY	0	0	1.7583	0	0	2.06195
PID_RAC1_PATHWAY	0	0	1.75773	0	0	2.06171
BIOCARTA_IGF1MTOR_PATHWAY	0	0	1.75567	0	0	2.06059
PID_EPHB_FWD_PATHWAY	0	0	1.71835	0	0	2.04245
PID_CXCR3_PATHWAY	0	0	1.70953	0	0	2.03815
REACTOME_RETROGRADE_TRANSPORT_AT_THE_TRANS_GOLGI_NETWORK	0	0	1.675	0	0	2.02108
REACTOME_NEGATIVE_REGULATION_OF_THE_PI3K_AKT_NETWORK	0	0	1.67182	0	0	2.01959
BIOCARTA_HIVNEF_PATHWAY	0	0	1.65651	0	0	2.01211
KEGG_DORSO_VENTRAL_AXIS_FORMATION	0	0	1.62941	0	0	1.99873
REACTOME_MITOCHONDRIAL_BIOGENESIS	0	0	1.62593	0	0	1.99679
REACTOME_REGULATION_OF_TNFR1_SIGNALING	0	0	1.60642	0	0	1.98715
REACTOME_TGF_BETA_RECEPTOR_SIGNALING_ACTIVATES_SMADS	0	0	1.5978	0	0	1.98245
REACTOME_TRANSCRIPTIONAL_REGULATION_BY_RUNX1	0	0	1.59366	0	0	1.98039
KEGG_ADIPOCYTOKINE_SIGNALING_PATHWAY	0	0	1.58685	0	0	1.97669
REACTOME_ERYTHROPOIETIN_ACTIVATES_STAT5	0	0	1.57341	0	0	1.97056
KEGG_NATURAL_KILLER_CELL_MEDIATED_CYTOTOXICITY	0	0	1.56728	0	0	1.96767
REACTOME_IRAK1_RECRUITS_IKK_COMPLEX	0	0	1.56723	0	0	1.96759
KEGG_RENAL_CELL_CARCINOMA	0	0	1.55718	0	0	1.96206
PID_NEPHRIN_NEPH1_PATHWAY	0	0	1.5444	0	0	1.95509
KEGG_VIBRIO_CHOLERAE_INFECTION	0	0	1.54285	0	0	1.95439
PID_HIF1A_PATHWAY	0	0	1.54254	0	0	1.9541
BIOCARTA_LYM_PATHWAY	0	0	1.53168	0	0	1.94863
REACTOME_INTERACTION_WITH_CUMULUS_CELLS_AND_THE_ZONA_PELLUCIDA	0	0	1.52956	0	0	1.9477
REACTOME_RUNX3_REGULATES_NOTCH_SIGNALING	0	0	1.52366	0	0	1.94497
REACTOME_RECEPTOR_MEDIATED_MITOPHAGY	0	0	1.51971	0	0	1.94264
PID_ECADHERIN_NASCENT_AJ_PATHWAY	0	0	1.50862	0	0	1.93707
REACTOME_TRANSCRIPTION_COUPLED_NUCLEOTIDE_EXCISION_REPAIR_TC_NER	0	0	1.50864	0	0	1.93702
REACTOME_RAB_GERANYLGERANYLATION	0	0	1.49753	0	0	1.93182
REACTOME_MET_RECEPTOR_RECYCLING	0	0	1.49708	0	0	1.93144
REACTOME_ZINC_TRANSPORTERS	0	0	1.49568	0	0	1.93076
PID_ERBB1_RECEPTOR_PROXIMAL_PATHWAY	0	0	1.49193	0	0	1.92863
PID_NFKAPPAB_CANONICAL_PATHWAY	0	0	1.48823	0	0	1.9262
BIOCARTA_RELA_PATHWAY	0	0	1.48572	0	0	1.92493
REACTOME_DOWNREGULATION_OF_ERBB2:ERBB3_SIGNALING	0	0	1.48359	0	0	1.9235
REACTOME_SIGNALING_BY_NOTCH1	0	0	1.47173	0	0	1.91748
REACTOME_MTOR_SIGNALLING	0	0	1.47012	0	0	1.91656
REACTOME_P75NTR_SIGNALS_VIA_NF_KB	0	0	1.46991	0	0	1.91644
REACTOME_PERK_REGULATES_GENE_EXPRESSION	0	0	1.46982	0	0	1.91635
BIOCARTA_PTDINS_PATHWAY	0	0	1.46937	0	0	1.91603
REACTOME_SIGNALING_BY_VEGF	0	0	1.46567	0	0	1.91404
PID_ECADHERIN_STABILIZATION_PATHWAY	0	0	1.46516	0	0	1.91369
REACTOME_SYNTHESIS_OF_PIPS_AT_THE_PLASMA_MEMBRANE	0	0	1.46398	0	0	1.913
REACTOME_CARGO_RECOGNITION_FOR_CLATHRIN_MEDIATED_ENDOCYTOSIS	0	0	1.46337	0	0	1.91236
REACTOME_TP53_REGULATES_TRANSCRIPTION_OF_DEATH_RECEPTORS_AND_LIGANDS	0	0	1.45424	0	0	1.9075
PID_EPO_PATHWAY	0	0	1.44496	0	0	1.90243
REACTOME_NOD1_2_SIGNALING_PATHWAY	0	0	1.44309	0	0	1.90159
PID_LKB1_PATHWAY	0	0	1.4412	0	0	1.90002
KEGG_B_CELL_RECEPTOR_SIGNALING_PATHWAY	0	0	1.44082	0	0	1.89981
KEGG_NOD_LIKE_RECEPTOR_SIGNALING_PATHWAY	0	0	1.43313	0	0	1.89586
REACTOME_TCF_DEPENDENT_SIGNALING_IN_RESPONSE_TO_WNT	0	0	1.43135	0	0	1.89494
BIOCARTA_P53HYPOXIA_PATHWAY	0	0	1.4243	0	0	1.89152
REACTOME_SIGNALING_BY_NOTCH1_HD_DOMAIN_MUTANTS_IN_CANCER	0	0	1.42404	0	0	1.89137
REACTOME_TRAF6_MEDIATED_INDUCTION_OF_TAK1_COMPLEX_WITHIN_TLR4_COMPLEX	0	0	1.41177	0	0	1.88533
KEGG_INOSITOL_PHOSPHATE_METABOLISM	0	0	1.41031	0	0	1.88425
REACTOME_HDMS_DEMETHYLATE_HISTONES	0	0	1.40785	0	0	1.8832
REACTOME_TRANSCRIPTIONAL_ACTIVITY_OF_SMAD2_SMAD3:SMAD4_HETEROTRIMER	0	0	1.40649	0	0	1.88234
PID_S1P_S1P1_PATHWAY	0	0	1.40495	0	0	1.88155
REACTOME_SUMOYLATION_OF_TRANSCRIPTION_FACTORS	0	0	1.40161	0	0	1.87974
REACTOME_DOWNREGULATION_OF_SMAD2_3:SMAD4_TRANSCRIPTIONAL_ACTIVITY	0	0	1.39073	0	0	1.87387
PID_NFKAPPAB_ATYPICAL_PATHWAY	0	0	1.38963	0	0	1.87281
REACTOME_REGULATION_OF_GENE_EXPRESSION_IN_LATE_STAGE_BRANCHING_MORPHOGENESIS_PANCREATIC_BUD_PRECURSOR_CELLS	0	0	1.38562	0	0	1.87081
REACTOME_SIGNALING_BY_NOTCH2	0	0	1.3851	0	0	1.87033
BIOCARTA_CTL_PATHWAY	0	0	1.37869	0	0	1.86614
REACTOME_TICAM1_RIP1_MEDIATED_IKK_COMPLEX_RECRUITMENT	0	0	1.3769	0	0	1.86511
PID_ERBB1_DOWNSTREAM_PATHWAY	0	0	1.37118	0	0	1.86194
REACTOME_ER_QUALITY_CONTROL_COMPARTMENT_ERQC	0	0	1.36216	0	0	1.85657
REACTOME_TBC_RABGAPS	0	0	1.36195	0	0	1.85639
REACTOME_MAP3K8_TPL2_DEPENDENT_MAPK1_3_ACTIVATION	0	0	1.36204	0	0	1.85639
REACTOME_SIGNALING_BY_NOTCH1_IN_CANCER	0	0	1.35789	0	0	1.85405
REACTOME_ACYL_CHAIN_REMODELING_OF_DAG_AND_TAG	0	0	1.35477	0	0	1.85234
PID_HIV_NEF_PATHWAY	0	0	1.35051	0	0	1.85008
PID_LYMPH_ANGIOGENESIS_PATHWAY	0	0	1.33639	0	0	1.84238
REACTOME_DOWNSTREAM_SIGNAL_TRANSDUCTION	0	0	1.32807	0	0	1.83838
PID_SYNDECAN_4_PATHWAY	0	0	1.32734	0	0	1.83795
REACTOME_ENERGY_DEPENDENT_REGULATION_OF_MTOR_BY_LKB1_AMPK	0	0	1.32291	0	0	1.83567
REACTOME_SIGNALING_BY_LEPTIN	0	0	1.3172	0	0	1.83242
REACTOME_INTERLEUKIN_RECEPTOR_SHC_SIGNALING	0	0	1.31705	0	0	1.83229
PID_IGF1_PATHWAY	0	0	1.31668	0	0	1.83211
REACTOME_CELL_JUNCTION_ORGANIZATION	0	0	1.31556	0	0	1.83143
KEGG_JAK_STAT_SIGNALING_PATHWAY	0	0	1.31328	0	0	1.83014
REACTOME_N_GLYCAN_ANTENNAE_ELONGATION_IN_THE_MEDIAL_TRANS_GOLGI	0	0	1.31249	0	0	1.82925
REACTOME_MAPK_FAMILY_SIGNALING_CASCADES	0	0	1.31109	0	0	1.8284
BIOCARTA_CD40_PATHWAY	0	0	1.30936	0	0	1.82741
BIOCARTA_IL1R_PATHWAY	0	0	1.30871	0	0	1.82701
PID_ERBB1_INTERNALIZATION_PATHWAY	0	0	1.3032	0	0	1.82314

## Sheet: c3.all
GeneSet	-log10_q-val_cov.PO.d21.over.Ctrl.rnk	-log10_q-val_cov.PO.d31.over.Ctrl.rnk	-log10_q-val_cov.PO.d31.over.d21.rnk	NES_cov.PO.d21.over.Ctrl.rnk	NES_cov.PO.d31.over.Ctrl.rnk	NES_cov.PO.d31.over.d21.rnk
E2F1DP1RB_01	10	10	0	-4.56888	-3.87243	0
CACTGCC_MIR34A_MIR34C_MIR449	10	10	0	-4.53941	-3.7524	0
E2F_Q6	10	10	0	-4.23802	-3.46837	0
CAGCTG_AP4_Q5	10	10	0	-4.23656	-3.66849	0
E2F_Q4	10	10	0	-4.21369	-3.35826	0
AACTTT_UNKNOWN	10	10	0	-4.17508	-3.67592	0
CTCAGGG_MIR125B_MIR125A	10	2.94811	3.98873	-4.16628	-2.57971	2.9068
GCACTTT_MIR175P_MIR20A_MIR106A_MIR106B_MIR20B_MIR519D	10	2.2992	4.27038	-4.13241	-2.35332	3.00735
GTGCCTT_MIR506	10	3.03177	10	-4.11873	-2.61021	3.70182
E2F4DP1_01	10	10	0	-4.06642	-3.48853	0
TGGTGCT_MIR29A_MIR29B_MIR29C	10	4.00848	1.8341	-3.93769	-2.90839	2.0969
E2F4DP2_01	10	10	0	-3.90946	-3.3503	0
AAGCACA_MIR218	10	3.62066	0	-3.8659	-2.80305	0
E2F_02	10	5.47288	0	-3.84939	-3.31695	0
E2F1DP1_01	10	5.17405	0	-3.84385	-3.29875	0
E2F1DP2_01	10	10	0	-3.81367	-3.36103	0
E2F_Q4_01	10	10	0	-3.78078	-4.03349	0
E2F1_Q4_01	10	10	0	-3.76062	-3.99326	0
E2F_Q3_01	10	10	0	-3.7387	-3.93722	0
SGCGSSAAA_E2F1DP2_01	10	10	0	-3.73725	-3.50306	0
CACTGTG_MIR128A_MIR128B	10	3.61561	2.14182	-3.72249	-2.8	2.23751
GTGCAAT_MIR25_MIR32_MIR92_MIR363_MIR367	10	2.54131	2.74409	-3.70469	-2.4433	2.48231
E2F1_Q6	10	4.21997	0	-3.68276	-2.97108	0
TGAATGT_MIR181A_MIR181B_MIR181C_MIR181D	10	1.9957	3.21993	-3.63103	-2.22585	2.64262
ZIC1_01	10	2.90908	0	-3.58645	-2.56809	0
CTGCAGY_UNKNOWN	10	4.62428	0	-3.58326	-3.1151	0
AAGCACT_MIR520F	10	2.45089	2.34344	-3.54819	-2.41022	2.32194
TGCCTTA_MIR124A	10	1.87705	3.90867	-3.54815	-2.17054	2.88803
AGCACTT_MIR93_MIR302A_MIR302B_MIR302C_MIR302D_MIR372_MIR373_MIR520E_MIR520A_MIR526B_MIR520B_MIR520C_MIR520D	10	2.08637	2.86526	-3.53327	-2.26605	2.52744
E2F_03	10	4.50642	0	-3.52081	-3.02478	0
E2F1_Q4	10	4.21322	0	-3.50596	-2.97593	0
GCCATNTTG_YY1_Q6	5.41348	3.50128	10	-3.5007	-2.74996	3.57921
E2F1_Q6_01	5.41495	10	0	-3.49835	-3.40882	0
TGTTTAC_MIR30A5P_MIR30C_MIR30D_MIR30B_MIR30E5P	5.43227	2.1411	2.41652	-3.45493	-2.28794	2.3509
E2F_Q6_01	5.43649	10	0	-3.44177	-3.36934	0
GGCAGCT_MIR22	5.43789	2.45311	1.936	-3.4402	-2.41108	2.14421
RNGTGGGC_UNKNOWN	5.44482	3.22165	0	-3.41944	-2.67229	0
GGGTGGRR_PAX4_03	5.44619	3.2248	10	-3.41746	-2.67463	3.3789
AP2_Q6_01	5.45433	3.23794	2.61246	-3.3979	-2.68019	2.43095
E2F_Q3	5.46365	4.50846	0	-3.37818	-3.02089	0
ACCAAAG_MIR9	5.48546	3.86398	2.2756	-3.35188	-2.87154	2.29471
KCCGNSWTTT_UNKNOWN	5.50384	3.5892	0	-3.32221	-2.78945	0
CAGCCTC_MIR4855P	5.04133	1.61049	2.05905	-3.28337	-2.0442	2.19996
TGCTGCT_MIR15A_MIR16_MIR15B_MIR195_MIR424_MIR497	5.04591	2.45096	2.86495	-3.27771	-2.41012	2.52715
AATGTGA_MIR23A_MIR23B	4.93167	3.01916	0	-3.26002	-2.60604	0
SMTTTTGT_UNKNOWN	4.93718	4.60702	0	-3.25197	-3.13593	0
ACAGGGT_MIR10A_MIR10B	4.85836	3.97072	0	-3.22074	-2.89916	0
ZIC3_01	4.86046	3.06409	0	-3.21657	-2.62117	0
GGGACCA_MIR133A_MIR133B	4.72331	2.02192	0	-3.19705	-2.23887	0
AGGGCAG_MIR18A	4.72537	3.17405	0	-3.19467	-2.65472	0
PAX4_03	4.68409	4.39897	0	-3.17707	-3.00035	0
E2F1_Q3	4.6919	3.54468	0	-3.1668	-2.76989	0
ATGTACA_MIR493	4.69766	2.98475	0	-3.16136	-2.5927	0
CTACCTC_LET7A_LET7B_LET7C_LET7D_LET7E_LET7F_MIR98_LET7G_LET7I	4.65332	1.3179	3.21066	-3.14869	-1.89268	2.64033
RCGCANGCGY_NRF1_Q6	4.66077	3.80496	10	-3.1374	2.79852	4.78122
ACTGCCT_MIR34B	4.67082	2.96444	0	-3.11562	-2.58676	0
EGR_Q6	4.67172	1.42524	2.21161	-3.11312	-1.95024	2.26686
GGCACTT_MIR519E	4.67798	2.01192	1.44467	-3.10744	-2.23469	1.90228
SMAD_Q6	4.67976	1.69289	0	-3.10381	-2.08428	0
CTTTGTA_MIR524	4.68152	0	2.04432	-3.09811	0	2.19336
GTGCCAA_MIR96	4.56435	2.81893	1.57352	-3.08234	-2.53677	1.97076
TTGCACT_MIR130A_MIR301_MIR130B	4.56952	1.66116	1.87516	-3.07426	-2.06896	2.11603
GAGCCAG_MIR149	4.42087	1.95568	1.4912	-3.02659	-2.20812	1.92775
TCCAGAG_MIR518C	4.3555	2.88521	0	-3.01669	-2.55973	0
ACATTCC_MIR1_MIR206	4.32658	1.49752	10	-3.00416	-1.98848	3.48615
CAGTATT_MIR200B_MIR200C_MIR429	4.26378	0	3.6782	-2.99441	0	2.80681
TAGCTTT_MIR9	4.25262	0	2.12819	-2.98093	0	2.23083
CTATGCA_MIR153	4.22649	1.81396	0	-2.97315	-2.14145	0
GATTGGY_NFY_Q6_01	4.16058	3.11583	0	-2.95333	-2.63912	0
CCCAGAG_MIR326	4.10147	2.17879	0	-2.93856	-2.30345	0
AP4_Q6	4.06642	2.06896	0	-2.92997	-2.25867	0
TGCACTG_MIR148A_MIR152_MIR148B	4.05839	3.52258	0	-2.92487	-2.75832	0
GCM_Q2	3.94585	2.4525	0	-2.89283	-2.41074	0
ACTGTGA_MIR27A_MIR27B	3.84548	2.08975	0	-2.86349	-2.26752	0
CCTGCTG_MIR214	3.84102	0	3.35696	-2.86277	0	2.68698
CTTTAAR_UNKNOWN	3.79274	1.55074	0	-2.8566	-2.01428	0
MAZ_Q6	3.75408	2.01877	0	-2.84204	-2.23744	0
HEB_Q6	3.73855	2.46601	0	-2.83855	-2.41591	0
TGGNNNNNNKCCAR_UNKNOWN	3.71267	3.55415	0	-2.82717	-2.77729	0
CTGAGCC_MIR24	3.70668	2.54169	2.5788	-2.82558	-2.44365	2.41793
ATGAAGG_MIR205	3.7073	2.11227	0	-2.82544	-2.27642	0
GGGGCCC_MIR296	3.68593	1.9978	0	-2.82022	-2.2274	0
YATGNWAAT_OCT_C	3.68501	10	2.03057	-2.81804	-4.24338	-2.30945
GCAAAAA_MIR129	3.67097	0	0	-2.81359	0	0
CACGTG_MYC_Q2	3.6657	0	2.64923	-2.81206	0	2.44442
LFA1_Q6	3.63036	0	2.07697	-2.80444	0	2.20816
GCANCTGNY_MYOD_Q6	3.62123	3.39175	0	-2.80265	-2.724	0
NFMUE1_Q6	3.60322	2.5319	1.59005	-2.79502	-2.43995	1.9786
AACTGGA_MIR145	3.57954	1.37441	2.39673	-2.78791	-1.9221	2.34375
TCCCCAC_MIR491	3.51622	2.29599	0	-2.77122	-2.35186	0
TGCTGAY_UNKNOWN	3.50724	1.61384	0	-2.76641	-2.04577	0
CAGTGTT_MIR141_MIR200A	3.47639	0	3.33591	-2.75397	0	2.68085
MAZR_01	3.46652	1.97654	1.94152	-2.74992	-2.21719	2.14676
YY1_Q6	3.43913	1.67829	3.46605	-2.74012	-2.07768	2.72955
AGGCACT_MIR5153P	3.40799	0	0	-2.72911	0	0
CACTTTG_MIR520G_MIR520H	3.3935	0	0	-2.72546	0	0
AAAGGGA_MIR204_MIR211	3.36608	1.30956	2.28519	-2.71536	-1.88713	2.29881
PAX4_04	3.34102	1.71345	0	-2.70098	-2.09557	0
WGGAATGY_TEF1_Q6	3.31071	0	0	-2.69402	0	0
TGCACTT_MIR519C_MIR519B_MIR519A	3.25439	1.95065	0	-2.6764	-2.2055	0
MZF1_02	3.25436	2.81083	0	-2.67609	-2.53448	0
HNF4ALPHA_Q6	3.24607	0	1.48175	-2.67319	0	1.92244
SP1_Q2_01	3.23112	3.17016	0	-2.66735	-2.65296	0
E2A_Q2	3.22197	0	0	-2.66468	0	0
GACAATC_MIR219	3.19234	2.34677	0	-2.6527	-2.37317	0
GCACCTT_MIR18A_MIR18B	3.18669	1.92092	1.43674	-2.65033	-2.19117	1.89756
GCTNWTTGK_UNKNOWN	3.17529	2.06032	0	-2.64578	-2.25548	0
TGCTTTG_MIR330	3.14843	2.11875	0	-2.63684	-2.27875	0
TCTGGAC_MIR198	3.11074	1.66317	1.30228	-2.62643	-2.071	1.82249
ACTGCAG_MIR173P	3.09621	2.15202	0	-2.62182	-2.29274	0
EGR1_01	3.09514	0	2.30371	-2.62066	0	2.3076
GTATTAT_MIR3693P	3.09004	0	0	-2.61787	0	0
ATGCTGC_MIR103_MIR107	3.08919	2.10296	0	-2.61725	-2.27284	0
GCATTTG_MIR105	3.06099	0	0	-2.60822	0	0
GAGCCTG_MIR484	3.05768	2.05652	0	-2.60673	-2.25402	0
AAANWWTGC_UNKNOWN	3.05368	2.90069	0	-2.60592	-2.56449	0
SOX9_B1	3.01776	1.77283	0	-2.59479	-2.12285	0
GAGCTGG_MIR337	3.0086	1.65765	1.97283	-2.58934	-2.06714	2.16175
TFIII_Q6	2.98372	1.9303	0	-2.58174	-2.19526	0
GTTTGTT_MIR495	2.95636	1.40832	2.66476	-2.57336	-1.94105	2.45184
TGTTTGY_HNF3_Q6	2.94517	3.07795	0	-2.57075	-2.62883	0
AP2_Q6	2.9382	1.37237	1.30729	-2.56752	-1.92083	1.82591
ARP1_01	2.93778	2.00053	0	-2.56725	-2.22936	0
AP2ALPHA_01	2.9137	2.47153	1.92818	-2.55861	-2.41814	2.14078
MYOD_Q6_01	2.91413	1.91511	0	-2.55859	-2.18863	0
MYCMAX_02	2.91024	0	1.39651	-2.55695	0	1.87707
WTTGKCTG_UNKNOWN	2.90131	1.45895	1.72423	-2.55293	-1.96762	2.04529
SYATTGTG_UNKNOWN	2.87976	0	0	-2.54514	0	0
ACTAYRNNNCCCR_UNKNOWN	2.87382	0	2.37992	-2.54324	0	2.33668
ATGTAGC_MIR221_MIR222	2.87085	1.347	0	-2.54184	-1.90754	0
NGFIC_01	2.83611	0	0	-2.52917	0	0
ATTCTTT_MIR186	2.82235	0	4.77816	-2.52501	0	3.12192
ATAGGAA_MIR202	2.82131	1.7446	1.70183	-2.5245	-2.10949	2.03446
SP1_01	2.82037	1.83224	0	-2.52326	-2.15077	0
E2F_01	2.8155	1.96698	0	-2.52095	-2.21241	0
TCANNTGAY_SREBP1_01	2.80437	0	0	-2.51637	0	0
OCT1_01	2.79605	4.64892	2.26088	-2.51343	-3.16396	-2.40507
MGGAAGTG_GABP_B	2.77623	3.49535	10	-2.50637	2.70716	3.7473
CAGCAGG_MIR370	2.76109	0	0	-2.50149	0	0
TAATGTG_MIR323	2.74943	0	2.65574	-2.49762	0	2.44739
AP2_Q3	2.72763	1.52321	0	-2.48655	-2.00099	0
VDR_Q6	2.72356	0	0	-2.48516	0	0
TTTGTAG_MIR520D	2.72116	1.79104	0	-2.48426	-2.13101	0
SRY_02	2.71408	3.03873	0	-2.48094	-2.61311	0
TTTGCAC_MIR19A_MIR19B	2.68303	0	3.88135	-2.46884	0	2.88167
LYF1_01	2.67396	1.51258	0	-2.46542	-1.99578	0
PITX2_Q2	2.64303	1.96931	0	-2.45303	-2.21366	0
CP2_02	2.61774	0	0	-2.44362	0	0
ZIC2_01	2.60251	0	0	-2.43656	0	0
FREAC3_01	2.59156	1.93657	0	-2.43292	-2.19797	0
CATTGTYY_SOX9_B1	2.58665	0	0	-2.4312	0	0
AML_Q6	2.56156	1.64428	0	-2.42231	-2.06065	0
DR3_Q4	2.55132	1.39114	0	-2.41827	-1.93057	0
AHRARNT_01	2.54299	1.40456	0	-2.41472	-1.93851	0
VDR_Q3	2.54251	1.43002	0	-2.41449	-1.95254	0
CTTGTAT_MIR381	2.53106	0	3.36664	-2.41063	0	2.69079
TCCATTKW_UNKNOWN	2.51502	0	0	-2.40498	0	0
KMCATNNWGGA_UNKNOWN	2.51417	1.78965	0	-2.40438	-2.13036	0
FOXM1_01	2.50428	3.56643	0	-2.40022	-2.78165	0
SMAD3_Q6	2.49923	0	0	-2.39841	0	0
CAGCACT_MIR5123P	2.49412	0	0	-2.39669	0	0
CACCAGC_MIR138	2.47455	1.99987	0	-2.3895	-2.22881	0
GABP_B	2.47239	2.45126	3.37755	-2.38858	2.35001	2.69495
YY1_02	2.46175	0	2.67144	-2.38412	0	2.45459
RP58_01	2.4612	2.84159	0	-2.38393	-2.54401	0
GACTGTT_MIR212_MIR132	2.45713	0	0	-2.38233	0	0
TACTTGA_MIR26A_MIR26B	2.45004	0	1.98336	-2.37978	0	2.16692
NFY_Q6	2.44214	1.65277	0	-2.37749	-2.0648	0
AP2GAMMA_01	2.43765	1.85893	0	-2.37546	-2.16297	0
MTF1_Q4	2.42009	2.19174	0	-2.36842	-2.30923	0
CATTTCA_MIR203	2.41922	1.43649	0	-2.36788	-1.95591	0
CCAGGTT_MIR490	2.41916	0	0	-2.36776	0	0
CTCTGGA_MIR520A_MIR525	2.3966	0	0	-2.35925	0	0
YCATTAA_UNKNOWN	2.3693	4.53895	3.03861	-2.34951	-3.03363	-2.67087
AREB6_03	2.35547	2.10227	0	-2.34387	-2.27255	0
E47_01	2.33547	0	0	-2.33736	0	0
AHR_Q5	2.30424	0	1.54257	-2.32322	0	1.95405
TTTTGAG_MIR373	2.30229	0	2.48168	-2.32197	0	2.37642
CCAGGGG_MIR331	2.28605	1.99573	0	-2.31587	-2.22578	0
PAX4_01	2.27964	0	1.37116	-2.31238	0	1.86187
ACCATTT_MIR522	2.27898	1.66696	0	-2.31202	-2.0727	0
ATACTGT_MIR144	2.26205	0	2.33704	-2.3052	0	2.31916
PBX1_01	2.2609	1.99552	0	-2.30416	-2.22599	0
HEN1_01	2.25217	0	0	-2.29945	0	0
ACACTGG_MIR199A_MIR199B	2.20504	0	1.92461	-2.27985	0	2.13906
SREBP1_Q6	2.20483	0	0	-2.27964	0	0
SREBP_Q3	2.1908	0	0	-2.27407	0	0
WGTTNNNNNAAA_UNKNOWN	2.18168	2.56557	0	-2.27068	-2.45182	0
AGTCAGC_MIR345	2.17821	0	0	-2.2691	0	0
TATTATA_MIR374	2.16206	0	0	-2.26266	0	0
CTCCAAG_MIR432	2.16004	0	0	-2.26189	0	0
CCCNNGGGAR_OLF1_01	2.15282	0	0	-2.25833	0	0
ACTACCT_MIR196A_MIR196B	2.14362	0	0	-2.25502	0	0
CCCACAT_MIR2993P	2.1348	1.9368	0	-2.25135	-2.19844	0
NRSF_01	2.1344	3.24077	0	-2.25114	-2.68091	0
P53_DECAMER_Q2	2.13415	0	1.3984	-2.25094	0	1.87793
CACBINDINGPROTEIN_Q6	2.12671	1.9352	0	-2.24714	-2.19729	0
GGCCAGT_MIR193A_MIR193B	2.12145	0	1.5991	-2.24504	0	1.98325
CHOP_01	2.10932	4.61631	0	-2.23888	-3.12431	0
CAAGGAT_MIR362	2.10758	0	1.30601	-2.23804	0	1.82507
SMAD4_Q6	2.08604	2.21167	0	-2.2301	-2.31712	0
OCT1_Q6	2.07976	2.0425	1.77308	-2.22749	-2.24828	-2.20028
GTCTTCC_MIR7	2.07273	0	1.6952	-2.22477	0	2.03083
RRAGTTGT_UNKNOWN	2.06861	0	0	-2.22289	0	0
ALPHACP1_01	2.06726	1.80839	0	-2.22236	-2.13877	0
AAGCCAT_MIR135A_MIR135B	2.06029	1.42227	2.01541	-2.21981	-1.9484	2.18097
AAAYWAACM_HFH4_01	2.0592	1.94431	0	-2.21922	-2.20189	0
YGCANTGCR_UNKNOWN	2.05415	0	0	-2.21677	0	0
ATATGCA_MIR448	2.04648	1.40537	0	-2.214	-1.93907	0
ACATATC_MIR190	2.04525	0	0	-2.21349	0	0
AP2REP_01	2.044	0	0	-2.2128	0	0
CTTTGCA_MIR527	2.03454	0	1.67057	-2.20895	0	2.01894
YATTNATC_UNKNOWN	2.02677	2.86845	0	-2.20577	-2.55395	0
AP3_Q6	2.00901	0	0	-2.1969	0	0
ZF5_B	1.99182	2.29928	0	-2.1893	-2.35323	0
GGGYGTGNY_UNKNOWN	1.9771	0	1.32255	-2.18263	0	1.83534
TCF1P_Q6	1.96085	0	0	-2.17563	0	0
CAGGGTC_MIR504	1.95975	0	0	-2.17509	0	0
TEF1_Q6	1.95805	0	1.37302	-2.17438	0	1.86289
NFKB_Q6	1.95532	0	2.31676	-2.1735	0	2.31175
E12_Q6	1.95242	0	0	-2.1723	0	0
OCT_C	1.94301	1.64589	0	-2.16821	-2.0615	0
NFY_C	1.93734	1.58529	0	-2.16551	-2.0318	0
GFI1_01	1.92831	1.46392	0	-2.16136	-1.9707	0
ARGGGTTAA_UNKNOWN	1.92852	0	0	-2.16135	0	0
SP1_Q4_01	1.92629	0	1.83628	-2.16014	0	2.09809
E2F1_Q3_01	1.9257	0	0	-2.15986	0	0
ETF_Q6	1.92575	0	0	-2.1598	0	0
CACCCBINDINGFACTOR_Q6	1.92228	1.94638	0	-2.15801	-2.20274	0
NFKB_Q6_01	1.91988	0	1.79825	-2.15678	0	2.08038
CCTNTMAGA_UNKNOWN	1.91688	0	0	-2.15524	0	0
AACATTC_MIR4093P	1.90965	0	2.60231	-2.15171	0	2.4273
TGACATY_UNKNOWN	1.90722	1.50009	0	-2.15059	-1.98984	0
CRX_Q4	1.90432	1.5058	0	-2.14886	-1.99259	0
AGCTCCT_MIR28	1.90396	1.58478	0	-2.14849	-2.03154	0
WWTAAGGC_UNKNOWN	1.89588	1.61487	0	-2.14431	-2.04634	0
CTTTGA_LEF1_Q2	1.88598	2.01221	0	-2.14031	-2.23463	0
PXR_Q2	1.88124	0	0	-2.13791	0	0
TTTGCAG_MIR518A2	1.8774	0	3.8904	-2.13607	0	2.88269
HOX13_01	1.86212	0	0	-2.12951	0	0
GGAMTNNNNNTCCY_UNKNOWN	1.86058	1.30314	0	-2.1285	-1.88376	0
TTCCGTT_MIR191	1.8381	0	0	-2.11918	0	0
ATGTTAA_MIR302C	1.81542	0	1.45388	-2.10965	0	1.90727
GGCNKCCATNK_UNKNOWN	1.81457	0	0	-2.10921	0	0
GCAAGGA_MIR502	1.81109	0	0	-2.1078	0	0
TTGGAGA_MIR5155P_MIR519E	1.80516	0	1.49742	-2.10476	0	1.93184
DBP_Q6	1.80119	0	0	-2.10284	0	0
AGGAGTG_MIR483	1.79879	1.68751	0	-2.10133	-2.08195	0
ACAWYAAAG_UNKNOWN	1.7942	1.84251	0	-2.09928	-2.15518	0
TTF1_Q6	1.79378	0	0	-2.09906	0	0
TITF1_Q3	1.79015	1.91121	0	-2.09706	-2.18687	0
TGCGCANK_UNKNOWN	1.78436	0	3.63297	-2.09443	0	2.78823
SP3_Q3	1.74577	1.67125	1.39583	-2.07822	-2.07484	1.87653
CAGGTA_AREB6_01	1.73899	1.73465	0	-2.07503	-2.10516	0
AAGCAAT_MIR137	1.73858	0	0	-2.07482	0	0
HNF1_01	1.73747	2.11208	0	-2.07433	-2.27646	0
TAATAAT_MIR126	1.72898	0	0	-2.07011	0	0
GAGACTG_MIR452	1.72288	0	1.50193	-2.06721	0	1.93389
AAAGACA_MIR511	1.72219	1.51875	0	-2.06676	-1.99866	0
CTGTTAC_MIR194	1.71838	0	1.47607	-2.06402	0	1.91955
MYCMAX_01	1.70695	1.47811	0	-2.05872	-1.97826	0
HNF4_01_B	1.69411	0	2.69938	-2.05234	0	2.46473
SREBP1_01	1.67096	0	0	-2.04117	0	0
GGATTA_PITX2_Q2	1.67082	0	0	-2.04088	0	0
ETS1_B	1.66782	1.43759	0	-2.03898	-1.95694	0
SPZ1_01	1.65611	0	0	-2.03295	0	0
TTGCCAA_MIR182	1.6506	0	1.30721	-2.03015	0	1.826
AAGWWRNYGGC_UNKNOWN	1.64896	1.74709	0	-2.02922	-2.11102	0
TCATCTC_MIR143	1.64701	0	0	-2.02813	0	0
HLF_01	1.64472	0	0	-2.02673	0	0
HAND1E47_01	1.63565	0	0	-2.02283	0	0
AP4_Q5	1.62978	0	0	-2.01974	0	0
NFY_Q6_01	1.61987	0	0	-2.01457	0	0
YNGTTNNNATT_UNKNOWN	1.61748	0	0	-2.01309	0	0
GTTATAT_MIR410	1.61727	0	2.41636	-2.01293	0	2.35097
GTGACTT_MIR224	1.61161	0	1.76986	-2.00952	0	2.06726
ISRE_01	1.60481	0	0	-2.0064	0	0
MCAATNNNNNGCG_UNKNOWN	1.60304	0	0	-2.00519	0	0
HMEF2_Q6	1.60156	0	0	-2.00452	0	0
ATAAGCT_MIR21	1.60095	0	0	-2.00416	0	0
LEF1_Q6	1.58716	1.66288	0	-1.99709	-2.07056	0
SRF_C	1.57949	0	0	-1.99345	0	0
HMGIY_Q6	1.5749	0	0	-1.99119	0	0
MYCMAX_03	1.56647	0	1.46925	-1.98762	0	1.91603
EGR2_01	1.55407	0	0	-1.98188	0	0
GTGCAAA_MIR507	1.55424	0	0	-1.98188	0	0
CATRRAGC_UNKNOWN	1.55252	0	0	-1.9807	0	0
STAT6_02	1.53736	0	0	-1.97364	0	0
GATA2_01	1.53044	0	0	-1.96933	0	0
TAATTA_CHX10_01	1.53006	0	0	-1.96892	0	0
P53_02	1.52786	0	0	-1.96792	0	0
SRF_Q4	1.51549	0	0	-1.96141	0	0
TACGGGT_MIR99A_MIR100_MIR99B	1.51006	0	0	-1.95902	0	0
ARNT_02	1.50842	0	1.75544	-1.9581	0	2.06046
STAT4_01	1.5062	1.57638	0	-1.95695	-2.02702	0
CP2_01	1.49421	0	0	-1.95092	0	0
AAGGGAT_MIR188	1.49093	0	0	-1.94894	0	0
OLF1_01	1.48887	0	0	-1.94807	0	0
YKACATTT_UNKNOWN	1.48751	1.52845	0	-1.94737	-2.00369	0
TFIIA_Q6	1.48521	0	0	-1.94617	0	0
NFKB_C	1.47962	0	2.05276	-1.94278	0	2.19709
OCT1_B	1.46709	2.33995	1.58394	-1.93672	-2.37061	-2.11419
GTGGGTGK_UNKNOWN	1.46636	0	0	-1.9363	0	0
AR_03	1.46486	0	0	-1.93562	0	0
CTACTGT_MIR199A	1.45907	0	0	-1.93293	0	0
GGCNNMSMYNTTG_UNKNOWN	1.44258	0	0	-1.92567	0	0
TTANTCA_UNKNOWN	1.4355	0	0	-1.92243	0	0
KTGGYRSGAA_UNKNOWN	1.43296	0	0	-1.9209	0	0
POU3F2_02	1.43251	0	0	-1.92024	0	0
RTAAACA_FREAC2_01	1.42539	0	0	-1.91604	0	0
ATGGYGGA_UNKNOWN	1.41997	1.31788	0	-1.91325	-1.89228	0
ZID_01	1.41829	0	0	-1.91232	0	0
CAGCTTT_MIR320	1.40639	0	0	-1.906	0	0
YGCGYRCGC_UNKNOWN	1.40151	0	3.06382	-1.9036	0	2.59227
GTGTGAG_MIR342	1.40009	0	0	-1.90247	0	0
GATA1_01	1.39558	0	0	-1.90023	0	0
HTF_01	1.39377	0	1.80642	-1.89917	0	2.08443
ATTACAT_MIR3803P	1.38858	0	0	-1.89631	0	0
STAT1_03	1.38817	0	0	-1.89599	0	0
YY1_01	1.38169	0	0	-1.89308	0	0
AACTGAC_MIR223	1.38155	0	0	-1.89288	0	0
MYAATNNNNNNNGGC_UNKNOWN	1.37866	0	0	-1.89131	0	0
GGCAGTG_MIR3243P	1.37184	0	0	-1.88758	0	0
CREB_Q4	1.36731	0	0	-1.88518	0	0
ACTWSNACTNY_UNKNOWN	1.35929	0	0	-1.88092	0	0
TCCAGAT_MIR5165P	1.35285	0	0	-1.87718	0	0
TCTCTCC_MIR185	1.34949	1.34659	0	-1.87549	-1.90718	0
AFP1_Q6	1.32649	3.38113	1.59319	-1.86291	-2.72096	-2.11784
TGTGTGA_MIR377	1.3245	0	0	-1.86158	0	0
MYOGENIN_Q6	1.32318	0	0	-1.86068	0	0
TCCGTCC_MIR184	1.31975	0	0	-1.85847	0	0
CCAWWNAAGG_SRF_Q4	1.31842	0	0	-1.85769	0	0
HEN1_02	1.31774	0	0	-1.85722	0	0
GGTAACC_MIR4095P	1.31529	0	0	-1.85606	0	0
ACAACTT_MIR382	1.31425	0	0	-1.85554	0	0
TATAAA_TATA_01	1.31413	2.36343	10	-1.85522	-2.37942	-3.41279
ACAWNRNSRCGG_UNKNOWN	1.30603	0	0	-1.85057	0	0
USF_C	1.30557	0	1.724	-1.85026	0	2.04497
CHX10_01	1.30521	0	0	-1.84997	0	0
SCGGAAGY_ELK1_02	10	10	10	3.92264	5.11198	6.01873
RFX1_02	10	3.94153	2.13048	3.8184	2.8432	-2.35094
GTCNYYATGR_UNKNOWN	5.30413	2.87103	1.31011	3.21415	2.50317	-1.98074
CYTAGCAAY_UNKNOWN	4.2839	4.21715	0	2.98211	2.92867	0
GTTRYCATRR_UNKNOWN	3.00369	2.99433	2.3876	2.58506	2.54315	-2.45467
RFX1_01	2.85519	1.69736	0	2.53204	2.03536	0
WCTCNATGGY_UNKNOWN	1.62164	1.53531	0	2.04119	1.9561	0
MIF1_01	1.6111	0	0	2.03676	0	0
SRY_01	0	2.73675	0	0	-2.51295	0
TGATTTRY_GFI1_01	0	2.40813	2.50725	0	-2.39613	-2.49708
OCT1_04	0	2.27892	0	0	-2.34396	0
OCT_Q6	0	1.98665	1.30157	0	-2.22169	-1.97646
GTCAACC_MIR3805P	0	1.98383	0	0	-2.22042	0
CDC5_01	0	1.94602	0	0	-2.20254	0
GATAAGR_GATA_C	0	1.93367	0	0	-2.1967	0
CDP_02	0	1.91509	0	0	-2.18839	0
GATA6_01	0	1.83612	2.03484	0	-2.15251	-2.31198
OCT1_Q5_01	0	1.83019	2.2439	0	-2.14912	-2.39572
MEF2_02	0	1.77177	2.16341	0	-2.12212	-2.36652
S8_01	0	1.63241	0	0	-2.05507	0
HNF1_Q6	0	1.61694	0	0	-2.04722	0
MSX1_01	0	1.60629	0	0	-2.04264	0
HOXA4_Q2	0	1.5954	0	0	-2.03647	0
MZF1_01	0	1.5553	0	0	-2.01705	0
CAGGTCC_MIR492	0	1.54392	0	0	-2.01144	0
ATGTTTC_MIR494	0	1.52518	0	0	-2.00223	0
CTCTAGA_MIR526C_MIR518F_MIR526A	0	1.49914	0	0	-1.9892	0
CAGNWMCNNNGAC_UNKNOWN	0	1.48423	0	0	-1.98204	0
NKX61_01	0	1.46309	0	0	-1.96998	0
AGGTGCA_MIR500	0	1.45895	0	0	-1.96774	0
AREB6_04	0	1.45697	0	0	-1.96655	0
FOXJ2_01	0	1.45002	0	0	-1.96321	0
OSF2_Q6	0	1.43035	0	0	-1.95284	0
HNF3B_01	0	1.4219	0	0	-1.94858	0
TEF_Q6	0	1.42009	0	0	-1.9469	0
MYB_Q6	0	1.39393	0	0	-1.93218	0
FAC1_01	0	1.34496	0	0	-1.90644	0
OCT1_06	0	1.30919	1.69727	0	-1.88685	-2.16878
BACH2_01	0	2.76886	3.1557	0	2.46814	2.62087
NRF2_01	0	2.54145	10	0	2.38549	3.40715
GTGACGY_E4F1_Q6	0	2.3156	10	0	2.30106	4.17689
GGAANCGGAANY_UNKNOWN	0	2.25526	3.69758	0	2.2778	2.81269
CETS1P54_01	0	1.90737	4.01653	0	2.13114	2.92515
ELK1_02	0	1.83394	3.00666	0	2.09685	2.57244
TGANTCA_AP1_C	0	1.76573	2.19372	0	2.06609	2.25895
CGGAARNGGCNG_UNKNOWN	0	1.46112	0	0	1.91885	0
GKCGCNNNNNNNTGAYG_UNKNOWN	0	1.43093	0	0	1.90342	0
STAT1_01	0	1.3729	0	0	1.87362	0
TTCNRGNNNNTTC_HSF_Q6	0	1.34147	1.36594	0	1.85667	1.85877
GTTNYYNNGGTNA_UNKNOWN	0	1.32954	0	0	1.85035	0
OCT1_02	0	0	3.19069	0	0	-2.7103
GCGNNANTTCC_UNKNOWN	0	0	4.78052	0	0	3.11668
NRF1_Q6	0	0	4.06061	0	0	2.93919
CREB_02	0	0	3.88634	0	0	2.88222
TEL2_Q6	0	0	3.74473	0	0	2.82561
ARNT_01	0	0	3.29329	0	0	2.66705
SP1_Q6_01	0	0	3.2863	0	0	2.66284
ATF6_01	0	0	2.85694	0	0	2.52419
XBP1_01	0	0	2.8088	0	0	2.50473
RGAANNTTC_HSF1_01	0	0	2.67062	0	0	2.45378
HNF4_01	0	0	2.66469	0	0	2.45178
GGCNRNWCTTYS_UNKNOWN	0	0	2.54482	0	0	2.40341
CCGNMNNTNACG_UNKNOWN	0	0	2.49716	0	0	2.38263
ACACTAC_MIR1423P	0	0	2.46255	0	0	2.3695
ATF4_Q2	0	0	2.43154	0	0	2.35741
ACTTTAT_MIR1425P	0	0	2.40345	0	0	2.34672
TGTATGA_MIR4853P	0	0	2.36225	0	0	2.33016
TGASTMAGC_NFE2_01	0	0	2.30625	0	0	2.30854
CGTSACG_PAX3_B	0	0	2.23352	0	0	2.27596
GGTGAAG_MIR412	0	0	2.23103	0	0	2.2752
E2F_Q2	0	0	2.05297	0	0	2.19724
IRF1_Q6	0	0	2.04584	0	0	2.19416
CCACACA_MIR147	0	0	1.98899	0	0	2.16928
SREBP1_02	0	0	1.97943	0	0	2.16541
SP1_Q6	0	0	1.97692	0	0	2.16413
PEA3_Q6	0	0	1.96866	0	0	2.15945
COUP_DR1_Q6	0	0	1.95545	0	0	2.15316
NFKAPPAB_01	0	0	1.903	0	0	2.12901
ELK1_01	0	0	1.89363	0	0	2.12462
TGAYRTCA_ATF3_Q6	0	0	1.86026	0	0	2.10911
AP1FJ_Q2	0	0	1.84519	0	0	2.10252
TAXCREB_02	0	0	1.76576	0	0	2.06538
USF_02	0	0	1.76088	0	0	2.06331
CCATCCA_MIR432	0	0	1.71256	0	0	2.03985
USF_01	0	0	1.71158	0	0	2.03902
HIF1_Q3	0	0	1.70884	0	0	2.03785
NRF2_Q4	0	0	1.7035	0	0	2.03539
CREB_Q2	0	0	1.6948	0	0	2.03052
ATF1_Q6	0	0	1.69297	0	0	2.0297
ATF3_Q6	0	0	1.68319	0	0	2.02485
ZF5_01	0	0	1.66248	0	0	2.01483
ACAACCT_MIR453	0	0	1.57857	0	0	1.97298
HIF1_Q5	0	0	1.55017	0	0	1.95805
CREB_01	0	0	1.51337	0	0	1.93953
CCCNNNNNNAAGWT_UNKNOWN	0	0	1.51175	0	0	1.93861
LXR_Q3	0	0	1.48342	0	0	1.92323
CREB_Q4_01	0	0	1.47469	0	0	1.91883
TAXCREB_01	0	0	1.46948	0	0	1.91602
PPAR_DR1_Q2	0	0	1.44596	0	0	1.90285
ER_Q6_02	0	0	1.43933	0	0	1.89876
E4F1_Q6	0	0	1.41073	0	0	1.88469
MAF_Q6	0	0	1.40117	0	0	1.87946
TMTCGCGANR_UNKNOWN	0	0	1.38426	0	0	1.86988
ATGCTGG_MIR338	0	0	1.38426	0	0	1.86973
MYCMAX_B	0	0	1.37976	0	0	1.86702
STAT1_02	0	0	1.37867	0	0	1.86629
GTACTGT_MIR101	0	0	1.33644	0	0	1.84244
CREBP1CJUN_01	0	0	1.31363	0	0	1.83051

## Sheet: c3.mir
GeneSet	-log10_q-val_cov.PO.d21.over.Ctrl.rnk	-log10_q-val_cov.PO.d31.over.Ctrl.rnk	-log10_q-val_cov.PO.d31.over.d21.rnk	NES_cov.PO.d21.over.Ctrl.rnk	NES_cov.PO.d31.over.Ctrl.rnk	NES_cov.PO.d31.over.d21.rnk
CACTGCC_MIR34A_MIR34C_MIR449	10	10	0	-4.53941	-3.7524	0
CTCAGGG_MIR125B_MIR125A	10	2.94811	3.98873	-4.16628	-2.57971	2.9068
GCACTTT_MIR175P_MIR20A_MIR106A_MIR106B_MIR20B_MIR519D	10	2.2992	4.27038	-4.13241	-2.35332	3.00735
GTGCCTT_MIR506	10	3.03177	10	-4.11873	-2.61021	3.70182
TGGTGCT_MIR29A_MIR29B_MIR29C	10	4.00848	1.8341	-3.93769	-2.90839	2.0969
AAGCACA_MIR218	10	3.62066	0	-3.8659	-2.80305	0
CACTGTG_MIR128A_MIR128B	10	3.61561	2.14182	-3.72249	-2.8	2.23751
GTGCAAT_MIR25_MIR32_MIR92_MIR363_MIR367	10	2.54131	2.74409	-3.70469	-2.4433	2.48231
TGAATGT_MIR181A_MIR181B_MIR181C_MIR181D	10	1.9957	3.21993	-3.63103	-2.22585	2.64262
AAGCACT_MIR520F	10	2.45089	2.34344	-3.54819	-2.41022	2.32194
TGCCTTA_MIR124A	10	1.87705	3.90867	-3.54815	-2.17054	2.88803
AGCACTT_MIR93_MIR302A_MIR302B_MIR302C_MIR302D_MIR372_MIR373_MIR520E_MIR520A_MIR526B_MIR520B_MIR520C_MIR520D	10	2.08637	2.86526	-3.53327	-2.26605	2.52744
TGTTTAC_MIR30A5P_MIR30C_MIR30D_MIR30B_MIR30E5P	5.43227	2.1411	2.41652	-3.45493	-2.28794	2.3509
GGCAGCT_MIR22	5.43789	2.45311	1.936	-3.4402	-2.41108	2.14421
ACCAAAG_MIR9	5.48546	3.86398	2.2756	-3.35188	-2.87154	2.29471
CAGCCTC_MIR4855P	5.04133	1.61049	2.05905	-3.28337	-2.0442	2.19996
TGCTGCT_MIR15A_MIR16_MIR15B_MIR195_MIR424_MIR497	5.04591	2.45096	2.86495	-3.27771	-2.41012	2.52715
AATGTGA_MIR23A_MIR23B	4.93167	3.01916	0	-3.26002	-2.60604	0
ACAGGGT_MIR10A_MIR10B	4.85836	3.97072	0	-3.22074	-2.89916	0
GGGACCA_MIR133A_MIR133B	4.72331	2.02192	0	-3.19705	-2.23887	0
AGGGCAG_MIR18A	4.72537	3.17405	0	-3.19467	-2.65472	0
ATGTACA_MIR493	4.69766	2.98475	0	-3.16136	-2.5927	0
CTACCTC_LET7A_LET7B_LET7C_LET7D_LET7E_LET7F_MIR98_LET7G_LET7I	4.65332	1.3179	3.21066	-3.14869	-1.89268	2.64033
ACTGCCT_MIR34B	4.67082	2.96444	0	-3.11562	-2.58676	0
GGCACTT_MIR519E	4.67798	2.01192	1.44467	-3.10744	-2.23469	1.90228
CTTTGTA_MIR524	4.68152	0	2.04432	-3.09811	0	2.19336
GTGCCAA_MIR96	4.56435	2.81893	1.57352	-3.08234	-2.53677	1.97076
TTGCACT_MIR130A_MIR301_MIR130B	4.56952	1.66116	1.87516	-3.07426	-2.06896	2.11603
GAGCCAG_MIR149	4.42087	1.95568	1.4912	-3.02659	-2.20812	1.92775
TCCAGAG_MIR518C	4.3555	2.88521	0	-3.01669	-2.55973	0
ACATTCC_MIR1_MIR206	4.32658	1.49752	10	-3.00416	-1.98848	3.48615
CAGTATT_MIR200B_MIR200C_MIR429	4.26378	0	3.6782	-2.99441	0	2.80681
TAGCTTT_MIR9	4.25262	0	2.12819	-2.98093	0	2.23083
CTATGCA_MIR153	4.22649	1.81396	0	-2.97315	-2.14145	0
CCCAGAG_MIR326	4.10147	2.17879	0	-2.93856	-2.30345	0
TGCACTG_MIR148A_MIR152_MIR148B	4.05839	3.52258	0	-2.92487	-2.75832	0
ACTGTGA_MIR27A_MIR27B	3.84548	2.08975	0	-2.86349	-2.26752	0
CCTGCTG_MIR214	3.84102	0	3.35696	-2.86277	0	2.68698
CTGAGCC_MIR24	3.70668	2.54169	2.5788	-2.82558	-2.44365	2.41793
ATGAAGG_MIR205	3.7073	2.11227	0	-2.82544	-2.27642	0
GGGGCCC_MIR296	3.68593	1.9978	0	-2.82022	-2.2274	0
GCAAAAA_MIR129	3.67097	0	0	-2.81359	0	0
AACTGGA_MIR145	3.57954	1.37441	2.39673	-2.78791	-1.9221	2.34375
TCCCCAC_MIR491	3.51622	2.29599	0	-2.77122	-2.35186	0
CAGTGTT_MIR141_MIR200A	3.47639	0	3.33591	-2.75397	0	2.68085
AGGCACT_MIR5153P	3.40799	0	0	-2.72911	0	0
CACTTTG_MIR520G_MIR520H	3.3935	0	0	-2.72546	0	0
AAAGGGA_MIR204_MIR211	3.36608	1.30956	2.28519	-2.71536	-1.88713	2.29881
TGCACTT_MIR519C_MIR519B_MIR519A	3.25439	1.95065	0	-2.6764	-2.2055	0
GACAATC_MIR219	3.19234	2.34677	0	-2.6527	-2.37317	0
GCACCTT_MIR18A_MIR18B	3.18669	1.92092	1.43674	-2.65033	-2.19117	1.89756
TGCTTTG_MIR330	3.14843	2.11875	0	-2.63684	-2.27875	0
TCTGGAC_MIR198	3.11074	1.66317	1.30228	-2.62643	-2.071	1.82249
ACTGCAG_MIR173P	3.09621	2.15202	0	-2.62182	-2.29274	0
GTATTAT_MIR3693P	3.09004	0	0	-2.61787	0	0
ATGCTGC_MIR103_MIR107	3.08919	2.10296	0	-2.61725	-2.27284	0
GCATTTG_MIR105	3.06099	0	0	-2.60822	0	0
GAGCCTG_MIR484	3.05768	2.05652	0	-2.60673	-2.25402	0
GAGCTGG_MIR337	3.0086	1.65765	1.97283	-2.58934	-2.06714	2.16175
GTTTGTT_MIR495	2.95636	1.40832	2.66476	-2.57336	-1.94105	2.45184
ATGTAGC_MIR221_MIR222	2.87085	1.347	0	-2.54184	-1.90754	0
ATTCTTT_MIR186	2.82235	0	4.77816	-2.52501	0	3.12192
ATAGGAA_MIR202	2.82131	1.7446	1.70183	-2.5245	-2.10949	2.03446
CAGCAGG_MIR370	2.76109	0	0	-2.50149	0	0
TAATGTG_MIR323	2.74943	0	2.65574	-2.49762	0	2.44739
TTTGTAG_MIR520D	2.72116	1.79104	0	-2.48426	-2.13101	0
TTTGCAC_MIR19A_MIR19B	2.68303	0	3.88135	-2.46884	0	2.88167
CTTGTAT_MIR381	2.53106	0	3.36664	-2.41063	0	2.69079
CAGCACT_MIR5123P	2.49412	0	0	-2.39669	0	0
CACCAGC_MIR138	2.47455	1.99987	0	-2.3895	-2.22881	0
GACTGTT_MIR212_MIR132	2.45713	0	0	-2.38233	0	0
TACTTGA_MIR26A_MIR26B	2.45004	0	1.98336	-2.37978	0	2.16692
CATTTCA_MIR203	2.41922	1.43649	0	-2.36788	-1.95591	0
CCAGGTT_MIR490	2.41916	0	0	-2.36776	0	0
CTCTGGA_MIR520A_MIR525	2.3966	0	0	-2.35925	0	0
TTTTGAG_MIR373	2.30229	0	2.48168	-2.32197	0	2.37642
CCAGGGG_MIR331	2.28605	1.99573	0	-2.31587	-2.22578	0
ACCATTT_MIR522	2.27898	1.66696	0	-2.31202	-2.0727	0
ATACTGT_MIR144	2.26205	0	2.33704	-2.3052	0	2.31916
ACACTGG_MIR199A_MIR199B	2.20504	0	1.92461	-2.27985	0	2.13906
AGTCAGC_MIR345	2.17821	0	0	-2.2691	0	0
TATTATA_MIR374	2.16206	0	0	-2.26266	0	0
CTCCAAG_MIR432	2.16004	0	0	-2.26189	0	0
ACTACCT_MIR196A_MIR196B	2.14362	0	0	-2.25502	0	0
CCCACAT_MIR2993P	2.1348	1.9368	0	-2.25135	-2.19844	0
GGCCAGT_MIR193A_MIR193B	2.12145	0	1.5991	-2.24504	0	1.98325
CAAGGAT_MIR362	2.10758	0	1.30601	-2.23804	0	1.82507
GTCTTCC_MIR7	2.07273	0	1.6952	-2.22477	0	2.03083
AAGCCAT_MIR135A_MIR135B	2.06029	1.42227	2.01541	-2.21981	-1.9484	2.18097
ATATGCA_MIR448	2.04648	1.40537	0	-2.214	-1.93907	0
ACATATC_MIR190	2.04525	0	0	-2.21349	0	0
CTTTGCA_MIR527	2.03454	0	1.67057	-2.20895	0	2.01894
CAGGGTC_MIR504	1.95975	0	0	-2.17509	0	0
AACATTC_MIR4093P	1.90965	0	2.60231	-2.15171	0	2.4273
AGCTCCT_MIR28	1.90396	1.58478	0	-2.14849	-2.03154	0
TTTGCAG_MIR518A2	1.8774	0	3.8904	-2.13607	0	2.88269
TTCCGTT_MIR191	1.8381	0	0	-2.11918	0	0
ATGTTAA_MIR302C	1.81542	0	1.45388	-2.10965	0	1.90727
GCAAGGA_MIR502	1.81109	0	0	-2.1078	0	0
TTGGAGA_MIR5155P_MIR519E	1.80516	0	1.49742	-2.10476	0	1.93184
AGGAGTG_MIR483	1.79879	1.68751	0	-2.10133	-2.08195	0
AAGCAAT_MIR137	1.73858	0	0	-2.07482	0	0
TAATAAT_MIR126	1.72898	0	0	-2.07011	0	0
GAGACTG_MIR452	1.72288	0	1.50193	-2.06721	0	1.93389
AAAGACA_MIR511	1.72219	1.51875	0	-2.06676	-1.99866	0
CTGTTAC_MIR194	1.71838	0	1.47607	-2.06402	0	1.91955
TTGCCAA_MIR182	1.6506	0	1.30721	-2.03015	0	1.826
TCATCTC_MIR143	1.64701	0	0	-2.02813	0	0
GTTATAT_MIR410	1.61727	0	2.41636	-2.01293	0	2.35097
GTGACTT_MIR224	1.61161	0	1.76986	-2.00952	0	2.06726
ATAAGCT_MIR21	1.60095	0	0	-2.00416	0	0
GTGCAAA_MIR507	1.55424	0	0	-1.98188	0	0
TACGGGT_MIR99A_MIR100_MIR99B	1.51006	0	0	-1.95902	0	0
AAGGGAT_MIR188	1.49093	0	0	-1.94894	0	0
CTACTGT_MIR199A	1.45907	0	0	-1.93293	0	0
CAGCTTT_MIR320	1.40639	0	0	-1.906	0	0
GTGTGAG_MIR342	1.40009	0	0	-1.90247	0	0
ATTACAT_MIR3803P	1.38858	0	0	-1.89631	0	0
AACTGAC_MIR223	1.38155	0	0	-1.89288	0	0
GGCAGTG_MIR3243P	1.37184	0	0	-1.88758	0	0
TCCAGAT_MIR5165P	1.35285	0	0	-1.87718	0	0
TCTCTCC_MIR185	1.34949	1.34659	0	-1.87549	-1.90718	0
TGTGTGA_MIR377	1.3245	0	0	-1.86158	0	0
TCCGTCC_MIR184	1.31975	0	0	-1.85847	0	0
GGTAACC_MIR4095P	1.31529	0	0	-1.85606	0	0
ACAACTT_MIR382	1.31425	0	0	-1.85554	0	0
GTCAACC_MIR3805P	0	1.98383	0	0	-2.22042	0
CAGGTCC_MIR492	0	1.54392	0	0	-2.01144	0
ATGTTTC_MIR494	0	1.52518	0	0	-2.00223	0
CTCTAGA_MIR526C_MIR518F_MIR526A	0	1.49914	0	0	-1.9892	0
AGGTGCA_MIR500	0	1.45895	0	0	-1.96774	0
ACACTAC_MIR1423P	0	0	2.46255	0	0	2.3695
ACTTTAT_MIR1425P	0	0	2.40345	0	0	2.34672
TGTATGA_MIR4853P	0	0	2.36225	0	0	2.33016
GGTGAAG_MIR412	0	0	2.23103	0	0	2.2752
CCACACA_MIR147	0	0	1.98899	0	0	2.16928
CCATCCA_MIR432	0	0	1.71256	0	0	2.03985
ACAACCT_MIR453	0	0	1.57857	0	0	1.97298
ATGCTGG_MIR338	0	0	1.38426	0	0	1.86973
GTACTGT_MIR101	0	0	1.33644	0	0	1.84244

[truncated: 11 more sheets: c3.tft, c4.all, c4.cgn, c4.cm, c5.all, c5.bp, c5.cc, c5.mf, c6.all, c7.all, h.all]
