# Supplementary material for: The Human Nose Organoid Respiratory Virus Model: an Ex Vivo Human Challenge Model To Study Respiratory Syncytial Virus (RSV) and Severe Acute Respiratory Syndrome Coronavirus 2 (SARS-CoV-2) Pathogenesis and Evaluate Therapeutics
Source: mBio. 2022 Feb 15;13(1):e03511-21. doi: 10.1128/mbio.03511-21 (PMC8844923; doi:10.1128/mbio.03511-21)
Supplement: TABLE S1 [file mbio.03511-21-st001.xlsx]

## Sheet: Sheet1
Media component	Supplier	Catalogue number	Final concentration
R-Spondin 1 conditioned medium			0.1
FGF 7	Peprotech	100-19	25 ng·ml 1
FGF 10	Peprotech	100-26	100 ng·ml 1
Noggin conditioned medium			0.1
A83-01	Tocris	2939	500 nM
Y-27632	Abmole	Y-27632	5 µM
SB202190	Sigma	S7067	500 nM
B27 supplement	Gibco	17504-44	1x
N-Acetylcysteine	Sigma	A9165-5g	1.25 mM
Nicotinamide	Sigma	N0636	5 mM
GlutaMax 100x	Invitrogen	12634-034	1x
Hepes	Invitrogen	15630-056	10 mM
Penicillin / Streptomycin	Invitrogen	15140-122	100 U·ml-1 / 100 µg·ml-1
Primocin	Invitrogen	Ant-pm-1	50 µg·ml 1
Advanced DMEM/F12	Invitrogen	12634-034	1x
